# Supplementary material for: Proteome Responses to Acute Inhibition of De Novo Sphingolipid Synthesis Suggest Cancer Combination Therapies
Source: Cancers (Basel). 2026 Jun 2;18(11):1827. doi: 10.3390/cancers18111827 (PMC13256006; doi:10.3390/cancers18111827)
Supplement: Supplementary file 1 [file cancers-18-01827-s001.zip]

Archive with 4 entries (4 files):
- Supplemental Figures.pdf
- Table S1-Quantitative analysis of sphingolipid species in control and myriocin-treated samples.xlsx
- Table S2-Mass spectrometry analysis of proteins altered by myriocin treatment in different cellular fractions.xlsx
- File S1. The uncropped original Western blotting images.pdf
