# Supplementary material for: Proteome Responses to Acute Inhibition of De Novo Sphingolipid Synthesis Suggest Cancer Combination Therapies
Source: Cancers (Basel). 2026 Jun 2;18(11):1827. doi: 10.3390/cancers18111827 (PMC13256006; doi:10.3390/cancers18111827)
Supplement: Supplementary file 1 [file cancers-18-01827-s001.zip › Table S1-Quantitative analysis of sphingolipid species in control and myriocin-treated samples.xlsx]

## Sheet: Summary
Summary Page			Guangwei Du
17Aug2021_A2_CerSph			Guangwei Du
Original data for the measurment of different shingolipid species
Sample ID	C14-Cer	C16-Cer	C18-Cer	C18:1-Cer	C20-Cer	C20:1-Cer	C20:4-Cer	C22-Cer	C22:1-Cer	C24-Cer	C24:1-Cer	C26-Cer	C26:1-Cer	dhC16-Cer	dhSph	dhSph-1P	Sph	Sph-1P
MatrixBlk	0.070466	0.227358	0.0782962	0.00910348	0.01277	0.0615051	0.0266263	0.0144751	0.00299986	0.0201794	0.0179596	0.0477462	0.0922168	0.00870387	0.172956	0.0121069	0.192645	0.00252652
GD-01	7.41076	67.7198	5.98696	2.2213	3.8483	0.0641908	0	7.65426	8.72799	34.8503	114.79	1.11895	6.52374	12.4083	15.028	0.471713	68.3029	1.41803		DMSO 1
GD-02	7.36021	65.4034	4.55418	2.15823	4.73481	0.186332	0	7.26478	7.10466	29.3406	99.6172	0.324176	5.65421	11.0753	12.9529	0.100585	59.8587	0.560584		DMSO 2
GD-03	7.18926	59.0041	3.86838	0.976329	4.31912	0.324987	0.0161907	6.87023	8.49607	30.2601	110.592	0.533212	6.1523	11.0795	12.594	0.127713	59.0395	0.556671		DMSO 3
GD-04	2.768	36.2717	2.62731	0.827541	3.43692	0.0187407	0	3.67175	3.35696	10.4238	30.4762	0.258959	0.925841	5.47776	9.84868	0.109241	50.6009	0.400182		Myriocin 1
GD-05	4.02271	31.7661	2.16682	0.713822	2.79248	0.149338	0	4.21431	4.2364	11.2653	28.7676	0.231195	0.894399	5.12992	10.198	0.0293143	51.9823	0.291246		Myriocin 2
GD-06	3.26459	28.0986	2.36597	1.19854	1.45127	0.026079	0	3.75127	2.91896	9.40455	27.1334	0.220791	0.910927	4.63047	10.1111	0.0466583	48.6114	0.404786		Myriocin 3
Comments:
1. BDL = Below Detection Limit
2. Any reported concentration that does not exceed by a factor of 2 the value found in the associated Matrix Blank (MatrixBlk), should not be considered truly present in the sample.
3. The Matrix Blank value is not to be subtracted from the sample amount reported.
4. The total amount of submitted sample was used for extraction/analysis unless otherwise noted.
5. Concentration reported is [pmole/total sample], use normalization value (Pi, Protein, Volume, etc.) for final concentration of sample.
6. If applicable, phosphate (Pi) determination was performed after a B&D re-extraction of an aliquot from the original total sample extract, Pi normalization [nmole/sample].
7. Calculation for C20:1-Cer, for which no authentic standards are available, is performed by using the calibration curve of C18-Cer.
The calculations for C22:1-Cer, C26:1-Cer and C26-Cer are employing the calibration curve of C24-Cer.
8. Samples have been relabled inorder as submitted or the samples have been renamed as follow:
Lipidomics ID	Client ID	Phosphate (Pi) Normalization [nmole/sample]
Normalized shingolipid species (pmol sphingolipid/mg protein)
protein (ug)	protein (mg)	Sample ID	C14-Cer	C16-Cer	C18-Cer	C18:1-Cer	C20-Cer	C20:1-Cer	C20:4-Cer	C22-Cer	C22:1-Cer	C24-Cer	C24:1-Cer	C26-Cer	C26:1-Cer	dhC16-Cer	dhSph	dhSph-1P	Sph	Sph-1P	pmole/mg
381.056	0.381056	DMSO	19.448	177.716	15.7115	5.82931	10.099	0.168455	0	20.087	22.9047	91.4572	301.243	2.93643	17.1201	32.563	39.4377	1.23791	179.246	3.72132
385.691	0.385691	DMSO	19.0832	169.574	11.8078	5.59576	12.2762	0.483112	0	18.8357	18.4206	76.0729	258.282	0.840507	14.66	28.7156	33.5835	0.260792	155.199	1.45345
407.32	0.40732	DMSO	17.6502	144.859	9.49714	2.39696	10.6037	0.797868	0.0397493	16.8669	20.8585	74.2908	271.511	1.30907	15.1043	27.2009	30.9192	0.313544	144.946	1.36667
392.386	0.392386	Myriocin 1.5 uM	7.05428	92.4389	6.69573	2.109	8.75904	0.0477608	0	9.3575	8.55524	26.5653	77.669	0.65996	2.35952	13.9601	25.0995	0.278403	128.957	1.01987
412.985	0.412985	Myriocin 1.5 uM	9.74059	76.9184	5.24674	1.72845	6.76171	0.361606	0	10.2045	10.258	27.2778	69.6578	0.559814	2.1657	12.4216	24.6934	0.0709817	125.87	0.705222
384.146	0.384146	Myriocin 1.5 uM	8.49829	73.1457	6.15903	3.12001	3.7779	0.0678883	0	9.76521	7.59857	24.4817	70.633	0.574758	2.3713	12.0539	26.3209	0.12146	126.544	1.05373

## Sheet: protein amount
	OD				Average	conc (ug/ul)
	0.089	0.089	0.089	0.089	0.089	0
	0.111	0.113	0.113	0.114	0.11275	0.125
standards	0.133	0.136	0.133	0.135	0.13425	0.25
	0.174	0.177	0.176	0.18	0.17675	0.5
	0.229	0.252	0.247	0.255	0.24575	1
	0.366	0.431	0.455	0.349	0.40025	2
	OD				average	conc ug/ul)	total protein (ug)
samples	0.159	0.161	0.156	0.146	0.1555	0.401112	381.056	GD-1	DMSO 1
	0.168	0.164	0.128	0.165	0.15625	0.405991	385.691	GD-2	DMSO 2
	0.156	0.163	0.157	0.163	0.15975	0.428758	407.32	GD-3	DMSO 3
	0.157	0.157	0.158		0.157333	0.413038	392.386	GD-4	Myriocin 1
	0.155	0.164	0.163		0.160667	0.434721	412.985	GD-5	Myriocin 2
	0.15	0.161	0.157		0.156	0.404364	384.146	GD-6	Myriocin 3

## Sheet: C14-Cer
Component Name		Curve Index	Weighting Index	Origin Index	Equation
C14-Cer		Linear	1/X	Ignore	Y = -0.000830525+0.014215*X R^2 = 0.9997
Filename	Sample Type	Sample Name	Integ. Type	Area	ISTD Area	Area Ratio	Specified Amount	Calculated Amount	%Diff	%RSD-AMT	Peak Status	Level	Units	RT	Sample ID
Cal01	Standard		Method Settings	22503	671782	0.0334975	2.5	2.41491	-0.0340355	0		Cal 1	pmole/mL	17.1995	Cal01
Cal02	Standard		Method Settings	52994.3	694696	0.0762841	5	5.42487	0.0849742	0		Cal 2	pmole/mL	17.1974	Cal02
Cal03	Standard		Method Settings	104322	744470	0.14013	10	9.91628	-0.00837174	0		Cal 3	pmole/mL	17.137	Cal03
Cal04	Standard		Method Settings	207137	725366	0.285563	20	20.1472	0.00736169	0		Cal 4	pmole/mL	17.1383	Cal04
Cal05	Standard		Method Settings	528347	790122	0.668691	50	47.0996	-0.0580086	0		Cal 5	pmole/mL	17.1367	Cal05
Cal06	Standard		Method Settings	1.22361e+06	857212	1.42743	100	100.476	0.00475599	0		Cal 6	pmole/mL	17.1363	Cal06
Cal07	Standard		Manual Integration	2.16731e+06	765203	2.83234	200	199.308	-0.00345971	0		Cal 7	pmole/mL	17.1367	Cal07
Cal08	Standard		Manual Integration	3.9969e+06	698301	5.72375	400	402.713	0.00678368	0		Cal 8	pmole/mL	17.1356	Cal08
QC-01	QC Sample		Method Settings	509913	713166	0.714998	50	50.3572	0.00714434	0.0681111		QC	pmole/mL	17.1372	QC-01
QC-02	QC Sample		Manual Integration	1.0752e+06	1.29802e+06	0.828337	50	58.3304	0.166608	0.0681111		QC	pmole/mL	17.1362	QC-02
QC-03	QC Sample		Method Settings	898852	1.24426e+06	0.722402	50	50.8781	0.0175612	0.0681111		QC	pmole/mL	17.0753	QC-03
QC-04	QC Sample		Method Settings	722363	1.01293e+06	0.713144	50	50.2268	0.00453601	0.0681111		QC	pmole/mL	17.0763	QC-04
QC-05	QC Sample		Method Settings	687977	964043	0.713637	50	50.2615	0.00522962	0.0681111		QC	pmole/mL	17.1378	QC-05
MatrixBlk	Unknown Sample		Manual Integration	679.874	679662	0.00100031		0.070466				NA	pmole/mL	17.1363	MatrixBlk	Calib Point	EQUATION: X9=[ 0.129 ] calamount [ 20.147 ] computed 0.07 min calibration value 0.73616946700202102 XGOOD 0.07 XGOOD1 0.07 X9_POS 0.07
GD-01	Unknown Sample		Manual Integration	69794	663437	0.105201		7.41076				NA	pmole/mL	17.1369	GD-01	Calib Point	EQUATION: X9=[ 7.459 ] calamount [ 20.147 ] computed 7.411 min calibration value 0.73616946700202102 XGOOD 7.411 XGOOD1 0.07 X9_POS 7.411
GD-02	Unknown Sample		Manual Integration	82748.3	791979	0.104483		7.36021				NA	pmole/mL	17.1373	GD-02	Calib Point	EQUATION: X9=[ 7.409 ] calamount [ 20.147 ] computed 7.36 min calibration value 0.73616946700202102 XGOOD 7.36 XGOOD1 0.07 X9_POS 7.36
GD-03	Unknown Sample		Manual Integration	83962.8	822710	0.102056		7.18926				NA	pmole/mL	17.136	GD-03	Calib Point	EQUATION: X9=[ 7.238 ] calamount [ 20.147 ] computed 7.189 min calibration value 0.73616946700202102 XGOOD 7.189 XGOOD1 0.07 X9_POS 7.189
GD-04	Unknown Sample		Manual Integration	32094.3	816783	0.0392936		2.768				NA	pmole/mL	17.1383	GD-04	Calib Point	EQUATION: X9=[ 2.823 ] calamount [ 20.147 ] computed 2.768 min calibration value 0.73616946700202102 XGOOD 2.768 XGOOD1 0.07 X9_POS 2.768
GD-05	Unknown Sample		Manual Integration	46964.6	822424	0.0571051		4.02271				NA	pmole/mL	17.0774	GD-05	Calib Point	EQUATION: X9=[ 4.076 ] calamount [ 20.147 ] computed 4.023 min calibration value 0.73616946700202102 XGOOD 4.023 XGOOD1 0.07 X9_POS 4.023
GD-06	Unknown Sample		Manual Integration	36923.5	796743	0.046343		3.26459				NA	pmole/mL	17.1365	GD-06	Calib Point	EQUATION: X9=[ 3.319 ] calamount [ 20.147 ] computed 3.265 min calibration value 0.73616946700202102 XGOOD 3.265 XGOOD1 0.07 X9_POS 3.265

## Sheet: C16-Cer
Component Name		Curve Index	Weighting Index	Origin Index	Equation
C16-Cer		Linear	1/X	Ignore	Y = -5.77006e-005+0.00890832*X R^2 = 0.9988
Filename	Sample Type	Sample Name	Integ. Type	Area	ISTD Area	Area Ratio	Specified Amount	Calculated Amount	%Diff	%RSD-AMT	Peak Status	Level	Units	RT	Sample ID
Cal01	Standard		Manual Integration	11810.3	458743	0.0257449	2.5	2.89646	0.158582	0		Cal 1	pmole/mL	18.8018	Cal01
Cal02	Standard		Manual Integration	19068.7	496139	0.0384343	5	4.3209	-0.13582	0		Cal 2	pmole/mL	18.8612	Cal02
Cal03	Standard		Manual Integration	55324.9	585819	0.0944402	10	10.6078	0.0607819	0		Cal 3	pmole/mL	18.8622	Cal03
Cal04	Standard		Manual Integration	91052.9	543143	0.167641	20	18.8249	-0.0587538	0		Cal 4	pmole/mL	18.8019	Cal04
Cal05	Standard		Manual Integration	253194	581000	0.43579	50	48.9258	-0.0214833	0		Cal 5	pmole/mL	18.8001	Cal05
Cal06	Standard		Method Settings	536786	628196	0.854488	100	95.9266	-0.040734	0		Cal 6	pmole/mL	18.8	Cal06
Cal07	Standard		Method Settings	1.08745e+06	584164	1.86155	200	208.973	0.0448673	0		Cal 7	pmole/mL	18.8005	Cal07
Cal08	Standard		Manual Integration	2.13689e+06	604195	3.53676	400	397.024	-0.00743995	0		Cal 8	pmole/mL	18.7996	Cal08
QC-01	QC Sample		Method Settings	223618	535997	0.4172	50	46.839	-0.0632192	0.0785097		QC	pmole/mL	18.801	QC-01
QC-02	QC Sample		Manual Integration	829284	1.69612e+06	0.488931	50	54.8912	0.0978239	0.0785097		QC	pmole/mL	18.7996	QC-02
QC-03	QC Sample		Manual Integration	445736	956243	0.466133	50	52.332	0.0466396	0.0785097		QC	pmole/mL	18.7392	QC-03
QC-04	QC Sample		Manual Integration	360379	857011	0.420506	50	47.2102	-0.0557951	0.0785097		QC	pmole/mL	18.8014	QC-04
QC-05	QC Sample		Manual Integration	352341	718279	0.490535	50	55.0713	0.101426	0.0785097		QC	pmole/mL	18.8017	QC-05
MatrixBlk	Unknown Sample		Manual Integration	964.331	475271	0.00202902		0.227358				NA	pmole/mL	18.5544	MatrixBlk	Calib Point	EQUATION: X9=[ 0.234 ] calamount [ 18.825 ] computed 0.227 min calibration value -5.8753764257331804 XGOOD 0.227 XGOOD1 0.227 X9_POS 0.227
GD-01	Unknown Sample		Method Settings	342245	567370	0.603212		67.7198				NA	pmole/mL	18.7392	GD-01	Equation	EQUATION: X9=[ 67.72 ] calamount [ 18.825 ] computed 67.592 min calibration value -5.8753764257331804 XGOOD 67.72 XGOOD1 0.227 X9_POS 67.72
GD-02	Unknown Sample		Method Settings	364454	625590	0.582576		65.4034				NA	pmole/mL	18.7398	GD-02	Equation	EQUATION: X9=[ 65.403 ] calamount [ 18.825 ] computed 65.28 min calibration value -5.8753764257331804 XGOOD 65.403 XGOOD1 0.227 X9_POS 65.403
GD-03	Unknown Sample		Method Settings	360087	685137	0.52557		59.0041				NA	pmole/mL	18.7383	GD-03	Equation	EQUATION: X9=[ 59.004 ] calamount [ 18.825 ] computed 58.892 min calibration value -5.8753764257331804 XGOOD 59.004 XGOOD1 0.227 X9_POS 59.004
GD-04	Unknown Sample		Method Settings	229843	711450	0.323062		36.2717				NA	pmole/mL	18.7406	GD-04	Equation	EQUATION: X9=[ 36.272 ] calamount [ 18.825 ] computed 36.2 min calibration value -5.8753764257331804 XGOOD 36.272 XGOOD1 0.227 X9_POS 36.272
GD-05	Unknown Sample		Method Settings	201827	713359	0.282925		31.7661				NA	pmole/mL	18.7414	GD-05	Equation	EQUATION: X9=[ 31.766 ] calamount [ 18.825 ] computed 31.703 min calibration value -5.8753764257331804 XGOOD 31.766 XGOOD1 0.227 X9_POS 31.766
GD-06	Unknown Sample		Method Settings	195737	782152	0.250254		28.0986				NA	pmole/mL	18.7388	GD-06	Equation	EQUATION: X9=[ 28.099 ] calamount [ 18.825 ] computed 28.042 min calibration value -5.8753764257331804 XGOOD 28.099 XGOOD1 0.227 X9_POS 28.099

## Sheet: C18-Cer
Component Name		Curve Index	Weighting Index	Origin Index	Equation
C18-Cer		Linear	1/X	Ignore	Y = -0.00236203+0.0236739*X R^2 = 0.9979
Filename	Sample Type	Sample Name	Integ. Type	Area	ISTD Area	Area Ratio	Specified Amount	Calculated Amount	%Diff	%RSD-AMT	Peak Status	Level	Units	RT	Sample ID
Cal01	Standard		Manual Integration	20816.2	422616	0.0492556	2.5	2.18036	-0.127857	0		Cal 1	pmole/mL	20.4113	Cal01
Cal02	Standard		Manual Integration	55826.9	443664	0.125831	5	5.41497	0.0829939	0		Cal 2	pmole/mL	20.409	Cal02
Cal03	Standard		Manual Integration	111887	487387	0.229564	10	9.7967	-0.0203304	0		Cal 3	pmole/mL	20.41	Cal03
Cal04	Standard		Manual Integration	206481	461782	0.44714	20	18.9872	-0.0506381	0		Cal 4	pmole/mL	20.4111	Cal04
Cal05	Standard		Manual Integration	617511	491196	1.25716	50	53.2028	0.0640564	0		Cal 5	pmole/mL	20.4095	Cal05
Cal06	Standard		Manual Integration	1.41893e+06	547545	2.59145	100	109.564	0.0956408	0		Cal 6	pmole/mL	20.4091	Cal06
Cal07	Standard		Manual Integration	2.34459e+06	510499	4.59274	200	194.1	-0.0295007	0		Cal 7	pmole/mL	20.41	Cal07
Cal08	Standard		Manual Integration	4.79033e+06	513369	9.33117	400	394.254	-0.014365	0		Cal 8	pmole/mL	20.4087	Cal08
QC-01	QC Sample		Manual Integration	590940	494118	1.19595	50	50.6174	0.0123475	0.0688416		QC	pmole/mL	20.4103	QC-01
QC-02	QC Sample		Manual Integration	2.17529e+06	1.59977e+06	1.35975	50	57.5366	0.150733	0.0688416		QC	pmole/mL	20.3473	QC-02
QC-03	QC Sample		Manual Integration	1.21878e+06	986860	1.23501	50	52.2673	0.0453459	0.0688416		QC	pmole/mL	20.3486	QC-03
QC-04	QC Sample		Manual Integration	1.17546e+06	983446	1.19524	50	50.5875	0.0117501	0.0688416		QC	pmole/mL	20.3489	QC-04
QC-05	QC Sample		Manual Integration	906646	660766	1.37211	50	58.0587	0.161174	0.0688416		QC	pmole/mL	20.4108	QC-05
MatrixBlk	Unknown Sample		Manual Integration	798.489	434403	0.00183813		0.0782962				NA	pmole/mL	20.7773	MatrixBlk	Calib Point	EQUATION: X9=[ 0.177 ] calamount [ 9.797 ] computed 0.078 min calibration value -2.03303715745855 XGOOD 0.078 XGOOD1 0.078 X9_POS 0.078
GD-01	Unknown Sample		Manual Integration	29060.8	206760	0.140553		5.98696				NA	pmole/mL	20.3484	GD-01	Calib Point	EQUATION: X9=[ 6.037 ] calamount [ 9.797 ] computed 5.987 min calibration value -2.03303715745855 XGOOD 5.987 XGOOD1 0.078 X9_POS 5.987
GD-02	Unknown Sample		Manual Integration	27513	257331	0.106917		4.55418				NA	pmole/mL	20.2879	GD-02	Calib Point	EQUATION: X9=[ 4.616 ] calamount [ 9.797 ] computed 4.554 min calibration value -2.03303715745855 XGOOD 4.554 XGOOD1 0.078 X9_POS 4.554
GD-03	Unknown Sample		Manual Integration	23635.6	260257	0.0908162		3.86838				NA	pmole/mL	20.3475	GD-03	Calib Point	EQUATION: X9=[ 3.936 ] calamount [ 9.797 ] computed 3.868 min calibration value -2.03303715745855 XGOOD 3.868 XGOOD1 0.078 X9_POS 3.868
GD-04	Unknown Sample		Method Settings	15800.9	256174	0.0616802		2.62731				NA	pmole/mL	20.2885	GD-04	Calib Point	EQUATION: X9=[ 2.705 ] calamount [ 9.797 ] computed 2.627 min calibration value -2.03303715745855 XGOOD 2.627 XGOOD1 0.078 X9_POS 2.627
GD-05	Unknown Sample		Method Settings	14012.3	275456	0.0508696		2.16682				NA	pmole/mL	20.3506	GD-05	Calib Point	EQUATION: X9=[ 2.249 ] calamount [ 9.797 ] computed 2.167 min calibration value -2.03303715745855 XGOOD 2.167 XGOOD1 0.078 X9_POS 2.167
GD-06	Unknown Sample		Method Settings	17507.3	315192	0.0555448		2.36597				NA	pmole/mL	20.2867	GD-06	Calib Point	EQUATION: X9=[ 2.446 ] calamount [ 9.797 ] computed 2.366 min calibration value -2.03303715745855 XGOOD 2.366 XGOOD1 0.078 X9_POS 2.366

## Sheet: C18_1-Cer
Component Name		Curve Index	Weighting Index	Origin Index	Equation
C18:1-Cer		Linear	1/X	Ignore	Y = -0.00051261+0.0244014*X R^2 = 0.9972
Filename	Sample Type	Sample Name	Integ. Type	Area	ISTD Area	Area Ratio	Specified Amount	Calculated Amount	%Diff	%RSD-AMT	Peak Status	Level	Units	RT	Sample ID
Cal01	Standard		Method Settings	25291.8	422616	0.0598459	2.5	2.47357	-0.0105712	0		Cal 1	pmole/mL	19.3646	Cal01
Cal02	Standard		Method Settings	56715.8	443664	0.127835	5	5.25985	0.0519692	0		Cal 2	pmole/mL	19.4237	Cal02
Cal03	Standard		Manual Integration	99266	487387	0.203669	10	8.36765	-0.163235	0		Cal 3	pmole/mL	19.3631	Cal03
Cal04	Standard		Method Settings	222802	461782	0.482484	20	19.7938	-0.0103089	0		Cal 4	pmole/mL	19.3645	Cal04
Cal05	Standard		Method Settings	669683	491196	1.36337	50	55.8937	0.117874	0		Cal 5	pmole/mL	19.3628	Cal05
Cal06	Standard		Manual Integration	1.42771e+06	547545	2.60747	100	106.879	0.068787	0		Cal 6	pmole/mL	19.3625	Cal06
Cal07	Standard		Manual Integration	2.35859e+06	510499	4.62016	200	189.361	-0.0531943	0		Cal 7	pmole/mL	19.3631	Cal07
Cal08	Standard		Manual Integration	5.00388e+06	513369	9.74714	400	399.472	-0.00132111	0		Cal 8	pmole/mL	19.3621	Cal08
QC-01	QC Sample		Method Settings	653182	494118	1.32192	50	54.1948	0.0838963	0.207637		QC	pmole/mL	19.3637	QC-01
QC-02	QC Sample		Method Settings	1.45953e+06	1.59977e+06	0.912338	50	37.4098	-0.251804	0.207637		QC	pmole/mL	19.3619	QC-02
QC-03	QC Sample		Method Settings	1.22417e+06	986860	1.24047	50	50.8573	0.0171458	0.207637		QC	pmole/mL	19.3018	QC-03
QC-04	QC Sample		Method Settings	838408	983446	0.852521	50	34.9584	-0.300832	0.207637		QC	pmole/mL	19.3024	QC-04
QC-05	QC Sample		Method Settings	893674	660766	1.35248	50	55.4475	0.108951	0.207637		QC	pmole/mL	19.364	QC-05
MatrixBlk	Unknown Sample		Manual Integration	96.2972	434403	0.000221677		0.00910348				NA	pmole/mL	19.2396	MatrixBlk	Calib Point	EQUATION: X9=[ 0.03 ] calamount [ 19.794 ] computed 0.009 min calibration value -1.03089019076954 XGOOD 0.009 XGOOD1 0.009 X9_POS 0.009
GD-01	Unknown Sample		Method Settings	11183.7	206760	0.0540904		2.2213				NA	pmole/mL	19.3017	GD-01	Calib Point	EQUATION: X9=[ 2.238 ] calamount [ 19.794 ] computed 2.221 min calibration value -1.03089019076954 XGOOD 2.221 XGOOD1 0.009 X9_POS 2.221
GD-02	Unknown Sample		Method Settings	13524	257331	0.0525548		2.15823				NA	pmole/mL	19.3025	GD-02	Calib Point	EQUATION: X9=[ 2.175 ] calamount [ 19.794 ] computed 2.158 min calibration value -1.03089019076954 XGOOD 2.158 XGOOD1 0.009 X9_POS 2.158
GD-03	Unknown Sample		Manual Integration	6187.46	260257	0.0237744		0.976329				NA	pmole/mL	19.3622	GD-03	Calib Point	EQUATION: X9=[ 0.995 ] calamount [ 19.794 ] computed 0.976 min calibration value -1.03089019076954 XGOOD 0.976 XGOOD1 0.009 X9_POS 0.976
GD-04	Unknown Sample		Manual Integration	5162.24	256174	0.0201513		0.827541				NA	pmole/mL	19.3031	GD-04	Calib Point	EQUATION: X9=[ 0.847 ] calamount [ 19.794 ] computed 0.828 min calibration value -1.03089019076954 XGOOD 0.828 XGOOD1 0.009 X9_POS 0.828
GD-05	Unknown Sample		Manual Integration	4788.01	275456	0.0173821		0.713822				NA	pmole/mL	19.3652	GD-05	Calib Point	EQUATION: X9=[ 0.733 ] calamount [ 19.794 ] computed 0.714 min calibration value -1.03089019076954 XGOOD 0.714 XGOOD1 0.009 X9_POS 0.714
GD-06	Unknown Sample		Manual Integration	9198.99	315192	0.0291854		1.19854				NA	pmole/mL	19.3013	GD-06	Calib Point	EQUATION: X9=[ 1.217 ] calamount [ 19.794 ] computed 1.199 min calibration value -1.03089019076954 XGOOD 1.199 XGOOD1 0.009 X9_POS 1.199

## Sheet: C20-Cer
Component Name		Curve Index	Weighting Index	Origin Index	Equation
C20-Cer		Linear	1/X	Ignore	Y = -0.00108798+0.0246613*X R^2 = 0.9991
Filename	Sample Type	Sample Name	Integ. Type	Area	ISTD Area	Area Ratio	Specified Amount	Calculated Amount	%Diff	%RSD-AMT	Peak Status	Level	Units	RT	Sample ID
Cal01	Standard		Method Settings	28118.5	422616	0.0665345	2.5	2.74205	0.0968207	0		Cal 1	pmole/mL	21.833	Cal01
Cal02	Standard		Manual Integration	61329	443664	0.138233	5	5.64938	0.129876	0		Cal 2	pmole/mL	21.8308	Cal02
Cal03	Standard		Method Settings	110098	487387	0.225894	10	9.204	-0.0795998	0		Cal 3	pmole/mL	21.8933	Cal03
Cal04	Standard		Method Settings	204582	461782	0.443028	20	18.0087	-0.0995673	0		Cal 4	pmole/mL	21.8943	Cal04
Cal05	Standard		Method Settings	581028	491196	1.18288	50	48.0094	-0.0398127	0		Cal 5	pmole/mL	21.831	Cal05
Cal06	Standard		Method Settings	1.31209e+06	547545	2.39633	100	97.2138	-0.0278625	0		Cal 6	pmole/mL	21.8924	Cal06
Cal07	Standard		Manual Integration	2.5348e+06	510499	4.96533	200	201.386	0.00692781	0		Cal 7	pmole/mL	21.8931	Cal07
Cal08	Standard		Manual Integration	5.13051e+06	513369	9.99381	400	405.287	0.0132181	0		Cal 8	pmole/mL	21.8918	Cal08
QC-01	QC Sample		Method Settings	632326	494118	1.27971	50	51.9355	0.0387097	0.0830387		QC	pmole/mL	21.8934	QC-01
QC-02	QC Sample		Method Settings	1.82398e+06	1.59977e+06	1.14015	50	46.2766	-0.0744672	0.0830387		QC	pmole/mL	21.8305	QC-02
QC-03	QC Sample		Manual Integration	1.32615e+06	986860	1.34381	50	54.5347	0.0906935	0.0830387		QC	pmole/mL	21.8317	QC-03
QC-04	QC Sample		Method Settings	1.40292e+06	983446	1.42654	50	57.8893	0.157787	0.0830387		QC	pmole/mL	21.8319	QC-04
QC-05	QC Sample		Manual Integration	901788	660766	1.36476	50	55.3844	0.107689	0.0830387		QC	pmole/mL	21.8324	QC-05
MatrixBlk	Unknown Sample		Manual Integration	136.212	434403	0.000313561		0.01277				NA	pmole/mL	21.9536	MatrixBlk	Calib Point	EQUATION: X9=[ 0.057 ] calamount [ 9.204 ] computed 0.013 min calibration value -7.9599807553590898 XGOOD 0.013 XGOOD1 0.013 X9_POS 0.013
GD-01	Unknown Sample		Method Settings	19537.4	206760	0.0944934		3.8483				NA	pmole/mL	21.8314	GD-01	Calib Point	EQUATION: X9=[ 3.876 ] calamount [ 9.204 ] computed 3.848 min calibration value -7.9599807553590898 XGOOD 3.848 XGOOD1 0.013 X9_POS 3.848
GD-02	Unknown Sample		Method Settings	29917.6	257331	0.116261		4.73481				NA	pmole/mL	21.8322	GD-02	Calib Point	EQUATION: X9=[ 4.758 ] calamount [ 9.204 ] computed 4.735 min calibration value -7.9599807553590898 XGOOD 4.735 XGOOD1 0.013 X9_POS 4.735
GD-03	Unknown Sample		Manual Integration	27601.3	260257	0.106054		4.31912				NA	pmole/mL	21.8302	GD-03	Calib Point	EQUATION: X9=[ 4.345 ] calamount [ 9.204 ] computed 4.319 min calibration value -7.9599807553590898 XGOOD 4.319 XGOOD1 0.013 X9_POS 4.319
GD-04	Unknown Sample		Method Settings	21619.1	256174	0.0843921		3.43692				NA	pmole/mL	21.833	GD-04	Calib Point	EQUATION: X9=[ 3.466 ] calamount [ 9.204 ] computed 3.437 min calibration value -7.9599807553590898 XGOOD 3.437 XGOOD1 0.013 X9_POS 3.437
GD-05	Unknown Sample		Method Settings	18887.5	275456	0.0685681		2.79248				NA	pmole/mL	21.8338	GD-05	Calib Point	EQUATION: X9=[ 2.825 ] calamount [ 9.204 ] computed 2.792 min calibration value -7.9599807553590898 XGOOD 2.792 XGOOD1 0.013 X9_POS 2.792
GD-06	Unknown Sample		Manual Integration	11231.9	315192	0.0356352		1.45127				NA	pmole/mL	21.8313	GD-06	Calib Point	EQUATION: X9=[ 1.489 ] calamount [ 9.204 ] computed 1.451 min calibration value -7.9599807553590898 XGOOD 1.451 XGOOD1 0.013 X9_POS 1.451

## Sheet: C20_1-Cer
Component Name		Curve Index	Weighting Index	Origin Index	Equation
C20:1-Cer		Linear	1/X	Ignore	Y = -0.00236203+0.0236739*X R^2 = 0.9979
Filename	Sample Type	Sample Name	Integ. Type	Area	ISTD Area	Area Ratio	Specified Amount	Calculated Amount	%Diff	%RSD-AMT	Peak Status	Level	Units	RT	Sample ID
Cal01	Standard		Method Settings	20816.2	422616	0.0492556	2.5	2.18036	-0.127857	0		Cal 1	pmole/mL		Cal01
Cal02	Standard		Method Settings	55826.9	443664	0.125831	5	5.41497	0.0829939	0		Cal 2	pmole/mL		Cal02
Cal03	Standard		Method Settings	111887	487387	0.229564	10	9.7967	-0.0203304	0		Cal 3	pmole/mL	20.969	Cal03
Cal04	Standard		Method Settings	206481	461782	0.44714	20	18.9872	-0.0506381	0		Cal 4	pmole/mL		Cal04
Cal05	Standard		Method Settings	617511	491196	1.25716	50	53.2028	0.0640564	0		Cal 5	pmole/mL	20.6619	Cal05
Cal06	Standard		Method Settings	1.41893e+06	547545	2.59145	100	109.564	0.0956408	0		Cal 6	pmole/mL	20.7843	Cal06
Cal07	Standard		Method Settings	2.34459e+06	510499	4.59274	200	194.1	-0.0295007	0		Cal 7	pmole/mL	20.8462	Cal07
Cal08	Standard		Method Settings	4.79033e+06	513369	9.33117	400	394.254	-0.014365	0		Cal 8	pmole/mL	20.8451	Cal08
QC-01	QC Sample		Method Settings	590940	494118	1.19595	50	50.6174	0.0123475	0.0688416		QC	pmole/mL	20.7851	QC-01
QC-02	QC Sample		Method Settings	2.17529e+06	1.59977e+06	1.35975	50	57.5366	0.150733	0.0688416		QC	pmole/mL	20.9065	QC-02
QC-03	QC Sample		Method Settings	1.21878e+06	986860	1.23501	50	52.2673	0.0453459	0.0688416		QC	pmole/mL	20.9077	QC-03
QC-04	QC Sample		Method Settings	1.17546e+06	983446	1.19524	50	50.5875	0.0117501	0.0688416		QC	pmole/mL		QC-04
QC-05	QC Sample		Method Settings	906646	660766	1.37211	50	58.0587	0.161174	0.0688416		QC	pmole/mL		QC-05
MatrixBlk	Unknown Sample		Method Settings	627.248	434403	0.00144393		0.0615051				NA	pmole/mL	20.8454	MatrixBlk	Calib Point	EQUATION: X9=[ 0.161 ] calamount [ 9.797 ] computed 0.062 min calibration value -2.03303715745855 XGOOD 0.062 XGOOD1 0.062 X9_POS 0.062
GD-01	Unknown Sample		Manual Integration	311.583	206760	0.00150698		0.0641908				NA	pmole/mL	20.6621	GD-01	Calib Point	EQUATION: X9=[ 0.163 ] calamount [ 9.797 ] computed 0.064 min calibration value -2.03303715745855 XGOOD 0.064 XGOOD1 0.062 X9_POS 0.064
GD-02	Unknown Sample		Manual Integration	1125.68	257331	0.00437444		0.186332				NA	pmole/mL	20.6015	GD-02	Calib Point	EQUATION: X9=[ 0.285 ] calamount [ 9.797 ] computed 0.186 min calibration value -2.03303715745855 XGOOD 0.186 XGOOD1 0.062 X9_POS 0.186
GD-03	Unknown Sample		Manual Integration	1985.66	260257	0.00762959		0.324987				NA	pmole/mL	20.7223	GD-03	Calib Point	EQUATION: X9=[ 0.422 ] calamount [ 9.797 ] computed 0.325 min calibration value -2.03303715745855 XGOOD 0.325 XGOOD1 0.062 X9_POS 0.325
GD-04	Unknown Sample		Manual Integration	112.708	256174	0.000439967		0.0187407				NA	pmole/mL	20.909	GD-04	Calib Point	EQUATION: X9=[ 0.118 ] calamount [ 9.797 ] computed 0.019 min calibration value -2.03303715745855 XGOOD 0.019 XGOOD1 0.062 X9_POS 0.019
GD-05	Unknown Sample		Manual Integration	965.732	275456	0.00350594		0.149338				NA	pmole/mL	20.7871	GD-05	Calib Point	EQUATION: X9=[ 0.248 ] calamount [ 9.797 ] computed 0.149 min calibration value -2.03303715745855 XGOOD 0.149 XGOOD1 0.062 X9_POS 0.149
GD-06	Unknown Sample		Manual Integration	192.975	315192	0.000612247		0.026079				NA	pmole/mL	20.9072	GD-06	Calib Point	EQUATION: X9=[ 0.126 ] calamount [ 9.797 ] computed 0.026 min calibration value -2.03303715745855 XGOOD 0.026 XGOOD1 0.062 X9_POS 0.026

## Sheet: C20_4-Cer
Component Name		Curve Index	Weighting Index	Origin Index	Equation
C20:4-Cer		Linear	1/X	Ignore	Y = -0.0111509+0.0337439*X R^2 = 0.9993
Filename	Sample Type	Sample Name	Integ. Type	Area	ISTD Area	Area Ratio	Specified Amount	Calculated Amount	%Diff	%RSD-AMT	Peak Status	Level	Units	RT	Sample ID
Cal01	Standard		Manual Integration	26744.9	422616	0.0632843	2.5	2.20588	-0.117647	0		Cal 1	pmole/mL	18.3892	Cal01
Cal02	Standard		Manual Integration	79954.3	443664	0.180213	5	5.67107	0.134214	0		Cal 2	pmole/mL	18.3873	Cal02
Cal03	Standard		Method Settings	158616	487387	0.325442	10	9.97491	-0.00250914	0		Cal 3	pmole/mL	18.3881	Cal03
Cal04	Standard		Method Settings	295453	461782	0.63981	20	19.2912	-0.0354406	0		Cal 4	pmole/mL	18.3892	Cal04
Cal05	Standard		Method Settings	828667	491196	1.68704	50	50.3258	0.00651524	0		Cal 5	pmole/mL	18.3876	Cal05
Cal06	Standard		Manual Integration	1.83582e+06	547545	3.35282	100	99.6912	-0.00308837	0		Cal 6	pmole/mL	18.3874	Cal06
Cal07	Standard		Manual Integration	3.55742e+06	510499	6.96852	200	206.842	0.0342113	0		Cal 7	pmole/mL	18.3879	Cal07
Cal08	Standard		Manual Integration	6.81087e+06	513369	13.267	400	393.498	-0.0162556	0		Cal 8	pmole/mL	18.3869	Cal08
QC-01	QC Sample		Method Settings	816382	494118	1.6522	50	49.2934	-0.0141325	0.362156		QC	pmole/mL	18.3887	QC-01
QC-02	QC Sample		Method Settings	1.22174e+06	1.59977e+06	0.763698	50	22.9626	-0.540748	0.362156		QC	pmole/mL	18.3257	QC-02
QC-03	QC Sample		Method Settings	1.4061e+06	986860	1.42483	50	42.5551	-0.148898	0.362156		QC	pmole/mL	18.3266	QC-03
QC-04	QC Sample		Manual Integration	717635	983446	0.729714	50	21.9555	-0.56089	0.362156		QC	pmole/mL	18.3274	QC-04
QC-05	QC Sample		Method Settings	1.04677e+06	660766	1.58417	50	47.2773	-0.0544545	0.362156		QC	pmole/mL	18.389	QC-05
MatrixBlk	Unknown Sample		Manual Integration	376.856	434403	0.000867525		0.0266263				NA	pmole/mL	18.3874	MatrixBlk	Calib Point	EQUATION: X9=[ 0.356 ] calamount [ 9.975 ] computed 0.027 min calibration value -0.250914096335766 XGOOD 0.027 XGOOD1 0.027 X9_POS 0.027
GD-01	Unknown Sample		Method Settings		206760							NA	pmole/mL		GD-01
GD-02	Unknown Sample		Method Settings		257331							NA	pmole/mL		GD-02
GD-03	Unknown Sample		Manual Integration	137.29	260257	0.000527515		0.0161907				NA	pmole/mL	18.3257	GD-03	Calib Point	EQUATION: X9=[ 0.346 ] calamount [ 9.975 ] computed 0.016 min calibration value -0.250914096335766 XGOOD 0.016 XGOOD1 0.027 X9_POS 0.016
GD-04	Unknown Sample		Method Settings		256174							NA	pmole/mL		GD-04
GD-05	Unknown Sample		Method Settings		275456							NA	pmole/mL		GD-05
GD-06	Unknown Sample		Method Settings		315192							NA	pmole/mL		GD-06

## Sheet: C22-Cer
Component Name		Curve Index	Weighting Index	Origin Index	Equation
C22-Cer		Linear	1/X	Ignore	Y = -0.00266622+0.0162412*X R^2 = 0.9975
Filename	Sample Type	Sample Name	Integ. Type	Area	ISTD Area	Area Ratio	Specified Amount	Calculated Amount	%Diff	%RSD-AMT	Peak Status	Level	Units	RT	Sample ID
Cal01	Standard		Method Settings	12476	391302	0.0318834	2.5	2.12729	-0.149084	0		Cal 1	pmole/mL	23.4967	Cal01
Cal02	Standard		Manual Integration	35443.5	410446	0.0863537	5	5.48113	0.0962263	0		Cal 2	pmole/mL	23.4952	Cal02
Cal03	Standard		Method Settings	64106.2	457285	0.140189	10	8.79586	-0.120414	0		Cal 3	pmole/mL	23.4955	Cal03
Cal04	Standard		Method Settings	138731	402903	0.34433	20	21.3652	0.0682622	0		Cal 4	pmole/mL	23.4967	Cal04
Cal05	Standard		Method Settings	399437	452505	0.882724	50	54.5152	0.0903047	0		Cal 5	pmole/mL	23.4333	Cal05
Cal06	Standard		Manual Integration	773662	446199	1.7339	100	106.924	0.0692355	0		Cal 6	pmole/mL	23.4949	Cal06
Cal07	Standard		Manual Integration	1.33366e+06	432800	3.08146	200	189.896	-0.0505209	0		Cal 7	pmole/mL	23.4957	Cal07
Cal08	Standard		Manual Integration	2.68338e+06	414887	6.46774	400	398.396	-0.00401034	0		Cal 8	pmole/mL	23.4945	Cal08
QC-01	QC Sample		Method Settings	434450	543772	0.798957	50	49.3575	-0.0128501	0.102025		QC	pmole/mL	23.496	QC-01
QC-02	QC Sample		Manual Integration	756363	1.16398e+06	0.649807	50	40.1741	-0.196519	0.102025		QC	pmole/mL	23.3715	QC-02
QC-03	QC Sample		Method Settings	1.18033e+06	1.49978e+06	0.787003	50	48.6215	-0.0275707	0.102025		QC	pmole/mL	23.3729	QC-03
QC-04	QC Sample		Method Settings	969678	1.15673e+06	0.838294	50	51.7796	0.035592	0.102025		QC	pmole/mL	23.4349	QC-04
QC-05	QC Sample		Method Settings	696743	817448	0.852339	50	52.6444	0.052887	0.102025		QC	pmole/mL	23.4349	QC-05
MatrixBlk	Unknown Sample		Manual Integration	111.549	478620	0.000233065		0.0144751				NA	pmole/mL	23.6171	MatrixBlk	Calib Point	EQUATION: X9=[ 0.179 ] calamount [ 21.365 ] computed 0.014 min calibration value 6.8262155552838299 XGOOD 0.014 XGOOD1 0.014 X9_POS 0.014
GD-01	Unknown Sample		Method Settings	142552	1.15668e+06	0.123242		7.65426				NA	pmole/mL	23.4338	GD-01	Calib Point	EQUATION: X9=[ 7.752 ] calamount [ 21.365 ] computed 7.654 min calibration value 6.8262155552838299 XGOOD 7.654 XGOOD1 0.014 X9_POS 7.654
GD-02	Unknown Sample		Method Settings	151765	1.29746e+06	0.116971		7.26478				NA	pmole/mL	23.4345	GD-02	Calib Point	EQUATION: X9=[ 7.366 ] calamount [ 21.365 ] computed 7.265 min calibration value 6.8262155552838299 XGOOD 7.265 XGOOD1 0.014 X9_POS 7.265
GD-03	Unknown Sample		Method Settings	155782	1.40828e+06	0.110618		6.87023				NA	pmole/mL	23.4324	GD-03	Calib Point	EQUATION: X9=[ 6.975 ] calamount [ 21.365 ] computed 6.87 min calibration value 6.8262155552838299 XGOOD 6.87 XGOOD1 0.014 X9_POS 6.87
GD-04	Unknown Sample		Method Settings	83904.7	1.41925e+06	0.0591192		3.67175				NA	pmole/mL	23.4356	GD-04	Calib Point	EQUATION: X9=[ 3.804 ] calamount [ 21.365 ] computed 3.672 min calibration value 6.8262155552838299 XGOOD 3.672 XGOOD1 0.014 X9_POS 3.672
GD-05	Unknown Sample		Method Settings	95965.8	1.41428e+06	0.067855		4.21431				NA	pmole/mL	23.4973	GD-05	Calib Point	EQUATION: X9=[ 4.342 ] calamount [ 21.365 ] computed 4.214 min calibration value 6.8262155552838299 XGOOD 4.214 XGOOD1 0.014 X9_POS 4.214
GD-06	Unknown Sample		Method Settings	86279.9	1.42848e+06	0.0603996		3.75127				NA	pmole/mL	23.4335	GD-06	Calib Point	EQUATION: X9=[ 3.883 ] calamount [ 21.365 ] computed 3.751 min calibration value 6.8262155552838299 XGOOD 3.751 XGOOD1 0.014 X9_POS 3.751

[truncated: 16 more sheets: C22_1-Cer, C24-Cer, C24_1-Cer, C26-Cer, C26_1-Cer, dhC16-Cer, dhSph, dhSph-1P, Sph, Sph-1P, 13C16-Cer_IS, 17C-Sph_IS, 17C-Sph1P_IS, 17C16-Cer_IS, 17C24_1-Cer-IS, C17-Cer_IS]
