# Supplementary material for: Proteome Responses to Acute Inhibition of De Novo Sphingolipid Synthesis Suggest Cancer Combination Therapies
Source: Cancers (Basel). 2026 Jun 2;18(11):1827. doi: 10.3390/cancers18111827 (PMC13256006; doi:10.3390/cancers18111827)
Supplement: Supplementary file 1 [file cancers-18-01827-s001.zip › Table S2-Mass spectrometry analysis of proteins altered by myriocin treatment in different cellular fractions.xlsx]

## Sheet: Intensity MS total
This table contains the intensity of proteins detected by mass spectrometry in the nuclear, cytosolic, and membrane fractions.
Accession.Number	Genes	Protein.Description	Cytosol_DMSO_1	Cytosol_DMSO_2	Cytosol_DMSO_3	Cytosol_Myriocin_1	Cytosol_Myriocin_2	Cytosol_Myriocin_3	Nucleus_DMSO_1	Nucleus_DMSO_2	Nucleus_DMSO_3	Nucleus_Myriocin_1	Nucleus_Myriocin_2	Nucleus_Myriocin_3	Membrane_DMSO_1	Membrane_DMSO_2	Membrane_DMSO_3	Membrane_Myriocin_1	Membrane_Myriocin_2	Membrane_Myriocin_3
sp|Q92506|DHB8_HUMAN	HSD17B8	(3R)-3-hydroxyacyl-CoA dehydrogenase OS=Homo sapiens OX=9606 GN=HSD17B8 PE=1 SV=2		48876.7					103387	138973	104135	107141	110847	76272.4	170982	134254	279510	346911	298497	279407
sp|Q9C0C9|UBE2O_HUMAN	UBE2O	(E3-independent) E2 ubiquitin-conjugating enzyme OS=Homo sapiens OX=9606 GN=UBE2O PE=1 SV=3	198964	190206	148496	196715	228508	139358	33080		11713.5	68245.1	84301.7	15041.1	24196.4	38607.8
sp|O14874|BCKD_HUMAN	BCKDK	[3-methyl-2-oxobutanoate dehydrogenase [lipoamide]] kinase, mitochondrial OS=Homo sapiens OX=9606 GN=BCKDK PE=1 SV=2	23127.4	16426.5	11877.6	42963.8	19672.3	42264.6	100824	93757.8	88732.1	110487	122140	79481.1	334099	284860	337880	262143	279135	305118
sp|Q8TDZ2|MICA1_HUMAN	MICAL1	[F-actin]-monooxygenase MICAL1 OS=Homo sapiens OX=9606 GN=MICAL1 PE=1 SV=2	179587	125570	200285	248646	173540	206940	16498.5		27715.6		32840	36222.7			10224.7
sp|O94851|MICA2_HUMAN	MICAL2	[F-actin]-monooxygenase MICAL2 OS=Homo sapiens OX=9606 GN=MICAL2 PE=1 SV=2							45439.3	47402.5	45018.8	45373.4	45968.8	42828.7	61318.7	61309.3	59961.9	47264.5	45190.3	63850.3
sp|Q7RTP6|MICA3_HUMAN	MICAL3	[F-actin]-monooxygenase MICAL3 OS=Homo sapiens OX=9606 GN=MICAL3 PE=1 SV=2	77775.3	65075.6	67533.2	92029.2	74082.2	70104.8	67520.3	65642.8	68225.4	55385.6	58384.2	62811.2	58342.5	49444.1	47211.7	56507.6	36321.1	46344.7
sp|Q15118|PDK1_HUMAN	PDK1	[Pyruvate dehydrogenase (acetyl-transferring)] kinase isozyme 1, mitochondrial OS=Homo sapiens OX=9606 GN=PDK1 PE=1 SV=1		66140.1					113020	108755	83342.1	118204	108023	90826.6	195494	185179	185616	247480	192224	225996
sp|Q15120|PDK3_HUMAN	PDK3	[Pyruvate dehydrogenase (acetyl-transferring)] kinase isozyme 3, mitochondrial OS=Homo sapiens OX=9606 GN=PDK3 PE=1 SV=1	76937.7	54317	110879	53148.5	53877.8		158721	134528	161312	152740	162783	168044	228262	208678	299553	299564	274673	351302
sp|Q16654|PDK4_HUMAN	PDK4	[Pyruvate dehydrogenase (acetyl-transferring)] kinase isozyme 4, mitochondrial OS=Homo sapiens OX=9606 GN=PDK4 PE=1 SV=1	29482.2	33484.5	43964	53086.4	59690.2	47740	82498.8	86548.7	81700.6	87915.3	75867.3	65083.5	234581	208700	333831	432923	386561	420700
sp|Q9P0J1|PDP1_HUMAN	PDP1	[Pyruvate dehydrogenase [acetyl-transferring]]-phosphatase 1, mitochondrial OS=Homo sapiens OX=9606 GN=PDP1 PE=1 SV=3	26347.5	101964	21994.3	29058	38232.5	40926.9	94241.6	90263.6	84917.4	85622.9	89226	81066.5	185742	177856	195036	199558	169731	176184
sp|Q04446|GLGB_HUMAN	GBE1	1,4-alpha-glucan-branching enzyme OS=Homo sapiens OX=9606 GN=GBE1 PE=1 SV=3	473995	532966	461436	444568	647626	407102	42761.7	59153.2	73547.4	156671	49472.1	113420	47381.7			24830.4
sp|P61604|CH10_HUMAN	HSPE1	10 kDa heat shock protein, mitochondrial OS=Homo sapiens OX=9606 GN=HSPE1 PE=1 SV=2	91265.9	141108	107528	66105	230083	139438	388307	460171	502124	421023	533644	436507	793793	633155	3.22407e+06	2.87534e+06	2.28969e+06	3.84985e+06
sp|Q15029|U5S1_HUMAN	EFTUD2	116 kDa U5 small nuclear ribonucleoprotein component OS=Homo sapiens OX=9606 GN=EFTUD2 PE=1 SV=1	282675	275572	289544	282124	259784	274564	597861	599210	557383	531265	489160	530525	102381	118417	73619.9	84944.6	91417.5	67633.8
sp|A6NJ78|MET15_HUMAN	METTL15	12S rRNA N4-methylcytidine (m4C) methyltransferase OS=Homo sapiens OX=9606 GN=METTL15 PE=1 SV=1	17615		22394.8	12659	43803.2	15724.4	65423.9	72328.4	53008.2	61322.5	76565.8	71621.9	91180.9	90409.2	231630	178850	158308	188704
sp|P31946|1433B_HUMAN	YWHAB	14-3-3 protein beta/alpha OS=Homo sapiens OX=9606 GN=YWHAB PE=1 SV=3	790337	816146	630711	772568	950863	697620	58511.8	51238.2	83018.9	50924.1	77793.2	88559.9	39256.7	37497.8	89232.4	70083.3	72242.5	77762
sp|P62258|1433E_HUMAN	YWHAE	14-3-3 protein epsilon OS=Homo sapiens OX=9606 GN=YWHAE PE=1 SV=1	2.77043e+06	2.59655e+06	2.04393e+06	2.73348e+06	2.78972e+06	2.24294e+06	154037	145114	251455	153537	225892	266481	125345	110595	256700	219433	221726	238387
sp|Q04917|1433F_HUMAN	YWHAH	14-3-3 protein eta OS=Homo sapiens OX=9606 GN=YWHAH PE=1 SV=4	811893	844451	592162	800145	882454	643209	57909.7	51395.7	83522.8	59479.4	80762.5	96187.5	52383.5	41140.6	101211	96063	93648.9	100430
sp|P61981|1433G_HUMAN	YWHAG	14-3-3 protein gamma OS=Homo sapiens OX=9606 GN=YWHAG PE=1 SV=2	1.08555e+06	1.1185e+06	840817	960113	1.23378e+06	856922	85551.9	89810	114430	88898.5	103467	126931	70455.6	64977.2	137370	118794	124825	135416
sp|P31947|1433S_HUMAN	SFN	14-3-3 protein sigma OS=Homo sapiens OX=9606 GN=SFN PE=1 SV=1	231640	223088	190075	212231	239769	196179			23845.2		20256.2	32155.7	23208.8		36872.5	17764.8		16400
sp|P27348|1433T_HUMAN	YWHAQ	14-3-3 protein theta OS=Homo sapiens OX=9606 GN=YWHAQ PE=1 SV=1	1.47204e+06	1.50947e+06	1.21554e+06	1.60938e+06	1.66678e+06	1.38485e+06	100333	82400.2	146765	79127.2	136224	163460	55794.2	48524.1	119818	80942.9	86268.2	98634.7
sp|P63104|1433Z_HUMAN	YWHAZ	14-3-3 protein zeta/delta OS=Homo sapiens OX=9606 GN=YWHAZ PE=1 SV=1	3.60747e+06	3.52314e+06	2.92701e+06	3.34954e+06	4.42743e+06	3.10904e+06	190610	180468	302994	174419	287633	370235	135617	119082	313556	255744	239851	298169
sp|Q9C0C2|TB182_HUMAN	TNKS1BP1	182 kDa tankyrase-1-binding protein OS=Homo sapiens OX=9606 GN=TNKS1BP1 PE=1 SV=4	132307	125490	141464	155056	142471	148956	75098.1	65343.3	70128.7	64748.6	68850.2	67684.9	81455.7	80861.1	53029.9	65616.4	64447.1	58937.1
sp|Q9UJK0|TSR3_HUMAN	TSR3	18S rRNA aminocarboxypropyltransferase OS=Homo sapiens OX=9606 GN=TSR3 PE=1 SV=1	157411	77060.3	152801	175854	111137	174292	145393	109471	131546	138956	135840	144373	68698.8	81702.2	105261	100300	108822	103484
sp|Q8WTS1|ABHD5_HUMAN	ABHD5	1-acylglycerol-3-phosphate O-acyltransferase ABHD5 OS=Homo sapiens OX=9606 GN=ABHD5 PE=1 SV=1	108887	149058	115322	82972	116941	178379	49834.3	65304.8	55711.5	60743.6	53608.8	23883.6	85623.1	62303.4	110246	104899	73882.4	82384.5
sp|O15120|PLCB_HUMAN	AGPAT2	1-acyl-sn-glycerol-3-phosphate acyltransferase beta OS=Homo sapiens OX=9606 GN=AGPAT2 PE=1 SV=1							52366.5	72035	65610.3	43895.5		72202.9	96369.3	91225.1	143385	80980.4	76821.6	110855
sp|Q9NUQ2|PLCE_HUMAN	AGPAT5	1-acyl-sn-glycerol-3-phosphate acyltransferase epsilon OS=Homo sapiens OX=9606 GN=AGPAT5 PE=1 SV=3		164831					124433	132327	101880	115795	134408	87607.6	266944	238600	248134	274216	227234	311526
sp|Q9NRZ7|PLCC_HUMAN	AGPAT3	1-acyl-sn-glycerol-3-phosphate acyltransferase gamma OS=Homo sapiens OX=9606 GN=AGPAT3 PE=1 SV=1							101285	78483	79231.7	90721.9	103486	83338.6	142574	127512	143067	105599	124780	131594
sp|Q9Y2I7|FYV1_HUMAN	PIKFYVE	1-phosphatidylinositol 3-phosphate 5-kinase OS=Homo sapiens OX=9606 GN=PIKFYVE PE=1 SV=3		23812.2	40520.6	40216.5	37892.1	20003.5	40038.7		32711.9	28346.6	40546.6		15313.6	18008.7	30482	25915.2	27441	25753
sp|Q9NQ66|PLCB1_HUMAN	PLCB1	1-phosphatidylinositol 4,5-bisphosphate phosphodiesterase beta-1 OS=Homo sapiens OX=9606 GN=PLCB1 PE=1 SV=1	38671.6	54001.4	34479.2	38375	47427.6	34247.8	39568.3	55728.3	40234.6	43185.1	44183.4	38150.6	31635.6	30745.1	28261.5	23526.6	22973.1	27330.7
sp|Q01970|PLCB3_HUMAN	PLCB3	1-phosphatidylinositol 4,5-bisphosphate phosphodiesterase beta-3 OS=Homo sapiens OX=9606 GN=PLCB3 PE=1 SV=2	103943	96011.7	126097	108756	110310	143436	148744	135676	148706	124983	132659	139695	131802	134410	102249	110301	120199	102885
sp|Q15147|PLCB4_HUMAN	PLCB4	1-phosphatidylinositol 4,5-bisphosphate phosphodiesterase beta-4 OS=Homo sapiens OX=9606 GN=PLCB4 PE=1 SV=3	44782.1	51556.3	51604	61221.6	41607.7	53053	66064.8	59095.8	62175.5	59729.2	56658.7	50335.8	113165	127541	86123.6	97488.4	104631	90796.4
sp|Q8N3E9|PLCD3_HUMAN	PLCD3	1-phosphatidylinositol 4,5-bisphosphate phosphodiesterase delta-3 OS=Homo sapiens OX=9606 GN=PLCD3 PE=1 SV=3	47866.5	27450.2	44920.5	61878.9	52015	39542.1	131783	100480	140891	113832	109650	111092	184682	190019	165091	167085	166304	166642
sp|P19174|PLCG1_HUMAN	PLCG1	1-phosphatidylinositol 4,5-bisphosphate phosphodiesterase gamma-1 OS=Homo sapiens OX=9606 GN=PLCG1 PE=1 SV=1	105882	86391.3	129270	104168	107908	125507	53576.4	50305.3	28102.6	44030.9	52380.3	40676.3	40997.6	41856	15603.3	35761	38136.9	14751.8
sp|Q9BZG8|DPH1_HUMAN	DPH1	2-(3-amino-3-carboxypropyl)histidine synthase subunit 1 OS=Homo sapiens OX=9606 GN=DPH1 PE=1 SV=3	65931.3	39438.3	55913.9	85247.1	55636.6	62606.2	34771.3	33183.7	28566.1	34688.5	34897.1	36226.1	41692.2	32873.5	25407.2	36564.8	36646.8	27289.5
sp|Q9BQC3|DPH2_HUMAN	DPH2	2-(3-amino-3-carboxypropyl)histidine synthase subunit 2 OS=Homo sapiens OX=9606 GN=DPH2 PE=1 SV=1	42763.9	27968.3	47376.9	31944	47385.2	42523.6			17375.7	13532.4	16302.1		30221.8	25407	23048.7	30919	26577.8	21437.9
sp|P09543|CN37_HUMAN	CNP	2',3'-cyclic-nucleotide 3'-phosphodiesterase OS=Homo sapiens OX=9606 GN=CNP PE=1 SV=2	129582	142225	144122	124834	131453	155592	212443	202219	185840	201331	191396	188518	480002	444866	455447	419911	429357	423733
sp|Q16698|DECR_HUMAN	DECR1	2,4-dienoyl-CoA reductase [(3E)-enoyl-CoA-producing], mitochondrial OS=Homo sapiens OX=9606 GN=DECR1 PE=1 SV=1	36810.4	110230	62523.2	21119.2	68238.3	48951.1	197385	233693	187297	190821	241145	186360	506064	426379	1.03088e+06	979286	910845	1.05174e+06
sp|Q6L8Q7|PDE12_HUMAN	PDE12	2',5'-phosphodiesterase 12 OS=Homo sapiens OX=9606 GN=PDE12 PE=1 SV=2	277002	250902	245081	229939	287940	199094	103042	116837	112098	113656	124626	107702	198918	185118	187033	195969	152139	203488
sp|Q99460|PSMD1_HUMAN	PSMD1	26S proteasome non-ATPase regulatory subunit 1 OS=Homo sapiens OX=9606 GN=PSMD1 PE=1 SV=2	842997	878051	849187	858066	883059	827457	73106.4	74164.3	99772.2	71468	84623	110451	104469	137102	85145.7	91310.9	110019	78922.4
sp|O00231|PSD11_HUMAN	PSMD11	26S proteasome non-ATPase regulatory subunit 11 OS=Homo sapiens OX=9606 GN=PSMD11 PE=1 SV=3	673129	652951	649604	703302	660215	640211	69343.8	67848.3	93712	69770.5	78681	97556.4	90671.1	107744	137981	154625	171732	137060
sp|O00232|PSD12_HUMAN	PSMD12	26S proteasome non-ATPase regulatory subunit 12 OS=Homo sapiens OX=9606 GN=PSMD12 PE=1 SV=3	634813	621022	584971	611530	588261	575896	77182.9	72018.7	85102.4	71039.1	82195.4	89263.8	96354.4	116523	104946	115903	129150	105049
sp|Q9UNM6|PSD13_HUMAN	PSMD13	26S proteasome non-ATPase regulatory subunit 13 OS=Homo sapiens OX=9606 GN=PSMD13 PE=1 SV=2	406470	415347	422313	404207	467205	452842	31313	27032.1	37891.1	29237.9	35404.6	45560.8	46942.4	58723.4	97360	118146	122978	96959.3
sp|O00487|PSDE_HUMAN	PSMD14	26S proteasome non-ATPase regulatory subunit 14 OS=Homo sapiens OX=9606 GN=PSMD14 PE=1 SV=1	483488	615011	591677	319916	590566	514926	38908.8	45469.8	33843.4	36909.6	40519.9	42795.9	54126.9	64417.8	78367.7	108191	99000.1	85845.3
sp|Q13200|PSMD2_HUMAN	PSMD2	26S proteasome non-ATPase regulatory subunit 2 OS=Homo sapiens OX=9606 GN=PSMD2 PE=1 SV=3	756283	793832	810017	691430	818511	753504	62949.8	66752.9	87728.6	62777.9	75133.9	93108.6	79286.4	98779.9	60832.4	75837.7	80835.5	62434.4
sp|O43242|PSMD3_HUMAN	PSMD3	26S proteasome non-ATPase regulatory subunit 3 OS=Homo sapiens OX=9606 GN=PSMD3 PE=1 SV=2	892970	907378	948937	994796	835678	870218	101905	99886.6	112960	100231	127253	126004	111916	127239	99112.3	106498	109252	86637.9
sp|P55036|PSMD4_HUMAN	PSMD4	26S proteasome non-ATPase regulatory subunit 4 OS=Homo sapiens OX=9606 GN=PSMD4 PE=1 SV=1	536129	504915	478286	374636	454880	509572	101027	89463.4	103144	91131.5	108860	106678	63450.8	77931.8	104552	96970.9	117195	94689.7
sp|Q16401|PSMD5_HUMAN	PSMD5	26S proteasome non-ATPase regulatory subunit 5 OS=Homo sapiens OX=9606 GN=PSMD5 PE=1 SV=3	658145	623968	565512	700000	798254	580268	43729.7	19958.8	66543.4	28687.3	62445.3	84895.2			52596.3	45688.1	42322.6	45183.5
sp|Q15008|PSMD6_HUMAN	PSMD6	26S proteasome non-ATPase regulatory subunit 6 OS=Homo sapiens OX=9606 GN=PSMD6 PE=1 SV=1	783102	842144	743558	682053	752493	724870	71842.9	76583	86001.4	78043.2	78652.3	97463.3	107156	133509	109827	119755	123088	101023
sp|P51665|PSMD7_HUMAN	PSMD7	26S proteasome non-ATPase regulatory subunit 7 OS=Homo sapiens OX=9606 GN=PSMD7 PE=1 SV=2	790941	818287	916336	646995	885146	764365	64234.2	90703.8	72507.5	80634.7	84203.3	94141.4	80656.4	104059	94732.6	119368	108278	93021.9
sp|P48556|PSMD8_HUMAN	PSMD8	26S proteasome non-ATPase regulatory subunit 8 OS=Homo sapiens OX=9606 GN=PSMD8 PE=1 SV=2	294619	319501	266628	219750	341434	277598	20715.7	34132.5	31562.1	22053.8	41224.6	39438.9	42752.8	55815.2	84446.9	95173	114847	97522.4
sp|O00233|PSMD9_HUMAN	PSMD9	26S proteasome non-ATPase regulatory subunit 9 OS=Homo sapiens OX=9606 GN=PSMD9 PE=1 SV=3	299751	288006	279014	254050	350827	299882		38463.7	54536.4	40639.2	42481.4	45541.6			24096.9	38065.2	36583.8	32931.2
sp|P62333|PRS10_HUMAN	PSMC6	26S proteasome regulatory subunit 10B OS=Homo sapiens OX=9606 GN=PSMC6 PE=1 SV=1	743320	730930	711495	747332	719182	691089	73244.2	71686.4	92599.6	64556.1	87962.8	105058	90211.7	112186	88380.8	99870	115405	87110.9
sp|P62191|PRS4_HUMAN	PSMC1	26S proteasome regulatory subunit 4 OS=Homo sapiens OX=9606 GN=PSMC1 PE=1 SV=1	754602	699381	751869	754757	664731	720407	65469.2	67995	83783.4	67208.4	79833.1	93208.6	80983	104343	88414.4	95290.9	104885	83987.7
sp|P17980|PRS6A_HUMAN	PSMC3	26S proteasome regulatory subunit 6A OS=Homo sapiens OX=9606 GN=PSMC3 PE=1 SV=3	881173	822881	766935	873006	793189	788148	85862.7	84209.7	105016	84311.2	102583	108217	100210	120438	110844	120811	139085	103426
sp|P43686|PRS6B_HUMAN	PSMC4	26S proteasome regulatory subunit 6B OS=Homo sapiens OX=9606 GN=PSMC4 PE=1 SV=2	441223	375399	398179	535394	402807	418723	46155.8	45786.3	60105.1	37922.4	56519.1	65792.2	63259.8	67777.9	85728.7	89898.5	97484.6	74549.1
sp|P35998|PRS7_HUMAN	PSMC2	26S proteasome regulatory subunit 7 OS=Homo sapiens OX=9606 GN=PSMC2 PE=1 SV=3	696349	660450	669306	712454	669632	694157	69505.4	65988.7	87985	66003.5	81758.5	106802	81527.3	103184	112887	116412	136829	104148
sp|P62195|PRS8_HUMAN	PSMC5	26S proteasome regulatory subunit 8 OS=Homo sapiens OX=9606 GN=PSMC5 PE=1 SV=1	786324	758413	718965	749773	679521	690952	72882	73322.3	94776.8	72856.4	86701.3	106526	93511.3	113438	94771.4	98852.6	118531	89528.5
sp|Q13442|HAP28_HUMAN	PDAP1	28 kDa heat- and acid-stable phosphoprotein OS=Homo sapiens OX=9606 GN=PDAP1 PE=1 SV=1	163558	208519	156648	188259	210610	222110	82552.9	67746.5	101753	80078.1	86793.5	69366.7	109387	118636	188388	174872	159852	196411
sp|P82664|RT10_HUMAN	MRPS10	28S ribosomal protein S10, mitochondrial OS=Homo sapiens OX=9606 GN=MRPS10 PE=1 SV=2		70366.9			34527.7	65436.1	39388.1	63727.2	60966.5	58791.9	65092.5	48171.5	114516	100510	258480	224509	203087	316609
sp|P82912|RT11_HUMAN	MRPS11	28S ribosomal protein S11, mitochondrial OS=Homo sapiens OX=9606 GN=MRPS11 PE=1 SV=2		87501.2	21962.6		40817.9	30271.4	109989	116064	114675	127573	128421	97600.2	315816	273324	506191	446635	440041	475692
sp|O15235|RT12_HUMAN	MRPS12	28S ribosomal protein S12, mitochondrial OS=Homo sapiens OX=9606 GN=MRPS12 PE=1 SV=1		91694	40010.8		62549.4	69378.6	124692	147595	100279	103783	102130	104152	275978	251282	261116	351983	280551	448677
sp|O60783|RT14_HUMAN	MRPS14	28S ribosomal protein S14, mitochondrial OS=Homo sapiens OX=9606 GN=MRPS14 PE=1 SV=1							59642.4	91411.7	116230	84666.8	94341.7	110732	118283	109585	204492	192852	137418	240103
sp|P82914|RT15_HUMAN	MRPS15	28S ribosomal protein S15, mitochondrial OS=Homo sapiens OX=9606 GN=MRPS15 PE=1 SV=1	36540.8	52948.8	69317.4	39914.3	99485.3	76871.4	252530	265762	289679	267837	317719	264493	494591	428989	893547	659556	567449	733652
sp|Q9Y3D3|RT16_HUMAN	MRPS16	28S ribosomal protein S16, mitochondrial OS=Homo sapiens OX=9606 GN=MRPS16 PE=1 SV=1		137346			69814.5	36101.5	48670.1	72747.2	63502.9	53989.9	27760.6	59450.8	180113	144022	327190	337727	241693	429945
sp|Q9Y2R5|RT17_HUMAN	MRPS17	28S ribosomal protein S17, mitochondrial OS=Homo sapiens OX=9606 GN=MRPS17 PE=1 SV=1	68110.4	117303	107894		128146	97157.5	261633	278945	294235	253188	268196	258185	501023	411732	1.00108e+06	1.13793e+06	925245	1.44471e+06
sp|Q9Y676|RT18B_HUMAN	MRPS18B	28S ribosomal protein S18b, mitochondrial OS=Homo sapiens OX=9606 GN=MRPS18B PE=1 SV=1	131703	147002	66094.2		36846.9	69962.1	145744	160795	145175	193833	175151	164254	416318	375656	793827	562651	533970	696939
sp|Q9Y399|RT02_HUMAN	MRPS2	28S ribosomal protein S2, mitochondrial OS=Homo sapiens OX=9606 GN=MRPS2 PE=1 SV=1	72276.8	67998.7	93248.3	61761.1	118006	85713	235798	275807	218302	218645	238303	218388	429253	383852	479547	617247	403202	586103
sp|P82921|RT21_HUMAN	MRPS21	28S ribosomal protein S21, mitochondrial OS=Homo sapiens OX=9606 GN=MRPS21 PE=1 SV=3		18224			78881.1	60455.3	56612.1	33647.3	64209.5	52801	71254.9	76065.2	123673	102086	233364	149200	169116	237445
sp|P82650|RT22_HUMAN	MRPS22	28S ribosomal protein S22, mitochondrial OS=Homo sapiens OX=9606 GN=MRPS22 PE=1 SV=1	80375.6	87920.8	83976.4	65692.1	108654	89075.8	214309	258488	205775	237162	243718	197045	695271	587101	718918	652136	598704	709024
sp|Q9Y3D9|RT23_HUMAN	MRPS23	28S ribosomal protein S23, mitochondrial OS=Homo sapiens OX=9606 GN=MRPS23 PE=1 SV=2	66740.2	125022	54948.8	53193.1	75685.7	70689.9	196436	229193	197610	221718	216665	198020	524092	437388	1.17963e+06	1.01343e+06	934646	1.23043e+06
sp|Q96EL2|RT24_HUMAN	MRPS24	28S ribosomal protein S24, mitochondrial OS=Homo sapiens OX=9606 GN=MRPS24 PE=1 SV=1						11709.7	53565.5	81009.3	64282.1	108200	70663.7	72367.5	172845	159628	274273	254862	216486	319385
sp|P82663|RT25_HUMAN	MRPS25	28S ribosomal protein S25, mitochondrial OS=Homo sapiens OX=9606 GN=MRPS25 PE=1 SV=1		41143.1	31960.9		26105.6	17845.1	67005.1	90389.2	63231.8	75457.6	63650.2	73651.8	183027	148448	302521	395693	298122	388527
sp|Q9BYN8|RT26_HUMAN	MRPS26	28S ribosomal protein S26, mitochondrial OS=Homo sapiens OX=9606 GN=MRPS26 PE=1 SV=1	49540.1	150367	78718.5	57577.7	99959.6	68122.8	225863	244315	205945	214988	246317	216703	453334	409284	604292	588747	527130	648827
sp|Q92552|RT27_HUMAN	MRPS27	28S ribosomal protein S27, mitochondrial OS=Homo sapiens OX=9606 GN=MRPS27 PE=1 SV=3	68381.9	103920	66569.9	56534.3	90599.4	71370.3	180925	217326	185061	186335	202151	172959	483843	447062	703783	692122	604979	773234
sp|Q9Y2Q9|RT28_HUMAN	MRPS28	28S ribosomal protein S28, mitochondrial OS=Homo sapiens OX=9606 GN=MRPS28 PE=1 SV=1	55692	138225	49046.6	28192	73295	43163.4	144100	244906	165909	213463	155558	200112	432086	361844	986762	847925	690076	1.08407e+06
sp|P51398|RT29_HUMAN	DAP3	28S ribosomal protein S29, mitochondrial OS=Homo sapiens OX=9606 GN=DAP3 PE=1 SV=1	59358.3	125220	72509.5	46231.6	101911	79730.8	192135	217573	184132	193948	212949	191238	576402	526278	1.12627e+06	993980	929863	1.11254e+06
sp|Q92665|RT31_HUMAN	MRPS31	28S ribosomal protein S31, mitochondrial OS=Homo sapiens OX=9606 GN=MRPS31 PE=1 SV=3			45137.7	34610.8	30141.7	27126	85616.2	103263	83135.7	82993	110523	86641.4	307628	250110	609497	485858	461921	520097
sp|P82930|RT34_HUMAN	MRPS34	28S ribosomal protein S34, mitochondrial OS=Homo sapiens OX=9606 GN=MRPS34 PE=1 SV=2	64527	99186.8	51029.7	47242.4	69381.8	70695.9	167588	212645	153916	173804	190228	165511	407493	373036	557811	542769	441439	567050
sp|P82673|RT35_HUMAN	MRPS35	28S ribosomal protein S35, mitochondrial OS=Homo sapiens OX=9606 GN=MRPS35 PE=1 SV=1	44483.5	53150.4	49919.4	15888.5	34780.6	27545.4	119155	93929.4	94098.6	103753	113464	103348	335906	299870	369793	347934	308377	364732
sp|P82675|RT05_HUMAN	MRPS5	28S ribosomal protein S5, mitochondrial OS=Homo sapiens OX=9606 GN=MRPS5 PE=1 SV=2	49426	66619.1	88910.9	87807.4	78698.3	80179.1	182644	241324	201053	205536	256702	218047	516708	505382	497784	430413	400638	455108
sp|Q9Y2R9|RT07_HUMAN	MRPS7	28S ribosomal protein S7, mitochondrial OS=Homo sapiens OX=9606 GN=MRPS7 PE=1 SV=2	38095.4	98828	76051.1	57199.4	72138.7	68735.7	216627	237738	225021	232731	265099	222251	510246	456663	868099	715074	667579	812296
sp|P82933|RT09_HUMAN	MRPS9	28S ribosomal protein S9, mitochondrial OS=Homo sapiens OX=9606 GN=MRPS9 PE=1 SV=2	68419.2	92077.1	87143.2	45861.9	101767	85419.3	210257	245777	210725	202104	235873	195927	558986	499128	549450	556647	455583	561788
sp|Q96P11|NSUN5_HUMAN	NSUN5	28S rRNA (cytosine-C(5))-methyltransferase OS=Homo sapiens OX=9606 GN=NSUN5 PE=1 SV=2	45971	38627.2	36400.2	47554.9	39721.4	49631.2	165150	166500	206892	186859	170037	185197	62768.2	67896.6	72313.6	92253.7	96023	72170.5
sp|O75600|KBL_HUMAN	GCAT	2-amino-3-ketobutyrate coenzyme A ligase, mitochondrial OS=Homo sapiens OX=9606 GN=GCAT PE=1 SV=1		63567.3			68854	39320.5	124010	157346	152487	127580	124399	117031	316974	297591	350644	455092	364811	430733
sp|O43598|DNPH1_HUMAN	DNPH1	2'-deoxynucleoside 5'-phosphate N-hydrolase 1 OS=Homo sapiens OX=9606 GN=DNPH1 PE=1 SV=1	86602.2	54726.2	59498.9	109268	120465	80614.2	75391.6	140095	74005.1		85236.4	30549.3
sp|Q9UJ83|HACL1_HUMAN	HACL1	2-hydroxyacyl-CoA lyase 1 OS=Homo sapiens OX=9606 GN=HACL1 PE=1 SV=2	32002.9	84166.5				49414.7	104769	105238	93820.2	102340	101075	88406	273484	264035	276769	272401	259451	311697
sp|A1L0T0|HACL2_HUMAN	ILVBL	2-hydroxyacyl-CoA lyase 2 OS=Homo sapiens OX=9606 GN=ILVBL PE=1 SV=2	69687.1	77288.7	8830.99		9059.49	17255.1	405047	543043	384825	460498	369803	416177	631471	574588	673692	731976	623441	758408
sp|Q16880|CGT_HUMAN	UGT8	2-hydroxyacylsphingosine 1-beta-galactosyltransferase OS=Homo sapiens OX=9606 GN=UGT8 PE=1 SV=2		33154.3			13255.7		117586	119555	96443.6	115753	115315	94252.1	144113	131284	181748	161434	151491	187986
sp|P52758|RIDA_HUMAN	RIDA	2-iminobutanoate/2-iminopropanoate deaminase OS=Homo sapiens OX=9606 GN=RIDA PE=1 SV=1	120107	75262.7	100452	100020	123204	101115	23551.2			52497		65278.9	58903.5	61805.9	105638	104734	98288	127677
sp|Q5HYK3|COQ5_HUMAN	COQ5	2-methoxy-6-polyprenyl-1,4-benzoquinol methylase, mitochondrial OS=Homo sapiens OX=9606 GN=COQ5 PE=1 SV=2		106451		43630.3	48658.6		75361.5	92403.4	70850.5	89686.2	81381.2	107408	177634	166683	216425	304301	237071	270103
sp|Q96HY7|DHTK1_HUMAN	DHTKD1	2-oxoadipate dehydrogenase complex component E1 OS=Homo sapiens OX=9606 GN=DHTKD1 PE=1 SV=2			10455				48205.1	72075.4	44708.3	54602.5	50385	38490.2	130641	117688	97195.3	100729	98778.3	111872
sp|Q6PK18|OGFD3_HUMAN	OGFOD3	2-oxoglutarate and iron-dependent oxygenase domain-containing protein 3 OS=Homo sapiens OX=9606 GN=OGFOD3 PE=1 SV=2							76541.5	99985.1	69042.4	66588.3	86468.8	68036.9	85237.9	68072.6	74215.8	66587.2	63150.4	64379.9
sp|Q02218|ODO1_HUMAN	OGDH	2-oxoglutarate dehydrogenase complex component E1 OS=Homo sapiens OX=9606 GN=OGDH PE=1 SV=3	49982.4	100607	66371	42328.4	53304.3	69452.9	340952	415540	355201	363073	372911	351585	948299	876194	909635	758332	744821	928352
sp|P12694|ODBA_HUMAN	BCKDHA	2-oxoisovalerate dehydrogenase subunit alpha, mitochondrial OS=Homo sapiens OX=9606 GN=BCKDHA PE=1 SV=2	68164.6	60016.5	55194.8	33047.7	93344	59431.6	198236	217224	166614	187137	193577	154596	573784	477753	502609	547537	480845	529984
sp|P21953|ODBB_HUMAN	BCKDHB	2-oxoisovalerate dehydrogenase subunit beta, mitochondrial OS=Homo sapiens OX=9606 GN=BCKDHB PE=1 SV=2	98094.8	112537	86486.7	71241.5	115599	112016	226436	301349	210863	259876	274134	213236	688507	592660	576164	590877	544394	593094
sp|O95861|BPNT1_HUMAN	BPNT1	3'(2'),5'-bisphosphate nucleotidase 1 OS=Homo sapiens OX=9606 GN=BPNT1 PE=1 SV=1	165087	167058	144123	140754	206299	137256								16492.4	45950	24201.3	33629.5	25832.6
sp|Q8IV48|ERI1_HUMAN	ERI1	3'-5' exoribonuclease 1 OS=Homo sapiens OX=9606 GN=ERI1 PE=1 SV=3	146583	173060	151854	150267	164576	174242	113697	125579	125912	107411	110723	105538	79813.7	74216.7	64024.1	86691.8	79228.3	61858.8
sp|Q9H6S0|YTDC2_HUMAN	YTHDC2	3'-5' RNA helicase YTHDC2 OS=Homo sapiens OX=9606 GN=YTHDC2 PE=1 SV=2	111560	103749	126571	107974	117040	124039	75266.1	73985.1	69370.3	73176.2	78640.9	79675.4	107703	114910	77876	92014.3	92707.1	78376.9
sp|Q9BYD6|RM01_HUMAN	MRPL1	39S ribosomal protein L1, mitochondrial OS=Homo sapiens OX=9606 GN=MRPL1 PE=1 SV=2	38818.4	57697.1	36902.2	52028.6	37819.4	57427	171428	157600	157263	155473	184380	152310	450369	392022	857650	706876	686572	815446
sp|Q7Z7H8|RM10_HUMAN	MRPL10	39S ribosomal protein L10, mitochondrial OS=Homo sapiens OX=9606 GN=MRPL10 PE=1 SV=3	36462.2	102443	44771.1	42435.9	131818	57190.5	146763	184839	145569	145783	180269	163237	344575	308458	607502	715250	569077	705121
sp|Q9Y3B7|RM11_HUMAN	MRPL11	39S ribosomal protein L11, mitochondrial OS=Homo sapiens OX=9606 GN=MRPL11 PE=1 SV=1		89968.6	29009.1		75374.9	40201.1	173197	165597	189295	152207	217963	164009	390008	334351	698651	623575	512329	829268
sp|P52815|RM12_HUMAN	MRPL12	39S ribosomal protein L12, mitochondrial OS=Homo sapiens OX=9606 GN=MRPL12 PE=1 SV=2						128181	169112	180739	156346	153648	181927	147698	223955	174717	435745	367888	299810	605857
sp|Q9BYD1|RM13_HUMAN	MRPL13	39S ribosomal protein L13, mitochondrial OS=Homo sapiens OX=9606 GN=MRPL13 PE=1 SV=1	34622.3	146032	54844.7	49227.2	74497.9	64288.4	310653	320227	320119	295699	336662	303429	794492	661294	1.40726e+06	1.34045e+06	1.19922e+06	1.59993e+06
sp|Q6P1L8|RM14_HUMAN	MRPL14	39S ribosomal protein L14, mitochondrial OS=Homo sapiens OX=9606 GN=MRPL14 PE=1 SV=1	27771.5	86842.7	35271.2	32691	51508.4	47257.7	161453	172937	194169	178952	186147	183790	397848	347960	854459	781693	677767	963531
sp|Q9P015|RM15_HUMAN	MRPL15	39S ribosomal protein L15, mitochondrial OS=Homo sapiens OX=9606 GN=MRPL15 PE=1 SV=1	44946.8	91249	43940.9	39931.2	44958.7	49497.9	149898	194619	180621	171358	192983	172975	353017	353754	593524	629975	517146	627276
sp|Q9NX20|RM16_HUMAN	MRPL16	39S ribosomal protein L16, mitochondrial OS=Homo sapiens OX=9606 GN=MRPL16 PE=1 SV=1	59264.8	99018.1	59971.5	49873.2	62671.6	68817.2	246261	287596	244093	255694	299040	240484	583552	535855	666718	666969	537905	691740
sp|Q9NRX2|RM17_HUMAN	MRPL17	39S ribosomal protein L17, mitochondrial OS=Homo sapiens OX=9606 GN=MRPL17 PE=1 SV=1	11492.9	99972.1	19387.9	15715.8	29323.3	23356	76755	103703	93950.2	102083	104739	96426.6	367873	275327	662450	455526	459609	672408
sp|Q9H0U6|RM18_HUMAN	MRPL18	39S ribosomal protein L18, mitochondrial OS=Homo sapiens OX=9606 GN=MRPL18 PE=1 SV=1	58890.7	74916.8	66941.2	63996.2	111325	65711.1	344839	398612	335534	339207	378010	357803	896068	734164	1.35388e+06	1.19731e+06	1.18517e+06	1.39053e+06
sp|P49406|RM19_HUMAN	MRPL19	39S ribosomal protein L19, mitochondrial OS=Homo sapiens OX=9606 GN=MRPL19 PE=1 SV=2	82403.6	102848	76309.6	77463.9	101195	77357.7	228662	319551	234678	280410	259229	243904	642407	566273	633904	602435	566463	693413
sp|Q5T653|RM02_HUMAN	MRPL2	39S ribosomal protein L2, mitochondrial OS=Homo sapiens OX=9606 GN=MRPL2 PE=1 SV=2	64693.5	101665	71897.5	52463.1	88803.3	71524.9	303559	351617	273140	340316	381293	297865	746741	727752	921882	850766	739329	917851
sp|Q9BYC9|RM20_HUMAN	MRPL20	39S ribosomal protein L20, mitochondrial OS=Homo sapiens OX=9606 GN=MRPL20 PE=1 SV=1							85071	129698	124449	88324.9	151403	123473	332955	260173	642901	584284	516169	750924
sp|Q7Z2W9|RM21_HUMAN	MRPL21	39S ribosomal protein L21, mitochondrial OS=Homo sapiens OX=9606 GN=MRPL21 PE=1 SV=2	56373.8	108577	76707.1	71181.1	66779.1	68218.5	211978	259261	227850	234688	254677	220080	515518	462425	644305	644384	617210	769938
sp|Q9NWU5|RM22_HUMAN	MRPL22	39S ribosomal protein L22, mitochondrial OS=Homo sapiens OX=9606 GN=MRPL22 PE=1 SV=1	133064	135865	112048	106004	102441	125378	542342	628803	549401	637924	657937	550279	1.08299e+06	949125	1.76966e+06	1.30004e+06	1.32274e+06	1.57308e+06
sp|Q16540|RM23_HUMAN	MRPL23	39S ribosomal protein L23, mitochondrial OS=Homo sapiens OX=9606 GN=MRPL23 PE=1 SV=1	30212.4	136792	39988.2	30803	40309.1	53853.6	246151	284329	261696	281753	299931	255225	621429	509232	1.47967e+06	1.14291e+06	1.19229e+06	1.57577e+06
sp|Q96A35|RM24_HUMAN	MRPL24	39S ribosomal protein L24, mitochondrial OS=Homo sapiens OX=9606 GN=MRPL24 PE=1 SV=1	81529.5	288804	58179.9	38212.7	95564.1	81910.3	184856	245102	165995	210245	214265	167928	615160	510493	672469	603166	522197	664076
sp|Q9P0M9|RM27_HUMAN	MRPL27	39S ribosomal protein L27, mitochondrial OS=Homo sapiens OX=9606 GN=MRPL27 PE=1 SV=1					10010.1	16805.8	85333.1	114667	113726	98152.5	136335	132959	237880	208206	476633	515254	395354	536291
sp|Q13084|RM28_HUMAN	MRPL28	39S ribosomal protein L28, mitochondrial OS=Homo sapiens OX=9606 GN=MRPL28 PE=1 SV=4		90808.1			23855.7		85356.8	94057	87217.1	112722	122190	82249.9	249606	221317	340048	312687	271603	347490
sp|P09001|RM03_HUMAN	MRPL3	39S ribosomal protein L3, mitochondrial OS=Homo sapiens OX=9606 GN=MRPL3 PE=1 SV=1	44096.2	55993.2	43571.6		37846.5	43976.3	158614	175673	159671	158089	188413	145603	475074	418132	585422	499062	424580	557648
sp|Q8TCC3|RM30_HUMAN	MRPL30	39S ribosomal protein L30, mitochondrial OS=Homo sapiens OX=9606 GN=MRPL30 PE=1 SV=1				133518		5924.94	44108.8	46887.5	50528.1	47229.2	62612.2	45237.9	137872	85714.4	240912	175871	194807	257138
sp|O75394|RM33_HUMAN	MRPL33	39S ribosomal protein L33, mitochondrial OS=Homo sapiens OX=9606 GN=MRPL33 PE=1 SV=1							45425.2	35367.5	53990	49919.6	71503.9	46104.2	61364.5	79368.7	115492	121520	107362	183262
sp|Q9BQ48|RM34_HUMAN	MRPL34	39S ribosomal protein L34, mitochondrial OS=Homo sapiens OX=9606 GN=MRPL34 PE=1 SV=1			17796		24217.4	15908.1	155852	214807	219559	192329	254090	257100	363163	350543	635659	632821	513668	750260
sp|Q9NZE8|RM35_HUMAN	MRPL35	39S ribosomal protein L35, mitochondrial OS=Homo sapiens OX=9606 GN=MRPL35 PE=1 SV=3							87791.7	100496	80588.5	115689	140745	64015.4	161587	161593	287394	313387	264072	333034
sp|Q9BZE1|RM37_HUMAN	MRPL37	39S ribosomal protein L37, mitochondrial OS=Homo sapiens OX=9606 GN=MRPL37 PE=1 SV=2	61290.5	76524.7	61952.4	60426	89956.8	73004.5	219015	258198	225428	235295	250191	227912	624098	549763	589026	573234	500040	613548
sp|Q96DV4|RM38_HUMAN	MRPL38	39S ribosomal protein L38, mitochondrial OS=Homo sapiens OX=9606 GN=MRPL38 PE=1 SV=2	66265.4	68951.7	63827	56296.6	78303.8	58468.5	237331	257583	226485	237455	263177	224178	681978	599903	856573	769131	700624	866435
sp|Q9NYK5|RM39_HUMAN	MRPL39	39S ribosomal protein L39, mitochondrial OS=Homo sapiens OX=9606 GN=MRPL39 PE=1 SV=3	80312.4	122605	81143.5	58316.6	80778	72099.1	229899	296021	229751	262385	261504	244978	596312	533939	717404	699461	596011	734975
sp|Q9BYD3|RM04_HUMAN	MRPL4	39S ribosomal protein L4, mitochondrial OS=Homo sapiens OX=9606 GN=MRPL4 PE=1 SV=1	45702.1	94595.3	49602	39978.5	74587	59239.1	199051	242622	209399	208743	212417	213534	667437	574537	840950	840142	700117	868118
sp|Q9NQ50|RM40_HUMAN	MRPL40	39S ribosomal protein L40, mitochondrial OS=Homo sapiens OX=9606 GN=MRPL40 PE=1 SV=1	60348.1	94766.9	58839.2	43377.7	63444.7	64716.6	231312	210909	223061	229784	240148	205701	562899	491539	892373	744602	719384	833635
sp|Q8IXM3|RM41_HUMAN	MRPL41	39S ribosomal protein L41, mitochondrial OS=Homo sapiens OX=9606 GN=MRPL41 PE=1 SV=1	38784	106899	49121.8		72193.9	57913.7	174792	171045	152399	173430	205210	209512	422395	374024	869835	686783	704512	1.05878e+06
sp|Q8N983|RM43_HUMAN	MRPL43	39S ribosomal protein L43, mitochondrial OS=Homo sapiens OX=9606 GN=MRPL43 PE=1 SV=1	34049.2		74652.9		65103.9	89311.8	189194	188398	191866	190700	235332	169211	504209	402187	993962	776689	753847	1.07853e+06
sp|Q9H9J2|RM44_HUMAN	MRPL44	39S ribosomal protein L44, mitochondrial OS=Homo sapiens OX=9606 GN=MRPL44 PE=1 SV=1	69033.4	140488	60585.7	41278.3	59976.9	58734.6	215403	276549	212463	246585	243426	224845	545450	488530	997245	974991	847564	1.07558e+06
sp|Q9BRJ2|RM45_HUMAN	MRPL45	39S ribosomal protein L45, mitochondrial OS=Homo sapiens OX=9606 GN=MRPL45 PE=1 SV=2	45986.9	79133.1	55212.8	47803.4	69034.1	67261.7	245273	262812	213172	236508	259250	210790	692029	635476	700577	678985	570284	691192
sp|Q9H2W6|RM46_HUMAN	MRPL46	39S ribosomal protein L46, mitochondrial OS=Homo sapiens OX=9606 GN=MRPL46 PE=1 SV=1	28576.8	52503	44636.8		68036.6	53345.3	217254	214180	218392	230395	282471	219976	473852	422676	1.07961e+06	796468	758174	971936
sp|Q9HD33|RM47_HUMAN	MRPL47	39S ribosomal protein L47, mitochondrial OS=Homo sapiens OX=9606 GN=MRPL47 PE=1 SV=2	46442.4	185169	31312.9	30714.8	57800.1	44452.5	161157	245171	232609	180827	240072	200890	580373	492377	1.29715e+06	1.35413e+06	1.05713e+06	1.42887e+06
sp|Q96GC5|RM48_HUMAN	MRPL48	39S ribosomal protein L48, mitochondrial OS=Homo sapiens OX=9606 GN=MRPL48 PE=1 SV=2		32038.3	47544.8	53114.5	121123	112223	359378	424799	382915	394217	451808	388877	869673	658125	1.68956e+06	1.44812e+06	1.28869e+06	1.6688e+06
sp|Q13405|RM49_HUMAN	MRPL49	39S ribosomal protein L49, mitochondrial OS=Homo sapiens OX=9606 GN=MRPL49 PE=1 SV=1		93706.8		13959	35246.4	67041.3	106442	130879	122819	134585	156181	102218	238669	208395	545363	419741	419379	655371
sp|Q8N5N7|RM50_HUMAN	MRPL50	39S ribosomal protein L50, mitochondrial OS=Homo sapiens OX=9606 GN=MRPL50 PE=1 SV=2		75106.7			18097	26747.8	71796.5	105567	79658.2	81801.5	103484	90802	141415	118920	267442	248989	208628	375093
sp|Q4U2R6|RM51_HUMAN	MRPL51	39S ribosomal protein L51, mitochondrial OS=Homo sapiens OX=9606 GN=MRPL51 PE=1 SV=1		107425					40468.7	54952.4	49064.7	73098.5	36676.1	73232.5	127185	127128	280931	256671	227031	333242
sp|Q96EL3|RM53_HUMAN	MRPL53	39S ribosomal protein L53, mitochondrial OS=Homo sapiens OX=9606 GN=MRPL53 PE=1 SV=1							86699.5	75934.7	97175.2	64817.6	100651	60353.6	224799	219484	507792	375739	364374	629027
sp|Q6P161|RM54_HUMAN	MRPL54	39S ribosomal protein L54, mitochondrial OS=Homo sapiens OX=9606 GN=MRPL54 PE=1 SV=1		195329	51213		197839	38258.4	107579		107254	118228	95305.2	98044.6	152037	171967	249255	283564	226366	307418
sp|Q7Z7F7|RM55_HUMAN	MRPL55	39S ribosomal protein L55, mitochondrial OS=Homo sapiens OX=9606 GN=MRPL55 PE=1 SV=1		22727.4					91005.4	81682.7	78258.1	75507.3	94626.9	71572.3	170828	144609	374226	300472	284013	402715
sp|Q9BYD2|RM09_HUMAN	MRPL9	39S ribosomal protein L9, mitochondrial OS=Homo sapiens OX=9606 GN=MRPL9 PE=1 SV=2	33848.8	90650	41429.1	22791.6	54475.6	46394.5	253345	262400	238297	239969	283111	253361	677911	605838	806586	829056	680824	840854
sp|Q9NVS2|RT18A_HUMAN	MRPS18A	39S ribosomal protein S18a, mitochondrial OS=Homo sapiens OX=9606 GN=MRPS18A PE=1 SV=1	25425.7		30850.1	24705.7	31618.9	33123.7	127677	206388	154338	155946	188285	132663	321562	292307	377757	266628	284414	373253
sp|Q9NP92|RT30_HUMAN	MRPS30	39S ribosomal protein S30, mitochondrial OS=Homo sapiens OX=9606 GN=MRPS30 PE=1 SV=2	58323.3	77740.4	51146.7		56152.5	54152.7	179422	235652	173259	199427	212098	165119	358849	321721	376378	335637	291540	379085
sp|Q15125|EBP_HUMAN	EBP	3-beta-hydroxysteroid-Delta(8),Delta(7)-isomerase OS=Homo sapiens OX=9606 GN=EBP PE=1 SV=3							304629	314367	311119	234402	320140	295040	307290	268001	546508	409696	404619	615129
sp|P04035|HMDH_HUMAN	HMGCR	3-hydroxy-3-methylglutaryl-coenzyme A reductase OS=Homo sapiens OX=9606 GN=HMGCR PE=1 SV=1							109830	67030.5	52488	57092.2	86238.1		46255.1	42951.6	30596	28707.5	33936	34003.2
sp|Q99714|HCD2_HUMAN	HSD17B10	3-hydroxyacyl-CoA dehydrogenase type-2 OS=Homo sapiens OX=9606 GN=HSD17B10 PE=1 SV=3	111738	215227	122473	88262.9	161502	142762	259853	324895	282800	287002	288763	274558	621106	515821	1.52975e+06	1.34708e+06	1.1779e+06	1.62962e+06
sp|P31937|3HIDH_HUMAN	HIBADH	3-hydroxyisobutyrate dehydrogenase, mitochondrial OS=Homo sapiens OX=9606 GN=HIBADH PE=1 SV=2	57869.9	73264.2	51024.2	62538.5	97064.5	61246.3	105693	106228	100212	109327	125850	100152	291250	250222	564476	528409	454946	581415
sp|Q6NVY1|HIBCH_HUMAN	HIBCH	3-hydroxyisobutyryl-CoA hydrolase, mitochondrial OS=Homo sapiens OX=9606 GN=HIBCH PE=1 SV=2	55816.1	110995	81218.5	28128.1	81361.3	73196.7	130807	181703	139146	135906	132032	118640	324254	294356	465946	529329	419583	521984
sp|P42765|THIM_HUMAN	ACAA2	3-ketoacyl-CoA thiolase, mitochondrial OS=Homo sapiens OX=9606 GN=ACAA2 PE=1 SV=2	105892	105441	102844	91797.9	132563	112200	252184	254095	228749	228108	267915	215953	612732	534859	737972	682498	612370	698358
sp|P09110|THIK_HUMAN	ACAA1	3-ketoacyl-CoA thiolase, peroxisomal OS=Homo sapiens OX=9606 GN=ACAA1 PE=1 SV=2		63968.8	22561.7	18765.8			84964.6	87782.4	83548	84480.6	88753.1	82777	259335	250122	433854	355764	330413	465779
sp|Q06136|KDSR_HUMAN	KDSR	3-ketodihydrosphingosine reductase OS=Homo sapiens OX=9606 GN=KDSR PE=1 SV=1	30101.6	237909	34481.4		59384.9	44078.6	233714	228295	181856	199279	217872	179028	296106	259822	324802	307177	287047	328180
sp|P56937|DHB7_HUMAN	HSD17B7	3-keto-steroid reductase/17-beta-hydroxysteroid dehydrogenase 7 OS=Homo sapiens OX=9606 GN=HSD17B7 PE=1 SV=1							29376.6	54713.2	33025.6	29220.1	21482.9	43090.2	79360.6	69158.4	94764.6	165371	118006	143473
sp|P25325|THTM_HUMAN	MPST	3-mercaptopyruvate sulfurtransferase OS=Homo sapiens OX=9606 GN=MPST PE=1 SV=3	162603	157695	109258	141720	198802	133124	61931.3	75770.5	59139.2	65021.5	65450.4	62174	117581	111982	235375	233380	191490	213733
sp|Q8N4T8|CBR4_HUMAN	CBR4	3-oxoacyl-[acyl-carrier-protein] reductase OS=Homo sapiens OX=9606 GN=CBR4 PE=1 SV=3		56019					55189.5	57012.7	54627.1	46409.1	40368	48832.4	115392	97965.6	242458	293574	271044	281814
sp|Q9NWU1|OXSM_HUMAN	OXSM	3-oxoacyl-[acyl-carrier-protein] synthase, mitochondrial OS=Homo sapiens OX=9606 GN=OXSM PE=1 SV=1		68241.3	46631.3		20279.6	41804.8	77423	70634.4	79066	86868.5	61462.6	51770.7	175029	158358	212705	191135	168651	215191
sp|O15530|PDPK1_HUMAN	PDPK1	3-phosphoinositide-dependent protein kinase 1 OS=Homo sapiens OX=9606 GN=PDPK1 PE=1 SV=1	97332.8	91197.4	89651.9	103879	91637.3	97772.6	36446.3	30550.4	32019.4	26315.5	26252.1	28597.4	32717.4	37154.6	34666.3	30183.2	31279.1	28484.7
sp|P46783|RS10_HUMAN	RPS10	40S ribosomal protein S10 OS=Homo sapiens OX=9606 GN=RPS10 PE=1 SV=1	757713	857639	902919	737717	987225	1.22075e+06	266992	257885	273879	312244	295547	249882	344013	322153	476161	695793	605951	554627
sp|P62280|RS11_HUMAN	RPS11	40S ribosomal protein S11 OS=Homo sapiens OX=9606 GN=RPS11 PE=1 SV=3	1.14957e+06	1.30594e+06	1.71641e+06	1.15899e+06	1.60347e+06	1.8233e+06	448051	477191	492373	528337	574302	478713	425980	410593	305815	504176	401471	324747
sp|P25398|RS12_HUMAN	RPS12	40S ribosomal protein S12 OS=Homo sapiens OX=9606 GN=RPS12 PE=1 SV=3	293916	293520	309571	286387	424306	455036	134301	118719	132681	140815	143282	116391	159276	158818	249192	292352	309781	297933
sp|P62277|RS13_HUMAN	RPS13	40S ribosomal protein S13 OS=Homo sapiens OX=9606 GN=RPS13 PE=1 SV=2	972837	925821	1.24944e+06	1.08567e+06	1.12657e+06	1.50822e+06	489030	446991	528344	538061	601447	482566	466258	436914	695678	923657	867810	691237
sp|P62263|RS14_HUMAN	RPS14	40S ribosomal protein S14 OS=Homo sapiens OX=9606 GN=RPS14 PE=1 SV=3	2.04918e+06	2.03884e+06	2.94239e+06	1.79331e+06	2.61317e+06	3.01548e+06	966806	888420	906035	1.02965e+06	987634	893250	996779	954490	849490	1.23726e+06	1.08583e+06	912692
sp|P62841|RS15_HUMAN	RPS15	40S ribosomal protein S15 OS=Homo sapiens OX=9606 GN=RPS15 PE=1 SV=2	213200	189105	273744	217256	236780	315070	70601.9	64555	69647.3	77372.6	78482.6	55336.8	84360.9	79273.9	83079.8	120833	96969.9	83876.1
sp|P62244|RS15A_HUMAN	RPS15A	40S ribosomal protein S15a OS=Homo sapiens OX=9606 GN=RPS15A PE=1 SV=2	630339	658823	785703	539568	877258	1.03254e+06	278691	239704	260021	264338	277336	250769	330318	276550	461390	637600	542117	525423
sp|P62249|RS16_HUMAN	RPS16	40S ribosomal protein S16 OS=Homo sapiens OX=9606 GN=RPS16 PE=1 SV=2	888363	872376	1.10826e+06	903717	987872	1.36201e+06	424547	361887	427797	445084	468391	392288	396613	379517	546005	795342	742134	592376
sp|P08708|RS17_HUMAN	RPS17	40S ribosomal protein S17 OS=Homo sapiens OX=9606 GN=RPS17 PE=1 SV=2	348487	388792	450672	433648	472444	515049	139679	144624	151963	168551	167295	147963	144244	134129	213821	265006	256870	213571
sp|P62269|RS18_HUMAN	RPS18	40S ribosomal protein S18 OS=Homo sapiens OX=9606 GN=RPS18 PE=1 SV=3	1.0444e+06	1.14941e+06	1.40424e+06	1.06441e+06	1.41892e+06	1.66055e+06	456473	420917	444418	494778	510506	428244	513443	467800	760023	984354	910517	747144
sp|P39019|RS19_HUMAN	RPS19	40S ribosomal protein S19 OS=Homo sapiens OX=9606 GN=RPS19 PE=1 SV=2	467949	463094	505125	445716	645187	678735	162673	150480	160390	166683	167030	154525	192522	168298	286362	334278	324950	322381
sp|P15880|RS2_HUMAN	RPS2	40S ribosomal protein S2 OS=Homo sapiens OX=9606 GN=RPS2 PE=1 SV=2	1.61432e+06	1.59499e+06	1.70703e+06	1.68383e+06	1.51592e+06	1.59966e+06	486655	504491	404189	642676	601776	388514	623800	644981	451488	806540	688708	431891
sp|P60866|RS20_HUMAN	RPS20	40S ribosomal protein S20 OS=Homo sapiens OX=9606 GN=RPS20 PE=1 SV=1	542408	495253	541736	696170	605366	719239	162862	117922	164554	204957	190448	169271	195449	173543	244289	271685	315192	239996
sp|P63220|RS21_HUMAN	RPS21	40S ribosomal protein S21 OS=Homo sapiens OX=9606 GN=RPS21 PE=1 SV=1	309474	336798	305300	296461	466664	435036	133731	99025.6	128721	136155	130737	113012	138762	106776	196699	228940	192137	227444
sp|P62266|RS23_HUMAN	RPS23	40S ribosomal protein S23 OS=Homo sapiens OX=9606 GN=RPS23 PE=1 SV=3	977268	1.16785e+06	1.61351e+06	811104	1.30692e+06	1.58308e+06	339779	370562	490628	482204	456615	398563	310427	320877	315012	564693	451488	332506
sp|P62847|RS24_HUMAN	RPS24	40S ribosomal protein S24 OS=Homo sapiens OX=9606 GN=RPS24 PE=1 SV=1	1.633e+06	1.65649e+06	2.48686e+06	1.39534e+06	1.97663e+06	2.27392e+06	657610	838560	780649	1.01327e+06	877662	901168	682336	821997	559017	979146	791686	594338
sp|P62851|RS25_HUMAN	RPS25	40S ribosomal protein S25 OS=Homo sapiens OX=9606 GN=RPS25 PE=1 SV=1	792692	744094	970287	820388	971540	1.197e+06	305858	244980	319783	321734	366945	310486	329140	300948	329320	407056	382861	333735
sp|P62854|RS26_HUMAN	RPS26	40S ribosomal protein S26 OS=Homo sapiens OX=9606 GN=RPS26 PE=1 SV=3	716624	736957	1.0593e+06	835206	819772	1.08332e+06	343092	379871	380821	453289	492318	384165	361035	378108	403336	528157	476545	421003
sp|P42677|RS27_HUMAN	RPS27	40S ribosomal protein S27 OS=Homo sapiens OX=9606 GN=RPS27 PE=1 SV=3	1.1301e+06	1.40796e+06	1.53859e+06	843117	1.80462e+06	1.85719e+06	422526	460756	456950	405239	407320	349941	496504	497439	526461	769200	666514	677111
sp|Q71UM5|RS27L_HUMAN	RPS27L	40S ribosomal protein S27-like OS=Homo sapiens OX=9606 GN=RPS27L PE=1 SV=3	896264	894354	994457	934353	1.09067e+06	1.27908e+06	306504	258198	285259	306270	339379	265459	419590	393181	567667	539957	626965	524634
sp|P62857|RS28_HUMAN	RPS28	40S ribosomal protein S28 OS=Homo sapiens OX=9606 GN=RPS28 PE=1 SV=1	648347	800297	625784	653141	1.07636e+06	928092	335701	294439	356590	321625	377525	316395	351369	326893	544040	641589	512896	646235
sp|P23396|RS3_HUMAN	RPS3	40S ribosomal protein S3 OS=Homo sapiens OX=9606 GN=RPS3 PE=1 SV=2	1.71727e+06	1.74726e+06	1.92759e+06	1.64072e+06	1.80529e+06	2.16787e+06	504283	487073	456034	572408	529718	443762	644731	604720	565589	761306	687129	526338
sp|P61247|RS3A_HUMAN	RPS3A	40S ribosomal protein S3a OS=Homo sapiens OX=9606 GN=RPS3A PE=1 SV=2	518590	589945	707397	502032	541066	695947	169095	178108	173705	216769	198818	175087	170452	173946	168371	234522	199982	152035
sp|P62701|RS4X_HUMAN	RPS4X	40S ribosomal protein S4, X isoform OS=Homo sapiens OX=9606 GN=RPS4X PE=1 SV=2	1.62832e+06	1.71194e+06	2.24873e+06	1.54811e+06	1.96232e+06	2.38261e+06	514288	532014	522795	609852	544538	509362	571276	568488	358669	574631	485928	375957
sp|P46782|RS5_HUMAN	RPS5	40S ribosomal protein S5 OS=Homo sapiens OX=9606 GN=RPS5 PE=1 SV=4	516568	656442	674756	419892	802635	783634	211958	248114	239204	229788	204469	219008	205319	207033	283700	474773	394983	348605
sp|P62753|RS6_HUMAN	RPS6	40S ribosomal protein S6 OS=Homo sapiens OX=9606 GN=RPS6 PE=1 SV=1	2.56562e+06	2.5712e+06	3.26313e+06	2.53176e+06	2.59367e+06	3.01448e+06	838575	884149	804848	1.15553e+06	1.16942e+06	881916	892377	957579	624129	779748	738054	485124
sp|P62081|RS7_HUMAN	RPS7	40S ribosomal protein S7 OS=Homo sapiens OX=9606 GN=RPS7 PE=1 SV=1	937908	996237	1.09626e+06	798569	1.05498e+06	1.23391e+06	321091	356403	344089	388999	358739	331224	378132	358966	382175	541133	462998	374408
sp|P62241|RS8_HUMAN	RPS8	40S ribosomal protein S8 OS=Homo sapiens OX=9606 GN=RPS8 PE=1 SV=2	2.12581e+06	2.34948e+06	4.06376e+06	2.33716e+06	2.61706e+06	3.84922e+06	910435	909139	918684	1.22528e+06	1.26678e+06	955485	794333	988906	612597	940233	749493	494365
sp|P46781|RS9_HUMAN	RPS9	40S ribosomal protein S9 OS=Homo sapiens OX=9606 GN=RPS9 PE=1 SV=3	533067	555767	628019	574071	688692	675050	230303	236658	279689	281183	319614	261306	186265	200212	193762	381313	286590	223988
sp|P08865|RSSA_HUMAN	RPSA	40S ribosomal protein SA OS=Homo sapiens OX=9606 GN=RPSA PE=1 SV=4	1.17364e+06	1.34619e+06	1.33552e+06	928389	1.3967e+06	1.45529e+06	272057	281483	268684	336356	287021	255668	326718	265155	429703	664082	483711	425155
sp|Q9BRK5|CAB45_HUMAN	SDF4	45 kDa calcium-binding protein OS=Homo sapiens OX=9606 GN=SDF4 PE=1 SV=1		111943	9119.51				75025.9	76052.5	67375.6	89525.3	89144.6	76148.6	197761	171563	441059	372705	316896	388794
tr|F5H867|F5H867_HUMAN	SLC3A2	4F2 cell-surface antigen heavy chain (Fragment) OS=Homo sapiens OX=9606 GN=SLC3A2 PE=1 SV=1							97174.3	82428.6	130774	118529	117447	138572	203529	185685	278684	117382	214319	167665
sp|P08195|4F2_HUMAN	SLC3A2	4F2 cell-surface antigen heavy chain OS=Homo sapiens OX=9606 GN=SLC3A2 PE=1 SV=3	56969.2	358248	81252	52386.4	120797	83145	2.24761e+06	2.06322e+06	3.08468e+06	2.00573e+06	1.82299e+06	2.90925e+06	3.58351e+06	3.58415e+06	3.71162e+06	3.92328e+06	3.89587e+06	3.94607e+06
sp|P32754|HPPD_HUMAN	HPD	4-hydroxyphenylpyruvate dioxygenase OS=Homo sapiens OX=9606 GN=HPD PE=1 SV=2	439294	402716	457790	435078	419943	471412	53736.3	49999.1	61793.1	38696.1	59597.6	64838.7	29931.4	36446.5	14607.8	30090.6	39838.1	13486.1
sp|Q96IR7|HPDL_HUMAN	HPDL	4-hydroxyphenylpyruvate dioxygenase-like protein OS=Homo sapiens OX=9606 GN=HPDL PE=1 SV=1	85588.4	120076	102262	93403.1	181343	110185	150018	184865	160358	155002	152378	147438	362739	325011	531855	602288	467033	546537
sp|P49189|AL9A1_HUMAN	ALDH9A1	4-trimethylaminobutyraldehyde dehydrogenase OS=Homo sapiens OX=9606 GN=ALDH9A1 PE=1 SV=3	289341	285525	217722	264268	307476	205390	69063.1	75557.8	68190.7	70940.7	82269.7	76963.1	157169	136750	167095	153415	135088	153914
sp|O43422|P52K_HUMAN	THAP12	52 kDa repressor of the inhibitor of the protein kinase OS=Homo sapiens OX=9606 GN=THAP12 PE=1 SV=2	12381.1		16396.1	10826.8	5911.31	7466.46	37610.3	38065.8	43418.2	43126.3	27511.3	35799.7	5681	13853.2		7994.62	14705.6	11118.2
sp|Q8IV08|PLD3_HUMAN	PLD3	5'-3' exonuclease PLD3 OS=Homo sapiens OX=9606 GN=PLD3 PE=1 SV=1	55205.4	110414	69591.8	51040.9	62544.6	71995.3	216445	206613	180436	206539	235911	193018	1.08548e+06	1.00519e+06	1.17525e+06	1.24872e+06	1.30346e+06	1.21533e+06
sp|Q8IZH2|XRN1_HUMAN	XRN1	5'-3' exoribonuclease 1 OS=Homo sapiens OX=9606 GN=XRN1 PE=1 SV=1	96044	81134.8	105781	101375	83606.1	110857	55263.9	47123.7	48705.5	50210	58620.2	46661.5	87199	99140.4	67693.6	68589.8	80098.2	62321
sp|Q9H0D6|XRN2_HUMAN	XRN2	5'-3' exoribonuclease 2 OS=Homo sapiens OX=9606 GN=XRN2 PE=1 SV=1	133873	123744	113860	130287	135497	117910	347039	332093	372498	312043	309388	344158	77717.4	93610.1	59480.7	61307.6	64146.9	48230.7
sp|P13196|HEM1_HUMAN	ALAS1	5-aminolevulinate synthase, non-specific, mitochondrial OS=Homo sapiens OX=9606 GN=ALAS1 PE=1 SV=2		218341	35011.3	16570.3	22353.2	25743.1	52553.9	59620.2	45649.3	66172.2	67310.7	66716.3	198985	170420	207354	177563	162863	196543
sp|Q13131|AAPK1_HUMAN	PRKAA1	5'-AMP-activated protein kinase catalytic subunit alpha-1 OS=Homo sapiens OX=9606 GN=PRKAA1 PE=1 SV=4	132876	128807	136227	138313	171699	130975	58512.4	48004.1	51858.1	49657.9	50936	49894.6	65455.4	60358.6	40258.8	49936.8	51422.6	30354
sp|Q9Y478|AAKB1_HUMAN	PRKAB1	5'-AMP-activated protein kinase subunit beta-1 OS=Homo sapiens OX=9606 GN=PRKAB1 PE=1 SV=4	70484.1	28347.8	31444.7	88170.1	57685.7	53087.5	4881.05		9543.37	9275.25		6200.9	28081	23661.2	29495.6	29911.2	28659.5	20723.9
sp|P54619|AAKG1_HUMAN	PRKAG1	5'-AMP-activated protein kinase subunit gamma-1 OS=Homo sapiens OX=9606 GN=PRKAG1 PE=1 SV=1	87055.4	66424.6	78843.6	71073.7	95487.8	70834.8	21876.4	46953.9	46461.9		35255.4	74420.3	63023.3	46594.5	76743.4	53412.6	71688.4	53589.4
sp|P49914|MTHFS_HUMAN	MTHFS	5-formyltetrahydrofolate cyclo-ligase OS=Homo sapiens OX=9606 GN=MTHFS PE=1 SV=2	54111.1	60287.8	72385.7	77688.3	74486.9	109010	119113	100513	108659	93860.3	132213	95939.5	124589	126654	157251	140386	123286	127628
sp|Q96CB9|NSUN4_HUMAN	NSUN4	5-methylcytosine rRNA methyltransferase NSUN4 OS=Homo sapiens OX=9606 GN=NSUN4 PE=1 SV=2	43820.1		56632.9	32061.8	39330	49163.2	160426	192280	118985	178027	182291	105650	475024	414450	520095	355005	347275	459055
sp|Q9H857|NT5D2_HUMAN	NT5DC2	5'-nucleotidase domain-containing protein 2 OS=Homo sapiens OX=9606 GN=NT5DC2 PE=1 SV=1	70701	100123	74795.2	63315.7	111805	81980	229714	289092	236946	248252	277991	214455	661738	597699	600721	651607	552643	640754
sp|Q86UY8|NT5D3_HUMAN	NT5DC3	5'-nucleotidase domain-containing protein 3 OS=Homo sapiens OX=9606 GN=NT5DC3 PE=1 SV=1	80698.1	56531.9	59993.3	47366.3	86076.4	53942	83144.3	103471	100566	97262.8	89414.7	126114	268522	244885	298334	288342	224735	322435
sp|P21589|5NTD_HUMAN	NT5E	5'-nucleotidase OS=Homo sapiens OX=9606 GN=NT5E PE=1 SV=1	343080	132902	311307		47821.3	49765.3	151494	152372	177687	140008	126899	182195	434953	435544	607980	620935	625581	716273
sp|P10809|CH60_HUMAN	HSPD1	60 kDa heat shock protein, mitochondrial OS=Homo sapiens OX=9606 GN=HSPD1 PE=1 SV=2	632471	826234	534717	468666	921827	526421	741860	998837	760545	862942	848503	732485	2.01567e+06	1.81151e+06	3.44882e+06	3.30607e+06	2.8447e+06	3.57051e+06
sp|P05388|RLA0_HUMAN	RPLP0	60S acidic ribosomal protein P0 OS=Homo sapiens OX=9606 GN=RPLP0 PE=1 SV=1	476552	477021	477552	437834	479210	529810	366089	427429	391129	426980	400078	418175	704750	688124	1.48524e+06	1.56667e+06	1.51344e+06	1.60676e+06
sp|P05386|RLA1_HUMAN	RPLP1	60S acidic ribosomal protein P1 OS=Homo sapiens OX=9606 GN=RPLP1 PE=1 SV=1	781299	907138	821357	826610	1.03919e+06	984793	1.07713e+06	1.28135e+06	1.16618e+06	1.16668e+06	1.08413e+06	1.11696e+06	1.35018e+06	1.21746e+06	1.71641e+06	1.97939e+06	1.51258e+06	1.99439e+06
sp|P05387|RLA2_HUMAN	RPLP2	60S acidic ribosomal protein P2 OS=Homo sapiens OX=9606 GN=RPLP2 PE=1 SV=1	92947.2	80571.9	88951.7	142308	252897	165231	256159	236638	282616	261817	269973	277938	202587	192613	207027	215435	174383	283053
sp|Q96D46|NMD3_HUMAN	NMD3	60S ribosomal export protein NMD3 OS=Homo sapiens OX=9606 GN=NMD3 PE=1 SV=1	89077.5	87347	112242	101652	87200.7	107495	119027	112697	115689	106887	101299	112912	84626	91442.4	65205.7	79775.9	74278.3	62615.5
sp|P27635|RL10_HUMAN	RPL10	60S ribosomal protein L10 OS=Homo sapiens OX=9606 GN=RPL10 PE=1 SV=5	228332	218992	338349	236634	283975	337946	233794	248388	246065	258872	272576	255541	448489	475076	567901	631065	562647	626036
sp|P62906|RL10A_HUMAN	RPL10A	60S ribosomal protein L10a OS=Homo sapiens OX=9606 GN=RPL10A PE=1 SV=2	278541	250322	291925	304417	249726	311420	287982	294442	308152	321534	313989	341417	448566	440155	768860	710650	735420	776754
sp|P62913|RL11_HUMAN	RPL11	60S ribosomal protein L11 OS=Homo sapiens OX=9606 GN=RPL11 PE=1 SV=2	353692	403589	389540	297444	392322	422796	381369	471201	372291	435853	386284	444537	539423	529403	635142	681093	672963	738973
sp|P30050|RL12_HUMAN	RPL12	60S ribosomal protein L12 OS=Homo sapiens OX=9606 GN=RPL12 PE=1 SV=1	473431	491579	495822	440522	520256	648188	522478	527323	579007	521776	528020	534632	735801	704424	1.47769e+06	1.52177e+06	1.436e+06	1.70767e+06
sp|P26373|RL13_HUMAN	RPL13	60S ribosomal protein L13 OS=Homo sapiens OX=9606 GN=RPL13 PE=1 SV=4	566039	519193	586976	515241	459167	538181	645165	670876	646586	750766	834364	706669	824822	1.00645e+06	861584	968931	914928	873869
sp|P40429|RL13A_HUMAN	RPL13A	60S ribosomal protein L13a OS=Homo sapiens OX=9606 GN=RPL13A PE=1 SV=2	658884	598186	678276	806534	633400	729285	900314	937247	976905	1.02787e+06	1.20631e+06	868972	1.0259e+06	1.10216e+06	879848	1.21736e+06	1.05134e+06	950690
sp|P50914|RL14_HUMAN	RPL14	60S ribosomal protein L14 OS=Homo sapiens OX=9606 GN=RPL14 PE=1 SV=4	1.23736e+06	1.06405e+06	2.02252e+06	1.57523e+06	1.19912e+06	1.71312e+06	1.69922e+06	1.97064e+06	1.88122e+06	2.01866e+06	2.25296e+06	1.97481e+06	2.45988e+06	2.68883e+06	2.2228e+06	2.4923e+06	2.24565e+06	1.85091e+06
sp|P61313|RL15_HUMAN	RPL15	60S ribosomal protein L15 OS=Homo sapiens OX=9606 GN=RPL15 PE=1 SV=2	502499	438480	549379	395753	461858	468859	458289	580897	510055	690028	663423	568424	720947	929101	656916	876719	820939	719793
sp|P18621|RL17_HUMAN	RPL17	60S ribosomal protein L17 OS=Homo sapiens OX=9606 GN=RPL17 PE=1 SV=3	283780	251883	370916	305992	260187	376906	374984	355743	393940	435465	484714	404130	434459	478386	635003	640261	548345	525511
sp|Q07020|RL18_HUMAN	RPL18	60S ribosomal protein L18 OS=Homo sapiens OX=9606 GN=RPL18 PE=1 SV=2	817016	752366	737444	916916	694355	768487	1.5235e+06	1.4813e+06	1.43291e+06	1.83983e+06	2.00455e+06	1.52098e+06	1.76395e+06	2.19863e+06	1.81916e+06	2.45772e+06	2.29536e+06	2.07971e+06
sp|Q02543|RL18A_HUMAN	RPL18A	60S ribosomal protein L18a OS=Homo sapiens OX=9606 GN=RPL18A PE=1 SV=2	424298	353884	564782	477706	371463	592774	519388	539494	534494	656153	739788	503960	636057	752094	595554	627783	609218	638599
sp|P84098|RL19_HUMAN	RPL19	60S ribosomal protein L19 OS=Homo sapiens OX=9606 GN=RPL19 PE=1 SV=1	411263	341448	487054	397592	455311	454528	448950	450121	501766	515416	529869	481348	691342	791622	834824	950236	855582	728161
sp|P46778|RL21_HUMAN	RPL21	60S ribosomal protein L21 OS=Homo sapiens OX=9606 GN=RPL21 PE=1 SV=2	199033	216730	335433	198886	241202	357254	318453	301576	350379	326456	397217	354236	413511	476402	521694	671427	545735	597468
sp|P35268|RL22_HUMAN	RPL22	60S ribosomal protein L22 OS=Homo sapiens OX=9606 GN=RPL22 PE=1 SV=2	492040	478608	628900	576113	517563	748687	722626	680455	839680	785808	865020	843501	1.0165e+06	997909	1.32606e+06	1.3435e+06	1.3625e+06	1.53509e+06
sp|P62829|RL23_HUMAN	RPL23	60S ribosomal protein L23 OS=Homo sapiens OX=9606 GN=RPL23 PE=1 SV=1	345293	352024	429296	311447	373234	488294	402246	439461	450057	434040	448237	425422	559969	564489	1.03353e+06	1.10216e+06	1.13087e+06	1.18342e+06
sp|P62750|RL23A_HUMAN	RPL23A	60S ribosomal protein L23a OS=Homo sapiens OX=9606 GN=RPL23A PE=1 SV=1	489764	430150	750153	557018	496310	704219	883430	897050	947908	1.18412e+06	1.17896e+06	1.07913e+06	988913	1.13138e+06	1.2544e+06	1.29515e+06	1.24908e+06	975640
sp|P83731|RL24_HUMAN	RPL24	60S ribosomal protein L24 OS=Homo sapiens OX=9606 GN=RPL24 PE=1 SV=1	487733	435731	881148	528969	587962	849009	614541	693529	657539	755548	791303	673873	848047	1.02767e+06	774872	1.02597e+06	906128	811114
sp|P61254|RL26_HUMAN	RPL26	60S ribosomal protein L26 OS=Homo sapiens OX=9606 GN=RPL26 PE=1 SV=1	168095	298240	223211	141360	69763.3	254678	183980		111292	194016	179843	112038	149173	118908	185998	111005	316904	180491
sp|Q9UNX3|RL26L_HUMAN	RPL26L1	60S ribosomal protein L26-like 1 OS=Homo sapiens OX=9606 GN=RPL26L1 PE=1 SV=1	128618	133316	215636	132681	154212	224185	226531	198735	205212	232011	266577	230086	233359	277604	260933	353778	313745	305552
sp|P61353|RL27_HUMAN	RPL27	60S ribosomal protein L27 OS=Homo sapiens OX=9606 GN=RPL27 PE=1 SV=2	267859	266405	370604	299867	354132	431828	514972	429837	600296	559579	625823	590605	611339	624076	870708	965408	921947	950356
sp|P46776|RL27A_HUMAN	RPL27A	60S ribosomal protein L27a OS=Homo sapiens OX=9606 GN=RPL27A PE=1 SV=2	724428	601610	1.17082e+06	843001	648107	1.22928e+06	1.52974e+06	1.57253e+06	1.65114e+06	2.1547e+06	2.39206e+06	1.75837e+06	1.62247e+06	2.33962e+06	2.4609e+06	2.58516e+06	2.4383e+06	2.08201e+06
sp|P46779|RL28_HUMAN	RPL28	60S ribosomal protein L28 OS=Homo sapiens OX=9606 GN=RPL28 PE=1 SV=3	172983	145759	200442	155301	137329	228983	259674	263396	292263	293071	363837	282521	362143	384797	465436	530912	491576	469888
sp|P47914|RL29_HUMAN	RPL29	60S ribosomal protein L29 OS=Homo sapiens OX=9606 GN=RPL29 PE=1 SV=2	792674	675924	1.09994e+06	633942	642830	633328	1.11399e+06	1.27296e+06	902260	1.51052e+06	1.62261e+06	1.08113e+06	1.31712e+06	1.66325e+06	1.27539e+06	1.99434e+06	1.60182e+06	1.55499e+06
sp|P39023|RL3_HUMAN	RPL3	60S ribosomal protein L3 OS=Homo sapiens OX=9606 GN=RPL3 PE=1 SV=2	350948	336914	490071	407693	338263	401784	298066	314873	318987	368638	386495	335707	434310	511291	397968	509285	417384	410045
sp|P62888|RL30_HUMAN	RPL30	60S ribosomal protein L30 OS=Homo sapiens OX=9606 GN=RPL30 PE=1 SV=2	267404	287504	300731	228310	276929	342022	295086	343809	347390	312587	332822	328772	369786	353926	672305	744307	670030	864970
sp|P62899|RL31_HUMAN	RPL31	60S ribosomal protein L31 OS=Homo sapiens OX=9606 GN=RPL31 PE=1 SV=1	499124	577667	630577	518051	425158	704480	712546	728446	827145	807733	992120	814374	739092	853990	1.5931e+06	1.70545e+06	1.60846e+06	1.64258e+06
sp|P62910|RL32_HUMAN	RPL32	60S ribosomal protein L32 OS=Homo sapiens OX=9606 GN=RPL32 PE=1 SV=2	208089	189064	227245	184488	210022	214725	271020	343848	295025	402737	388077	248863	418888	500301	428479	672829	608147	596229
sp|P49207|RL34_HUMAN	RPL34	60S ribosomal protein L34 OS=Homo sapiens OX=9606 GN=RPL34 PE=1 SV=3	59656	38568.7	86459.6	63689.8	51197.5	99715.2	136179	146153	153396	162266	221705	146494	111884	132925	190259	227070	207665	216147
sp|P42766|RL35_HUMAN	RPL35	60S ribosomal protein L35 OS=Homo sapiens OX=9606 GN=RPL35 PE=1 SV=2	249558	200149	265636	303035	301172	244851	410568	471224	526243	513371	561340	588290	487804	566354	654158	883462	739348	867414
sp|P18077|RL35A_HUMAN	RPL35A	60S ribosomal protein L35a OS=Homo sapiens OX=9606 GN=RPL35A PE=1 SV=2	193574	158496	222309	195758	171918	254022	333751	301416	336552	324036	365115	308253	328026	311050	590879	497436	538219	615633
sp|Q9Y3U8|RL36_HUMAN	RPL36	60S ribosomal protein L36 OS=Homo sapiens OX=9606 GN=RPL36 PE=1 SV=3	286057	253121	347699	316675	314325	340831	499709	544574	530974	627306	686070	507576	646846	783758	993544	1.04254e+06	1.00933e+06	1.03219e+06
sp|P83881|RL36A_HUMAN	RPL36A	60S ribosomal protein L36a OS=Homo sapiens OX=9606 GN=RPL36A PE=1 SV=2	100184	83189.5	178119	103550	103315	183852	225914	220050	259041	306114	321693	248755	196037	255887	242484	263047	236781	209946
sp|P61927|RL37_HUMAN	RPL37	60S ribosomal protein L37 OS=Homo sapiens OX=9606 GN=RPL37 PE=1 SV=2	162577	316904	226624	97291.8	168166	184969	104311	138244	146088		232095	113276	41998.4		96980.8	174788	62044.1	48561.6
sp|P61513|RL37A_HUMAN	RPL37A	60S ribosomal protein L37a OS=Homo sapiens OX=9606 GN=RPL37A PE=1 SV=2	82994.5	158867	117460	106630	86417.6	126789	98104.6	135411	141191	137603	137080	136934	148133	145414	217821	223162	212333	259035
sp|P63173|RL38_HUMAN	RPL38	60S ribosomal protein L38 OS=Homo sapiens OX=9606 GN=RPL38 PE=1 SV=2	303460	388016	415496	190282	587899	627620	336990	387346	438867	353282	383109	430697	474841	422669	641863	1.04165e+06	827324	1.12721e+06
sp|P36578|RL4_HUMAN	RPL4	60S ribosomal protein L4 OS=Homo sapiens OX=9606 GN=RPL4 PE=1 SV=5	599824	502075	859798	690274	572709	608680	748652	760344	837461	890123	967350	821856	846517	1.07769e+06	713700	975701	860001	616500
sp|P46777|RL5_HUMAN	RPL5	60S ribosomal protein L5 OS=Homo sapiens OX=9606 GN=RPL5 PE=1 SV=3	348364	433574	479613	358164	429512	437652	248768	254105	234088	250154	282771	236952	294793	299951	258427	282805	233138	239475
sp|Q02878|RL6_HUMAN	RPL6	60S ribosomal protein L6 OS=Homo sapiens OX=9606 GN=RPL6 PE=1 SV=3	565721	458941	573182	603135	448891	471958	722788	759322	612812	1.02488e+06	1.05371e+06	597347	955427	1.1402e+06	726881	1.16614e+06	1.06004e+06	635624
sp|P18124|RL7_HUMAN	RPL7	60S ribosomal protein L7 OS=Homo sapiens OX=9606 GN=RPL7 PE=1 SV=1	551852	527443	589088	618424	577099	603782	615322	626681	607442	653621	740128	581750	916857	956540	715053	1.01321e+06	886803	719462
sp|P62424|RL7A_HUMAN	RPL7A	60S ribosomal protein L7a OS=Homo sapiens OX=9606 GN=RPL7A PE=1 SV=2	283639	246026	451067	361478	277858	363495	519849	510884	561867	584971	675219	599919	508840	635307	567288	758816	627586	519780
sp|Q6DKI1|RL7L_HUMAN	RPL7L1	60S ribosomal protein L7-like 1 OS=Homo sapiens OX=9606 GN=RPL7L1 PE=1 SV=2	126364	113280	103822	135869	98715.3	100268	521353	471849	611943	564112	561717	602067	169454	190496	148339	161406	205816	112106
sp|P62917|RL8_HUMAN	RPL8	60S ribosomal protein L8 OS=Homo sapiens OX=9606 GN=RPL8 PE=1 SV=2	288863	297474	350983	269362	242010	323139	199451	254339	218544	259591	271967	227379	333170	388344	358180	327874	361742	371624
sp|P32969|RL9_HUMAN	RPL9	60S ribosomal protein L9 OS=Homo sapiens OX=9606 GN=RPL9 PE=1 SV=1	416826	441756	456736	350227	382071	437295	351297	474551	386032	507260	333470	493841	623652	676790	803280	819925	831096	810732
sp|Q9Y221|NIP7_HUMAN	NIP7	60S ribosome subunit biogenesis protein NIP7 homolog OS=Homo sapiens OX=9606 GN=NIP7 PE=1 SV=1	54399.1	44262.4	41527.3	68780.6	60478.1	56176.5	281583	256397	336388	252602	252692	272603	77131	77641.6	83877.5	102436	112860	96013.4
sp|O60825|F262_HUMAN	PFKFB2	6-phosphofructo-2-kinase/fructose-2,6-bisphosphatase 2 OS=Homo sapiens OX=9606 GN=PFKFB2 PE=1 SV=2	83011.5	88576.3	84856.4		67575.8	107799	67633.1	68133	49184.8	78415.8	63798.7	68794.7	49566.4	72696.3	40866.8	61434.3	61914	95645.3
sp|Q16875|F263_HUMAN	PFKFB3	6-phosphofructo-2-kinase/fructose-2,6-bisphosphatase 3 OS=Homo sapiens OX=9606 GN=PFKFB3 PE=1 SV=1	42915		47058.2	46648.1		33269.1	79379	69461.9	72551	56825.3	69173.5	56582.7	40068.8	43618	52738.1	43332.7	52152	46694.6
sp|P52209|6PGD_HUMAN	PGD	6-phosphogluconate dehydrogenase, decarboxylating OS=Homo sapiens OX=9606 GN=PGD PE=1 SV=3	653615	618928	535985	597584	634225	525809	198000	185893	204425	190183	210254	205915	159338	161320	253590	268498	278134	241967
sp|O95336|6PGL_HUMAN	PGLS	6-phosphogluconolactonase OS=Homo sapiens OX=9606 GN=PGLS PE=1 SV=2	681180	677678	546664	682265	1.01911e+06	577594	47520.5	25453.1	67098.4	78349.2	60478.4	66841.2	54570.8	116784	87333.2	45066.4	29555.7	80586
sp|Q9UBM7|DHCR7_HUMAN	DHCR7	7-dehydrocholesterol reductase OS=Homo sapiens OX=9606 GN=DHCR7 PE=1 SV=1		66373.7			81473.3		666712	704407	600466	616797	675997	559998	751203	675834	743569	731255	624109	818762
sp|Q7L2J0|MEPCE_HUMAN	MEPCE	7SK snRNA methylphosphate capping enzyme OS=Homo sapiens OX=9606 GN=MEPCE PE=1 SV=1	146533	139325	213714	170938	146637	178613	102765	91357.1	120545	103993	96614	111782	52744.2	58676.1	28346.9	28747.9	31400	24292.5
sp|Q9UHI8|ATS1_HUMAN	ADAMTS1	A disintegrin and metalloproteinase with thrombospondin motifs 1 OS=Homo sapiens OX=9606 GN=ADAMTS1 PE=1 SV=4	55244.5	38389.4	48205.4	33547.7	47067.7	33183.5	67338.1	24591.7	18413	17770.7	51462.6		123038	124156	71785.1	122984	108256	95810.7
sp|Q96FZ2|HMCES_HUMAN	HMCES	Abasic site processing protein HMCES OS=Homo sapiens OX=9606 GN=HMCES PE=1 SV=1	42300.3	15756.9	24176.8	48876.7	27055.7	29388.4	30013.1					31347.7	22768.9	18538	29807.4	24950.8	13790.3	7073.25
sp|Q8IZP0|ABI1_HUMAN	ABI1	Abl interactor 1 OS=Homo sapiens OX=9606 GN=ABI1 PE=1 SV=4	42299.9	44196.8	79612.1	78938.7	79907.4	103880	106279	85496.3	107233	102125	98679.2	96246.8	114373	116899	175206	146972	155310	150381
sp|Q9NYB9|ABI2_HUMAN	ABI2	Abl interactor 2 OS=Homo sapiens OX=9606 GN=ABI2 PE=1 SV=1	23648.9			75328.7	56746.5	55974.9	68583.5	67154.6	71354.6	65921.3	21176.7	40508.6	124621	117256	158250	152591	169177	158642
sp|Q8IZT6|ASPM_HUMAN	ASPM	Abnormal spindle-like microcephaly-associated protein OS=Homo sapiens OX=9606 GN=ASPM PE=1 SV=2	31814.1	59027.5	34658	29960.4	63991	42752	95679.3	94213.6	97554	89861.8	88593.6	85161.4	68683.3	58042.3	36545.6	52005	64419.2	84640.9
sp|Q86V21|AACS_HUMAN	AACS	Acetoacetyl-CoA synthetase OS=Homo sapiens OX=9606 GN=AACS PE=1 SV=1	274943	240046	229766	280753	288278	211107	281973		59757.4		106799	32275.3		10215.4		7250.76	15586.1
tr|A0A5F9ZHJ0|A0A5F9ZHJ0_HUMAN	ACAT1	Acetyl-CoA acetyltransferase 1 OS=Homo sapiens OX=9606 GN=ACAT1 PE=1 SV=1						15938.3	27481.2	17558.2		33804.5	16861.5		63559.4	44691.7	137008	28036.6	54042.8	63623.2
sp|Q9BWD1|THIC_HUMAN	ACAT2	Acetyl-CoA acetyltransferase, cytosolic OS=Homo sapiens OX=9606 GN=ACAT2 PE=1 SV=2	570372	547609	497548	524224	573112	503883	56103.6	85015.1	62090.2	60334.9	64288.9	96892.4	33907.4	41673.5	61574.9	64481.6	56147.6	55061
sp|P24752|THIL_HUMAN	ACAT1	Acetyl-CoA acetyltransferase, mitochondrial OS=Homo sapiens OX=9606 GN=ACAT1 PE=1 SV=1	94004.1	113757	90638.3	65445	119033	90967.6	266006	300598	275298	252477	292832	251300	663146	581396	1.23708e+06	1.04721e+06	898088	1.20862e+06
sp|Q13085|ACACA_HUMAN	ACACA	Acetyl-CoA carboxylase 1 OS=Homo sapiens OX=9606 GN=ACACA PE=1 SV=2	190362	167559	246662	200248	189105	243824	66846.5	66162	60687	65072.9	69313.2	62811.6	135142	149769	54502.7	122628	117829	73780.6
sp|O00400|ACATN_HUMAN	SLC33A1	Acetyl-coenzyme A transporter 1 OS=Homo sapiens OX=9606 GN=SLC33A1 PE=1 SV=1					19233.4		114897	149478	102072	121513	102497	92009.2	126969	117609	149535	137607	119749	157917
sp|Q13510|ASAH1_HUMAN	ASAH1	Acid ceramidase OS=Homo sapiens OX=9606 GN=ASAH1 PE=1 SV=5	77536.1	207751	151948	62393.1	107516	183053	123950	123618	113900	87468.9	136655	98717.7	599525	542386	908018	854919	877611	972386
sp|O43427|FIBP_HUMAN	FIBP	Acidic fibroblast growth factor intracellular-binding protein OS=Homo sapiens OX=9606 GN=FIBP PE=1 SV=3	57008	59408.8	57953.5	62613.8	64007.4	57039.8	67555.4	62315.2	65473.1	54990.5	49581.1	63439.6	79699	78848.4	80022.9	111663	112765	91498.6
sp|P39687|AN32A_HUMAN	ANP32A	Acidic leucine-rich nuclear phosphoprotein 32 family member A OS=Homo sapiens OX=9606 GN=ANP32A PE=1 SV=1	920742	814890	774416	1.11584e+06	808431	766256	86626.7	75528.2	135235	97201	145458	145603	39956.4	34174	83713.8	54038.6	53851.7	59950.7
sp|Q92688|AN32B_HUMAN	ANP32B	Acidic leucine-rich nuclear phosphoprotein 32 family member B OS=Homo sapiens OX=9606 GN=ANP32B PE=1 SV=1	1.47977e+06	1.35461e+06	1.18081e+06	1.65956e+06	1.50606e+06	1.3278e+06	193133	202588	270152	209620	232933	265040	107498	91655	183857	140351	124809	137329
sp|Q9BTT0|AN32E_HUMAN	ANP32E	Acidic leucine-rich nuclear phosphoprotein 32 family member E OS=Homo sapiens OX=9606 GN=ANP32E PE=1 SV=1	709948	592604	568655	680684	713137	549319	59170.8	65406.3	71965.5	71575.7	86207	87032.4	51445.9	35757	29294.8	37918.3	34791.2	44571.1
sp|Q99798|ACON_HUMAN	ACO2	Aconitate hydratase, mitochondrial OS=Homo sapiens OX=9606 GN=ACO2 PE=1 SV=2	128505	136169	162818	126172	180876	158042	217579	247721	200775	223869	233885	183399	527786	486779	476372	444581	384831	437502
tr|A0A2R8Y793|A0A2R8Y793_HUMAN	ACTB	Actin beta (Fragment) OS=Homo sapiens OX=9606 GN=ACTB PE=1 SV=1	418519	353331	275498	542352	306427	407757	124125	84915.8	148569	99954.9	113768	96968.7	95824.7	86953.8	120968	65512.3	96508.3	60369
sp|Q8N556|AFAP1_HUMAN	AFAP1	Actin filament-associated protein 1 OS=Homo sapiens OX=9606 GN=AFAP1 PE=1 SV=2	194727	192009	270430	199977	190038	275185	163600	178133	159518	173474	139461	162972	154697	176524	144558	151818	137165	142086
sp|O00401|WASL_HUMAN	WASL	Actin nucleation-promoting factor WASL OS=Homo sapiens OX=9606 GN=WASL PE=1 SV=2	131606	90086.1	152727	160949	118079	164975	141099	127954	121390	135704	148567	119794	116738	116724	150791	121430	130445	98873.1
sp|Q6T4R5|NHS_HUMAN	NHS	Actin remodeling regulator NHS OS=Homo sapiens OX=9606 GN=NHS PE=1 SV=2						29477.7	28803.5	43213.3	29231.5	16449.7	40231.1	46697.5	33538.5	40137.8	25742.3	34031	42017	38478.3
sp|P68133|ACTS_HUMAN	ACTA1	Actin, alpha skeletal muscle OS=Homo sapiens OX=9606 GN=ACTA1 PE=1 SV=1	2.92162e+06	3.63377e+06	2.33243e+06	2.71512e+06	3.37892e+06	2.54173e+06	533603	459842	712893	539765	519920	614285	303840	279173	587499	505437	448884	447619
tr|K7EM38|K7EM38_HUMAN	ACTG1	Actin, cytoplasmic 2 (Fragment) OS=Homo sapiens OX=9606 GN=ACTG1 PE=1 SV=1	724948	472176	313849	1.14274e+06	472410	413203	232154	76333.6	158344	256335	216239	141087	106922	97935.3	157641	103806	168904	84764.3
sp|P63261|ACTG_HUMAN	ACTG1	Actin, cytoplasmic 2 OS=Homo sapiens OX=9606 GN=ACTG1 PE=1 SV=1	3.58661e+06	4.31681e+06	3.16715e+06	2.96285e+06	4.63566e+06	3.20976e+06	741643	680879	1.01122e+06	686064	657162	959954	612396	572572	813956	902251	854438	760979
sp|P63267|ACTH_HUMAN	ACTG2	Actin, gamma-enteric smooth muscle OS=Homo sapiens OX=9606 GN=ACTG2 PE=1 SV=1	1.43505e+06	1.64688e+06	1.14611e+06	1.33873e+06	1.7439e+06	1.2599e+06	274118	240690	376354	253754	239192	318471	220257	208366	319449	303641	291973	272146
sp|O14639|ABLM1_HUMAN	ABLIM1	Actin-binding LIM protein 1 OS=Homo sapiens OX=9606 GN=ABLIM1 PE=1 SV=3	64041.1	51735.1	76036.7	65135.2	51737	90886.6	97135.6	85974.9	128969	89063.6	84347.7	120279	61614.6	63253.8	65293.7	61266.7	61045.8	62303.2
sp|Q92558|WASF1_HUMAN	WASF1	Actin-binding protein WASF1 OS=Homo sapiens OX=9606 GN=WASF1 PE=1 SV=1	120677		118189		80242.6	136829	82123.5	122084	189551	204366	171223	112425	139318	125759	84371.9	81538.5	135294	107414
sp|Q9Y6W5|WASF2_HUMAN	WASF2	Actin-binding protein WASF2 OS=Homo sapiens OX=9606 GN=WASF2 PE=1 SV=3	78799.4	57757.9	123802	71450.1	79916.9	120459	89948.6	89352	146706	107803	86118.3	123858	101405	112358	92291.5	132365	101987	122835
sp|Q86TU7|SETD3_HUMAN	SETD3	Actin-histidine N-methyltransferase OS=Homo sapiens OX=9606 GN=SETD3 PE=1 SV=1	235446	208671	219330	226427	247626	236094	83761	67703	60782.3	81603.7	79199.7	64831.7	84973.9	93399.6	66166.5	73796.2	75608	61866.8
tr|H7C144|H7C144_HUMAN	ACTN4	Actinin alpha 4 OS=Homo sapiens OX=9606 GN=ACTN4 PE=1 SV=2	331105	299347	271838	193827	454257	208477	42729.3	54353.3	52474.9	78792.9	70096	62159.6		49953.5		16647.4
sp|O96019|ACL6A_HUMAN	ACTL6A	Actin-like protein 6A OS=Homo sapiens OX=9606 GN=ACTL6A PE=1 SV=1	257310	273526	164377	223359	297131	145522	682906	658791	649301	567521	567448	645808	33354	33832.6	30427.6	24884	33332	29562.5
sp|Q9NZ32|ARP10_HUMAN	ACTR10	Actin-related protein 10 OS=Homo sapiens OX=9606 GN=ACTR10 PE=1 SV=1	124905	89942.7	121368	139709	90195.5	130893	55349.3	68746.1	47179.2	81511.3	52517.1	81512.7	109134	112032	158077	167114	152824	165047
sp|P61160|ARP2_HUMAN	ACTR2	Actin-related protein 2 OS=Homo sapiens OX=9606 GN=ACTR2 PE=1 SV=1	340717	334341	437239	326088	348818	455891	277497	240122	285712	250932	253512	282103	340090	336743	276481	331141	334302	276536
sp|Q92747|ARC1A_HUMAN	ARPC1A	Actin-related protein 2/3 complex subunit 1A OS=Homo sapiens OX=9606 GN=ARPC1A PE=1 SV=2	102540	92789.1	118079	106784	97969.7	128904	84723.8	74630.7	91829.6	79387.7	75599.1	84339.6	119605	114666	100192	105786	108304	93984.8
sp|O15143|ARC1B_HUMAN	ARPC1B	Actin-related protein 2/3 complex subunit 1B OS=Homo sapiens OX=9606 GN=ARPC1B PE=1 SV=3	185507	176661	231914	175799	173470	269571	139897	125371	154364	136003	127320	141395	175666	170631	180757	194363	184434	164504
sp|O15144|ARPC2_HUMAN	ARPC2	Actin-related protein 2/3 complex subunit 2 OS=Homo sapiens OX=9606 GN=ARPC2 PE=1 SV=1	274226	276250	353279	280017	267202	358963	218635	198069	226998	208003	203816	232765	279658	271240	226260	266888	265453	219517
sp|O15145|ARPC3_HUMAN	ARPC3	Actin-related protein 2/3 complex subunit 3 OS=Homo sapiens OX=9606 GN=ARPC3 PE=1 SV=3	220294	257030	312044	230459	338068	400361	290812	266586	335082	277167	274924	315516	283678	275545	434976	545696	474939	511230
sp|P59998|ARPC4_HUMAN	ARPC4	Actin-related protein 2/3 complex subunit 4 OS=Homo sapiens OX=9606 GN=ARPC4 PE=1 SV=3	176081	181704	212155	172721	199647	290250	224277	212550	258715	207546	208154	250154	258013	245269	286734	342033	367503	321256
sp|O15511|ARPC5_HUMAN	ARPC5	Actin-related protein 2/3 complex subunit 5 OS=Homo sapiens OX=9606 GN=ARPC5 PE=1 SV=3	139845	159402	182178	157885	200256	252708	196144	175522	188415	173097	191409	201394	173443	163818	307898	317369	311236	350190
sp|Q9BPX5|ARP5L_HUMAN	ARPC5L	Actin-related protein 2/3 complex subunit 5-like protein OS=Homo sapiens OX=9606 GN=ARPC5L PE=1 SV=1	159030	141662	189118	169393	213968	250883	204562	181413	274571	188033	192257	263313	223058	203754	400097	449287	405780	475534
sp|P61158|ARP3_HUMAN	ACTR3	Actin-related protein 3 OS=Homo sapiens OX=9606 GN=ACTR3 PE=1 SV=3	403922	415736	554446	398423	417744	579655	342329	305751	368976	311762	313425	345591	404848	415440	329589	391937	372315	312452
sp|Q9H9F9|ARP5_HUMAN	ACTR5	Actin-related protein 5 OS=Homo sapiens OX=9606 GN=ACTR5 PE=1 SV=2	23385.4	27297.6	46361.2	17708.5	68732		132389	127865	122619	100496	107400	113820
sp|Q9GZN1|ARP6_HUMAN	ACTR6	Actin-related protein 6 OS=Homo sapiens OX=9606 GN=ACTR6 PE=1 SV=1	59564.1	70196.1	74155.4	68719.8	97558.7	66372.6	202511	192294	208051	164872	181491	159714		41347.2		28977.4		97999.2
sp|Q9H981|ARP8_HUMAN	ACTR8	Actin-related protein 8 OS=Homo sapiens OX=9606 GN=ACTR8 PE=1 SV=2	78643.3	77517.7	76423.8	49078.1		77373.9	99722.4	122676	118830	107202	118598	92785.8	73173.8			33039.8
sp|P53999|TCP4_HUMAN	SUB1	Activated RNA polymerase II transcriptional coactivator p15 OS=Homo sapiens OX=9606 GN=SUB1 PE=1 SV=3	139001	151706	177522	207886	197568	295268	202361	170485	132004	149445	139453	112812	40691.3	41684.8	47275.7	71535.9	60276.2	48669.1
tr|A0A5F9ZH79|A0A5F9ZH79_HUMAN	ASCC1	Activating signal cointegrator 1 complex subunit 1 OS=Homo sapiens OX=9606 GN=ASCC1 PE=1 SV=1	129314	115363	128167	147447	111620	146680	68717.5	44309.9	88979.9	64319.9	86052.8	59871.9	90593.1	82358.7	70192.5	112279	89302.6	73274.8
sp|Q8N9N2|ASCC1_HUMAN	ASCC1	Activating signal cointegrator 1 complex subunit 1 OS=Homo sapiens OX=9606 GN=ASCC1 PE=1 SV=1	160161	124995	147110	145371	118935	174027	104262	70027.5	79661.4	88340.4	89714.5	88297.3	135294	127512	123546	109452	123923	92407.8
sp|Q9H1I8|ASCC2_HUMAN	ASCC2	Activating signal cointegrator 1 complex subunit 2 OS=Homo sapiens OX=9606 GN=ASCC2 PE=1 SV=3	97303.1	84515.1	100933	102572	98926.5	111410	54612.7	72261.1	59716.1	63896.6	52636.7	62074.3	88103.6	88436.3	64227.3	68501.6	74538.5	60421
sp|Q8N3C0|ASCC3_HUMAN	ASCC3	Activating signal cointegrator 1 complex subunit 3 OS=Homo sapiens OX=9606 GN=ASCC3 PE=1 SV=3	107532	95298.8	109101	118645	100373	122226	76916.9	71405.1	76296.2	78350.2	77503.1	80664.7	116840	121096	75511.5	94763.6	101020	84934.5
sp|Q15650|TRIP4_HUMAN	TRIP4	Activating signal cointegrator 1 OS=Homo sapiens OX=9606 GN=TRIP4 PE=1 SV=4	103811	70877.2	101077	102997	79951.1	111727	80588.1	65095.9	72160.2	66040.6	68393.3	73528.3	94193.4	94012.8	77303.8	71355.2	71339.7	74573
sp|Q6VMQ6|MCAF1_HUMAN	ATF7IP	Activating transcription factor 7-interacting protein 1 OS=Homo sapiens OX=9606 GN=ATF7IP PE=1 SV=3	41017.5	41989.4	60618.1	45249	53976.3	72364.5	335034	277751	298739	257860	256878	272515	27201.4	30302.2		20682.2	18514.9	14268.8
sp|O95433|AHSA1_HUMAN	AHSA1	Activator of 90 kDa heat shock protein ATPase homolog 1 OS=Homo sapiens OX=9606 GN=AHSA1 PE=1 SV=1	853695	830552	682743	739919	891627	662746	73244.1	73064.5	95223.6	49224.5	92131	134441	42382.7	43341.4	49083.3	52207.3	48728.9	55596
sp|Q9ULW3|ABT1_HUMAN	ABT1	Activator of basal transcription 1 OS=Homo sapiens OX=9606 GN=ABT1 PE=1 SV=1	25567.2			49339.3	33932.5	28729	263943	206330	300190	230885	216230	238098	76942.3	72703.7	68682.3	69701.5	76355.4	53568.2
sp|Q12979|ABR_HUMAN	ABR	Active breakpoint cluster region-related protein OS=Homo sapiens OX=9606 GN=ABR PE=1 SV=2	211715	171830	217664	187214	207581	164419	69402.7			46056.3	54957.5		32463.3	54388.1	39406.3	48953.6
sp|Q86WX3|AROS_HUMAN	RPS19BP1	Active regulator of SIRT1 OS=Homo sapiens OX=9606 GN=RPS19BP1 PE=1 SV=1					21066.6	25786.5	225056	219999	272602	184214	238350	217865	52133.7	50003.1	53127	64890.3	71589.3	45700.2
sp|Q9H2P0|ADNP_HUMAN	ADNP	Activity-dependent neuroprotector homeobox protein OS=Homo sapiens OX=9606 GN=ADNP PE=1 SV=1	82071.9	258967	18911.7	16862.1	147003	16749.1	1.14928e+06	1.08561e+06	1.06813e+06	912096	1.01544e+06	966172	45362.1	47090.2	28513	35717	39953	73054.4
sp|P13798|ACPH_HUMAN	APEH	Acylamino-acid-releasing enzyme OS=Homo sapiens OX=9606 GN=APEH PE=1 SV=4	1.06705e+06	1.05605e+06	834069	959169	1.15913e+06	764231	34477.9	51785.6	89619.8	38379.7	74745.9	101900	45310.6	40670.7	65861.5	73603.7	57977.5	94092.4
sp|O60427|FADS1_HUMAN	FADS1	Acyl-CoA (8-3)-desaturase OS=Homo sapiens OX=9606 GN=FADS1 PE=1 SV=3	6705.6	59415.5			403130		145374	191175	158026	166576	196290	160006	246175	217308	286365	212351	239077	272009
sp|O95864|FADS2_HUMAN	FADS2	Acyl-CoA 6-desaturase OS=Homo sapiens OX=9606 GN=FADS2 PE=1 SV=1		53328.4					106579	103530	116040	91532.1	110595	124390	194065	183464	292416	200686	209722	310113
sp|Q6JQN1|ACD10_HUMAN	ACAD10	Acyl-CoA dehydrogenase family member 10 OS=Homo sapiens OX=9606 GN=ACAD10 PE=1 SV=1					5690.81		10910.9	31988.1	12483.9	11424.4	53010.3		61293.1	58037.2	65499.5	92446.1	75670.5	65861.5
sp|Q709F0|ACD11_HUMAN	ACAD11	Acyl-CoA dehydrogenase family member 11 OS=Homo sapiens OX=9606 GN=ACAD11 PE=1 SV=3							59199	44252.4	49625.3	63291	71564.4	52291.5	153591	141955	149422	120599	120494	148015
sp|Q92604|LGAT1_HUMAN	LPGAT1	Acyl-CoA:lysophosphatidylglycerol acyltransferase 1 OS=Homo sapiens OX=9606 GN=LPGAT1 PE=1 SV=1		17259.8					102618	99709.2	84465.3	89988.4	83288.5	95727.9	140567	135324	162138	156039	122052	172344
sp|Q5T8D3|ACBD5_HUMAN	ACBD5	Acyl-CoA-binding domain-containing protein 5 OS=Homo sapiens OX=9606 GN=ACBD5 PE=1 SV=1							26971.3	55503.5		13257.5	35696.6	47440.8	73494.8	66880.1	121710	97137.7	77910.1	112774
sp|Q8N6M3|FITM2_HUMAN	FITM2	Acyl-coenzyme A diphosphatase FITM2 OS=Homo sapiens OX=9606 GN=FITM2 PE=1 SV=1					62295.7		103179	130920	71584.6	97040.1	122204	100438	117020	111472	207421	128877	140151	179117
sp|A8MXV4|NUD19_HUMAN	NUDT19	Acyl-coenzyme A diphosphatase NUDT19 OS=Homo sapiens OX=9606 GN=NUDT19 PE=1 SV=1			35371.1	61494.5	26838.6	56569	64978.2	92077.4	82717.8	92847.1	87887.6	58366.3	179900	176445	158894	217191	147267	209667
sp|Q9NPJ3|ACO13_HUMAN	ACOT13	Acyl-coenzyme A thioesterase 13 OS=Homo sapiens OX=9606 GN=ACOT13 PE=1 SV=1	39754.8	54385.1	41207.6	29425.7	552493	60725.2	133607	153564	124867	112696	156949	142504	284285	248424	571024	519066	498362	672228
sp|P49753|ACOT2_HUMAN	ACOT2	Acyl-coenzyme A thioesterase 2, mitochondrial OS=Homo sapiens OX=9606 GN=ACOT2 PE=1 SV=6	137804	147708	119717	118294	182870	116993	157345	171338	133569	161272	157346	133759	390266	354312	386580	346834	298781	357703
sp|Q3I5F7|ACOT6_HUMAN	ACOT6	Acyl-coenzyme A thioesterase 6 OS=Homo sapiens OX=9606 GN=ACOT6 PE=2 SV=2	64197.3	72463.3		18624.9		48130.7	67538.3	73937.1	60220.5	67086.7	61521.9	57657.4	85456.7	90290.6	77916.2	79547.4	97363.6	93715.7
sp|O14734|ACOT8_HUMAN	ACOT8	Acyl-coenzyme A thioesterase 8 OS=Homo sapiens OX=9606 GN=ACOT8 PE=1 SV=1		103874					122309	114753	111804	106622	109005	114320	337898	296526	375915	347956	326875	428349
sp|Q9Y305|ACOT9_HUMAN	ACOT9	Acyl-coenzyme A thioesterase 9, mitochondrial OS=Homo sapiens OX=9606 GN=ACOT9 PE=1 SV=2	39053.6	61411.5	73049.1	29053.5	52705.8	74099.3	213517	249678	208722	233728	226042	207025	554718	507514	591736	491560	465187	565385
sp|Q68D91|MBLC2_HUMAN	MBLAC2	Acyl-coenzyme A thioesterase MBLAC2 OS=Homo sapiens OX=9606 GN=MBLAC2 PE=1 SV=3		117606					106559	116610	88213.3	108126	113011	91741.9	167816	142353	143897	182563	158772	152910
sp|Q5T1C6|THEM4_HUMAN	THEM4	Acyl-coenzyme A thioesterase THEM4 OS=Homo sapiens OX=9606 GN=THEM4 PE=1 SV=1					16461.2	58702.1	90395.5	66032	50591.5	64506.5	71949.7	48214.2	110875	96862.9	153928	160255	129429	165489
sp|Q53H12|AGK_HUMAN	AGK	Acylglycerol kinase, mitochondrial OS=Homo sapiens OX=9606 GN=AGK PE=1 SV=2		55081.5					119204	140658	114675	130701	140505	111448	336904	291831	365320	299969	282387	349698
sp|O75608|LYPA1_HUMAN	LYPLA1	Acyl-protein thioesterase 1 OS=Homo sapiens OX=9606 GN=LYPLA1 PE=1 SV=1	165884	171621	172160	195837	262050	167174	62750.1	65932.8	81845.7	55277.6	61986.8	75179.3	99604.8	85516.5	201394	209090	172758	228301
sp|O95372|LYPA2_HUMAN	LYPLA2	Acyl-protein thioesterase 2 OS=Homo sapiens OX=9606 GN=LYPLA2 PE=1 SV=1	55504.8	45471.3	48959.4	55308.2	87512.6	47806.7							18275.6	12036.6	24830.7	16259.6	27129.2	13589.8
sp|Q6P587|FAHD1_HUMAN	FAHD1	Acylpyruvase FAHD1, mitochondrial OS=Homo sapiens OX=9606 GN=FAHD1 PE=1 SV=2	63685.2	73099.6	52578.4	68179.4	106752	71557.8	118551	114062	133020	113613	111434	112953	177450	169169	350491	298558	269590	347220
sp|P46108|CRK_HUMAN	CRK	Adapter molecule crk OS=Homo sapiens OX=9606 GN=CRK PE=1 SV=2	557992	517732	421243	434475	677691	449725	39302	33091.1	65725.9	29626	52081.3	53909.2	29807.3	14842.7	33582.3	39154.5	34287.7	41169.6
sp|Q8NC96|NECP1_HUMAN	NECAP1	Adaptin ear-binding coat-associated protein 1 OS=Homo sapiens OX=9606 GN=NECAP1 PE=1 SV=2	263099	230955	208360	199058	248401	223547	130362	127362	120283	123164	72102.7	152085	157626	153942	156405	168595	155469	169963
sp|Q9NVZ3|NECP2_HUMAN	NECAP2	Adaptin ear-binding coat-associated protein 2 OS=Homo sapiens OX=9606 GN=NECAP2 PE=1 SV=1	168632	127089	114883	169644	135942	155867	107163	100652	108853	89969.3	93677.8	121838	140497	136819	203998	180382	199012	176848
sp|P07741|APT_HUMAN	APRT	Adenine phosphoribosyltransferase OS=Homo sapiens OX=9606 GN=APRT PE=1 SV=2	391462	338838	297834	424273	576221	355552			45884.2	32312.3	64051.3	68735.5				41735.4
sp|P25054|APC_HUMAN	APC	Adenomatous polyposis coli protein OS=Homo sapiens OX=9606 GN=APC PE=1 SV=2	44782.6	37711.6	47854.4	57301.6	42549.2	56372.5	39831.1	35830.6	37199.5	35493.7	31633	37241.6	53729.8	58501.9	37738	48477	49149.1	41696.6
sp|Q8TB61|S35B2_HUMAN	SLC35B2	Adenosine 3'-phospho 5'-phosphosulfate transporter 1 OS=Homo sapiens OX=9606 GN=SLC35B2 PE=1 SV=1		67355.1					126015	142517	139568	134278	168858	126271	489211	422767	493553	446359	409052	486350
sp|Q9H1N7|S35B3_HUMAN	SLC35B3	Adenosine 3'-phospho 5'-phosphosulfate transporter 2 OS=Homo sapiens OX=9606 GN=SLC35B3 PE=1 SV=1							29787.3	41272.2	16976	26199	44699.4		103707	97052.9	196676	170000	151446	164856
sp|Q9BX68|HINT2_HUMAN	HINT2	Adenosine 5'-monophosphoramidase HINT2 OS=Homo sapiens OX=9606 GN=HINT2 PE=1 SV=1	24686.5	50335.6	49141.9		103327	55721.7	64525.8	89448.3	98140.6	40605.4	67837.2	74906.4	135226	125433	289698	423573	278317	467439
sp|P55263|ADK_HUMAN	ADK	Adenosine kinase OS=Homo sapiens OX=9606 GN=ADK PE=1 SV=2	306654	344428	273477	301574	413898	219866	43005.1	19836.7			17591.1	100865	261574			34318.6	139244
sp|Q96HN2|SAHH3_HUMAN	AHCYL2	Adenosylhomocysteinase 3 OS=Homo sapiens OX=9606 GN=AHCYL2 PE=1 SV=1	84182.2	47634	89012	104279	80873.9	105554	74504.5	59304.6	61426.6	52391.5	65709.2	69392.9	73884.5	81918.6	74469.5	61777.6	69454.7	65239.2
sp|P23526|SAHH_HUMAN	AHCY	Adenosylhomocysteinase OS=Homo sapiens OX=9606 GN=AHCY PE=1 SV=4	3.00517e+06	2.8569e+06	2.16486e+06	3.06082e+06	3.09691e+06	2.02764e+06	102233	100002	197401	103250	192804	223584	66500.9	57790.6	71890.9	59120.9	65706	68711.4
sp|O60266|ADCY3_HUMAN	ADCY3	Adenylate cyclase type 3 OS=Homo sapiens OX=9606 GN=ADCY3 PE=1 SV=3							54583.2	35043.9	43910.8	34946.1	52500.3	43395	60213	82506.8	86223.3	51924	69726.6	69261.1
sp|P51828|ADCY7_HUMAN	ADCY7	Adenylate cyclase type 7 OS=Homo sapiens OX=9606 GN=ADCY7 PE=1 SV=1							36916.7	27073.4	35680.3	33358.2	26145.9	31329.2	53910.3	58472.9	59853.3	41809.3	49838.6	56227.4
sp|O60503|ADCY9_HUMAN	ADCY9	Adenylate cyclase type 9 OS=Homo sapiens OX=9606 GN=ADCY9 PE=1 SV=4		12155.1				73738.5	54076.4	54368.7	52781.3	44746.9	40276.3	57640.9	106508	114348	95463.4	97563.1	100398	103877
sp|P54819|KAD2_HUMAN	AK2	Adenylate kinase 2, mitochondrial OS=Homo sapiens OX=9606 GN=AK2 PE=1 SV=2	85117.7	161934	109514	58798.4	197862	111089	81489.4	116601	89823.6	92783.8	88411.8	91325.8	219981	197350	408743	535739	365955	482900
sp|P00568|KAD1_HUMAN	AK1	Adenylate kinase isoenzyme 1 OS=Homo sapiens OX=9606 GN=AK1 PE=1 SV=3	283731	273626	241350	284720	402216	302790	58071.3	71322.9	59157.1	50729.4	71536.3	83620.6	85319.1	75254.7	108816	138779	99701.8	89309.7
sp|P30566|PUR8_HUMAN	ADSL	Adenylosuccinate lyase OS=Homo sapiens OX=9606 GN=ADSL PE=1 SV=2	123187	123537	99336.4	102606	126166	96525.2	119147	97153.1	104831	100497	99231.9	106334	91992.7	84147.7	110109	127900	121293	105227
sp|Q8N142|PURA1_HUMAN	ADSS1	Adenylosuccinate synthetase isozyme 1 OS=Homo sapiens OX=9606 GN=ADSS1 PE=1 SV=1	56524	23588.7	43734.7	49891.3	70380.3	34122.6	29501.8	21060.2	23712.9	39817.1	27666		31642.4	38131.8	33583.6	36478.8	37262.8	31026.7
sp|P30520|PURA2_HUMAN	ADSS2	Adenylosuccinate synthetase isozyme 2 OS=Homo sapiens OX=9606 GN=ADSS2 PE=1 SV=3	316378	297211	340700	297467	358406	317404	62707	70948.1	66021.5	60315.2	62140.2	80298.7	101195	86591.2	64624.5	101690	79211.2	67265.2
sp|Q01518|CAP1_HUMAN	CAP1	Adenylyl cyclase-associated protein 1 OS=Homo sapiens OX=9606 GN=CAP1 PE=1 SV=5	974471	923175	912452	939725	953933	908094	54076.8	48070.5	94888.2	53563.1	80796.4	114709	66849.6	68172.3	56606.5	68227.7	74011.2	50065.9
sp|O95396|MOCS3_HUMAN	MOCS3	Adenylyltransferase and sulfurtransferase MOCS3 OS=Homo sapiens OX=9606 GN=MOCS3 PE=1 SV=1	123054	84974.8	83698.7	130510	138440	84180.7	49067.2	47359.8	39823.3	29237.4	40982.7	53332.8	7089.2
sp|P48960|AGRE5_HUMAN	ADGRE5	Adhesion G protein-coupled receptor E5 OS=Homo sapiens OX=9606 GN=ADGRE5 PE=1 SV=4	26104.3	73572.1	40496.1	27387.4	53078.8	33012.1	372998	356654	503770	366951	334024	441753	729439	760866	854318	792347	761078	929776
sp|Q9Y653|AGRG1_HUMAN	ADGRG1	Adhesion G-protein coupled receptor G1 OS=Homo sapiens OX=9606 GN=ADGRG1 PE=1 SV=2		13707.3					55735.3	55741.9	79533.7	56927.9	54275.5	72898.9	157769	150725	216975	165935	172672	232162
sp|Q9HDC9|APMAP_HUMAN	APMAP	Adipocyte plasma membrane-associated protein OS=Homo sapiens OX=9606 GN=APMAP PE=1 SV=2	36986.8	69498.8	12334.4		192548	121783	448736	513150	427431	444408	407920	464848	512890	510128	676538	510262	487935	677168
sp|Q96A54|PAQR1_HUMAN	ADIPOR1	Adiponectin receptor protein 1 OS=Homo sapiens OX=9606 GN=ADIPOR1 PE=1 SV=1							32571.4	11250.6	31010.1	18098	23106.6	16502.1	64101.3	58146.8	65236.7	43521.3	45047.9	65794.3
tr|H0Y6A0|H0Y6A0_HUMAN	ARFGAP3	ADP ribosylation factor GTPase activating protein 3 (Fragment) OS=Homo sapiens OX=9606 GN=ARFGAP3 PE=1 SV=1	66250.4	31159.7	86304.5	57816.9	59004.4	90354.6	96144.3	91427	91053	85083.2	93800.2	86152.4	41225	40033.3	44721.3	32639.1	30654	52160.9
sp|P12235|ADT1_HUMAN	SLC25A4	ADP/ATP translocase 1 OS=Homo sapiens OX=9606 GN=SLC25A4 PE=1 SV=4	906934	331095		136098			243256	308596	229369	255056	257603	235213	626623	527623	695397	857036	621426	911409
sp|P05141|ADT2_HUMAN	SLC25A5	ADP/ATP translocase 2 OS=Homo sapiens OX=9606 GN=SLC25A5 PE=1 SV=7	51792.6	720401	29143.1	19026.2	23570.6	21891.3	2.42565e+06	3.02572e+06	2.38909e+06	2.60178e+06	2.59558e+06	2.44752e+06	6.90828e+06	5.72384e+06	8.58779e+06	8.59396e+06	7.75179e+06	9.70646e+06
sp|P12236|ADT3_HUMAN	SLC25A6	ADP/ATP translocase 3 OS=Homo sapiens OX=9606 GN=SLC25A6 PE=1 SV=4	56691.1	513608	6910.28	4.56903e+06	6725	3548.03	1.41587e+06	1.62313e+06	1.38561e+06	1.53841e+06	1.59805e+06	1.40685e+06	3.36996e+06	2.66097e+06	3.95009e+06	3.58512e+06	3.48992e+06	4.11776e+06
sp|Q9BRR6|ADPGK_HUMAN	ADPGK	ADP-dependent glucokinase OS=Homo sapiens OX=9606 GN=ADPGK PE=1 SV=1		54699.1					113267	119843	110508	107670	100257	98826.8	159308	144019	208521	183654	167229	228275
sp|Q9BQ69|MACD1_HUMAN	MACROD1	ADP-ribose glycohydrolase MACROD1 OS=Homo sapiens OX=9606 GN=MACROD1 PE=1 SV=2	46650.3	62018	43618.3	27546.2	47453.6	63869.2	188823	207055	143202	196212	207452	122206	344551	300628	546652	640461	564981	546220
sp|Q9BW91|NUDT9_HUMAN	NUDT9	ADP-ribose pyrophosphatase, mitochondrial OS=Homo sapiens OX=9606 GN=NUDT9 PE=1 SV=1	70646.7	70739.9	80174.5	62960.9	88968.8	89776	54572.1	53286.9	46306	63951	62017.9	54438.6	108274	98233.7	184288	149113	110080	164195
sp|P84077|ARF1_HUMAN	ARF1	ADP-ribosylation factor 1 OS=Homo sapiens OX=9606 GN=ARF1 PE=1 SV=2	1.31986e+06	1.28779e+06	1.18995e+06	1.05582e+06	1.62229e+06	1.47496e+06	176799	154473	261575	190596	217477	281251	315025	253517	339492	351124	334723	357218
sp|P61204|ARF3_HUMAN	ARF3	ADP-ribosylation factor 3 OS=Homo sapiens OX=9606 GN=ARF3 PE=1 SV=2	88245	77319.2	74508.2	70099.8	111805	104172	15888.2	40158.5	29489.6	42990.5	35903.8	32856.1
sp|P18085|ARF4_HUMAN	ARF4	ADP-ribosylation factor 4 OS=Homo sapiens OX=9606 GN=ARF4 PE=1 SV=3	1.45287e+06	1.39819e+06	1.23732e+06	1.29648e+06	1.69064e+06	1.60387e+06	156831	146484	229050	149752	188916	232766	214959	183922	315090	255437	260342	332034
sp|P84085|ARF5_HUMAN	ARF5	ADP-ribosylation factor 5 OS=Homo sapiens OX=9606 GN=ARF5 PE=1 SV=2	333175	242751	241925	177100	364357	279082	33022.4		41513		51990.4	41968.3	51043.1		63694.2	31781.5	21807.2	43983.9
sp|P62330|ARF6_HUMAN	ARF6	ADP-ribosylation factor 6 OS=Homo sapiens OX=9606 GN=ARF6 PE=1 SV=2	123914	137588	138901	100026	140324	152152	152673	151518	168376	168219	169475	166099	349622	291706	395881	378389	436104	418231
sp|Q8N6T3|ARFG1_HUMAN	ARFGAP1	ADP-ribosylation factor GTPase-activating protein 1 OS=Homo sapiens OX=9606 GN=ARFGAP1 PE=1 SV=2	162862	138006	185030	174692	173643	182091	64325	51128.1	60125.9	36898	67187.2	51447.6	177104	151481	198131	185347	184110	180524
sp|Q8N6H7|ARFG2_HUMAN	ARFGAP2	ADP-ribosylation factor GTPase-activating protein 2 OS=Homo sapiens OX=9606 GN=ARFGAP2 PE=1 SV=1	115803	109362	113512	118186	106140	103950	182124	162540	157477	169749	164173	159995	91595.1	97540.7	96455.7	100467	91769.2	88357.9
sp|Q9NP61|ARFG3_HUMAN	ARFGAP3	ADP-ribosylation factor GTPase-activating protein 3 OS=Homo sapiens OX=9606 GN=ARFGAP3 PE=1 SV=1	126990	114185	124359	109867	123678	111120	146036	134797	132236	128101	124482	139937	102802	102580	121237	97859	80279.7	106561
sp|P40616|ARL1_HUMAN	ARL1	ADP-ribosylation factor-like protein 1 OS=Homo sapiens OX=9606 GN=ARL1 PE=1 SV=1	249437	218897	235684	243502	290011	324768	64030.6	67124.6	74373.9	71069.7	79453.2	74733.3	156187	135052	177251	189199	171236	198064
sp|Q8N8L6|ARL10_HUMAN	ARL10	ADP-ribosylation factor-like protein 10 OS=Homo sapiens OX=9606 GN=ARL10 PE=2 SV=1					37385.7		65616.6	50415.6		59665	49938.2		140414	127608	175189	183784	183597	195232
sp|Q3SXY8|AR13B_HUMAN	ARL13B	ADP-ribosylation factor-like protein 13B OS=Homo sapiens OX=9606 GN=ARL13B PE=1 SV=1							41427.9	35299.8	50784	29657.9	19382.8	45787.1	111311	100071	90496.1	93672.3	102241	95017
sp|P36404|ARL2_HUMAN	ARL2	ADP-ribosylation factor-like protein 2 OS=Homo sapiens OX=9606 GN=ARL2 PE=1 SV=4	181573	161153	137052	172058	221094	159718	62495.2	59444.3	50487.8	66845.4	69751.5	54839.3	114316	79965	174925	189146	168170	181699
sp|P36405|ARL3_HUMAN	ARL3	ADP-ribosylation factor-like protein 3 OS=Homo sapiens OX=9606 GN=ARL3 PE=1 SV=2	158465	146687	120208	208048	218322	154084	23099.4		30731.1	17364.8	28002	26194.3			25309.5	51682	57521.5
sp|P40617|ARL4A_HUMAN	ARL4A	ADP-ribosylation factor-like protein 4A OS=Homo sapiens OX=9606 GN=ARL4A PE=1 SV=2			61342.6		61707.6	100529	66841.2	56681.5	81629.7			72825.8	86660.1	81894.2	106325	96731.6	94638.6	106697
sp|Q15041|AR6P1_HUMAN	ARL6IP1	ADP-ribosylation factor-like protein 6-interacting protein 1 OS=Homo sapiens OX=9606 GN=ARL6IP1 PE=1 SV=2		78549.5					198528	178412	225785	147482	187062	189808	288714	245826	508845	676615	448369	820843
sp|Q66PJ3|AR6P4_HUMAN	ARL6IP4	ADP-ribosylation factor-like protein 6-interacting protein 4 OS=Homo sapiens OX=9606 GN=ARL6IP4 PE=1 SV=3	63348.6	46819.2	179136	90218.6	85580.8	134013	46134.7	51986.8	26358.2	72403.2	54791.6		27768.1	53324.2	26993.2	60281	61142.6	22816.9
sp|Q96BM9|ARL8A_HUMAN	ARL8A	ADP-ribosylation factor-like protein 8A OS=Homo sapiens OX=9606 GN=ARL8A PE=1 SV=1			73691.8	295901	43792.4	67393.3	91438.9		75941.1		72780.3	64215.8	216501	133507	296893	282144	300244	305142
sp|Q9NVJ2|ARL8B_HUMAN	ARL8B	ADP-ribosylation factor-like protein 8B OS=Homo sapiens OX=9606 GN=ARL8B PE=1 SV=1	66631.4	223361	65659	103401	70533.4	111159	130232	110972	113654	128503	138051	139734	1.20394e+06	1.01365e+06	1.91567e+06	1.62241e+06	1.62476e+06	1.98115e+06
sp|Q9NX46|ADPRS_HUMAN	ADPRS	ADP-ribosylhydrolase ARH3 OS=Homo sapiens OX=9606 GN=ADPRS PE=1 SV=1	93770.4	82094.4	81117.1	101728	107732	86243.2	34950	23890	36355		32830	40531.3	54995.3	67968.9	73636.9	61841.3	61716.4	75384.2
sp|Q9UKK9|NUDT5_HUMAN	NUDT5	ADP-sugar pyrophosphatase OS=Homo sapiens OX=9606 GN=NUDT5 PE=1 SV=1	1.46836e+06	1.37039e+06	1.09482e+06	1.26923e+06	1.55861e+06	1.14165e+06	43627.1	42010	105466	38444.1	100324	141518	19933.6	14119.4	39872.5	32112.6	29254.6	38083.6
sp|Q9UHB7|AFF4_HUMAN	AFF4	AF4/FMR2 family member 4 OS=Homo sapiens OX=9606 GN=AFF4 PE=1 SV=1						8502.43	211875	195327	201921	159914	186257	178950	8380.97	13725.5	23146.7	30056.6	9561.95
sp|P55196|AFAD_HUMAN	AFDN	Afadin OS=Homo sapiens OX=9606 GN=AFDN PE=1 SV=3	48997.6	35572.8	75534.6	47429.8	40394.8	83282.4	33875.1		48199.9	40046.4	34597.2	53387.5	66911.1	67292.8	64304.3	61801.2	58775.2	69538.8
tr|H0Y7R8|H0Y7R8_HUMAN	AFDN	Afadin, adherens junction formation factor (Fragment) OS=Homo sapiens OX=9606 GN=AFDN PE=1 SV=1	94104.5	86776.5	139235		143504	143172	49629.5	68049.2	59460.4	67432.4	47859.8	57226.2	72531.7	94499.3	92245.6	75833.4	89365.4	63230.3
sp|Q8WV93|AFG1L_HUMAN	AFG1L	AFG1-like ATPase OS=Homo sapiens OX=9606 GN=AFG1L PE=1 SV=2							59860.2	29628	39725.6	44917.1	41089.9	46057.4	105505	98925.7	85525.5	86717	108567	107328
sp|Q9Y4W6|AFG32_HUMAN	AFG3L2	AFG3-like protein 2 OS=Homo sapiens OX=9606 GN=AFG3L2 PE=1 SV=2	148405	152444	156286	85366.7		117656	215613	229768	182827	188768	225398	192807	538723	471425	473478	446805	413351	471650
sp|O43488|ARK72_HUMAN	AKR7A2	Aflatoxin B1 aldehyde reductase member 2 OS=Homo sapiens OX=9606 GN=AKR7A2 PE=1 SV=3	286993	228083	258030	267820	351197	263879	44299.1	46941	52529.9	55518.6	63412.4	55969.4	91887.4	99686	137710	181480	172229	147071
sp|Q6ULP2|AFTIN_HUMAN	AFTPH	Aftiphilin OS=Homo sapiens OX=9606 GN=AFTPH PE=1 SV=3		14388.3		33693.1	29493.7	23232.2	31611.9						33166.4	37712.6	36483.6	35988.1	28795.5	26483.1
sp|Q9BSE5|SPEB_HUMAN	AGMAT	Agmatinase, mitochondrial OS=Homo sapiens OX=9606 GN=AGMAT PE=1 SV=2	98881.6	110549	40818.8		116669	61646.8	137947	115955	113521	106555	122253	107552	368450	363017	800898	707869	759073	762882
sp|O00468|AGRIN_HUMAN	AGRN	Agrin OS=Homo sapiens OX=9606 GN=AGRN PE=1 SV=6	44377.2	47709.4	49067.1	52598.4	68234.6	51482.1	104025	108258	89902.6	99200.7	106720	92483.6	171555	181829	81137.9	141999	153327	158501
sp|O00170|AIP_HUMAN	AIP	AH receptor-interacting protein OS=Homo sapiens OX=9606 GN=AIP PE=1 SV=3	365561	338797	349328	415377	368153	368037	35136.4	39287.8	73443.2	51862.2	49113.1	59262.5	50556.8		41173.8	51208.2	50602.1	37228.9
sp|Q92667|AKAP1_HUMAN	AKAP1	A-kinase anchor protein 1, mitochondrial OS=Homo sapiens OX=9606 GN=AKAP1 PE=1 SV=1	37552.2	38658.3	35653.8	42036.1	41821.6	52960.4	183829	175459	161764	181920	204498	159032	421867	393296	443174	353321	335126	423916
sp|O43572|AKA10_HUMAN	AKAP10	A-kinase anchor protein 10, mitochondrial OS=Homo sapiens OX=9606 GN=AKAP10 PE=1 SV=2	76813.8	62588.9	75443.7	100805	73970.5	95899.2			36249			59277.8	102352	133027	14643.1	79977.8	27708.3	37390.8
sp|Q9UKA4|AKA11_HUMAN	AKAP11	A-kinase anchor protein 11 OS=Homo sapiens OX=9606 GN=AKAP11 PE=1 SV=1	22877.9		18791	49730.1	33608	24125	46413.6	38017.2	46653.7	32346.4	48848.9	49092.2	6960.08	21010.3		13897.5		7371.63
sp|Q02952|AKA12_HUMAN	AKAP12	A-kinase anchor protein 12 OS=Homo sapiens OX=9606 GN=AKAP12 PE=1 SV=4	687431	596283	543267	688780	587543	511486	31771.5	21614.1	42386.9	26647.3	38095.3	52090.2	89444.6	82982.8	22364.2	66133	62165.3	57324.1
sp|Q12802|AKP13_HUMAN	AKAP13	A-kinase anchor protein 13 OS=Homo sapiens OX=9606 GN=AKAP13 PE=1 SV=2	92325.7	78489	127487	117878	101767	124039	29785.5	28115.1	28616.2	26344.3	33590.4	29656.8	47430.1	51221.3	30629.8	41906.8	44415.6	40148.4
sp|Q9Y2D5|AKAP2_HUMAN	AKAP2	A-kinase anchor protein 2 OS=Homo sapiens OX=9606 GN=AKAP2 PE=1 SV=3	156736	163953	99903.3	148597	162966	116039	213933	175347	243065	182411	181496	230526	94363.3	99058.8	82424	82205.4	94259.6	78942.8
sp|O43823|AKAP8_HUMAN	AKAP8	A-kinase anchor protein 8 OS=Homo sapiens OX=9606 GN=AKAP8 PE=1 SV=1	133459	109452	127432	141469	141637	134317	288236	240972	264492	211431	222868	259426	46136.5	39095.6	44365.9	33255.2	34603.6	34864.1
sp|Q9ULX6|AKP8L_HUMAN	AKAP8L	A-kinase anchor protein 8-like OS=Homo sapiens OX=9606 GN=AKAP8L PE=1 SV=4	229190	251347	256018	253540	189412	219946	36538.8	37811.7	37462.6	52052.4	52191.7	38224.8	74998.4	111425		13660.7
sp|Q99996|AKAP9_HUMAN	AKAP9	A-kinase anchor protein 9 OS=Homo sapiens OX=9606 GN=AKAP9 PE=1 SV=4	60926.5	53347.5	77895.7	75384.1	67202.6	83517.6	41184.7	28912.3	27685.5	22019.3	33272.2	23915.5	90983.8	88180.4	43180	81699.4	79860.9	77094.6
sp|Q9NRG9|AAAS_HUMAN	AAAS	Aladin OS=Homo sapiens OX=9606 GN=AAAS PE=1 SV=1	59414	62028.1	40029.4	32091.3	31961.9	50887.9	1.0749e+06	1.11669e+06	1.01751e+06	952642	961498	944405	726851	671027	765173	725437	655181	807221
sp|Q8TD30|ALAT2_HUMAN	GPT2	Alanine aminotransferase 2 OS=Homo sapiens OX=9606 GN=GPT2 PE=1 SV=1	62925.2	47742.7	61061.8	38635.2	75735.3	58464.4	110571	145648	99448.4	113757	118044	89679.2	281726	276733	325670	347248	277716	347934
sp|P49588|SYAC_HUMAN	AARS1	Alanine--tRNA ligase, cytoplasmic OS=Homo sapiens OX=9606 GN=AARS1 PE=1 SV=2	1.18908e+06	1.17479e+06	937426	1.07894e+06	1.32155e+06	909172	55220.3	53290.9	89952.7	49260.7	86692.3	108799	28689.6	27714.3	30826.7	28899.3	29982.2	28936.6
sp|Q5JTZ9|SYAM_HUMAN	AARS2	Alanine--tRNA ligase, mitochondrial OS=Homo sapiens OX=9606 GN=AARS2 PE=1 SV=1	107577	95330.9	103038	85039.3	138075	91051.4	149412	178685	140244	169974	167898	137377	362562	327742	353227	297301	284218	321718
sp|Q9BTE6|AASD1_HUMAN	AARSD1	Alanyl-tRNA editing protein Aarsd1 OS=Homo sapiens OX=9606 GN=AARSD1 PE=1 SV=2	706143	673187	567527	677526	723312	569229	52573.9	47897.2	68134	58237.7	89418.1	93883.9	29590.2	28198.9	22153.7	29000.6	28331.8	26374.2
sp|P02768|ALBU_HUMAN	ALB	Albumin OS=Homo sapiens OX=9606 GN=ALB PE=1 SV=2	1.52023e+07	1.80427e+07	1.30993e+07	2.0285e+07	2.01653e+07	1.37183e+07	167606	126430	177977	99891.1	66721.9	80735.8	167567	122186	178265	155700	135804	158180
sp|P11766|ADHX_HUMAN	ADH5	Alcohol dehydrogenase class-3 OS=Homo sapiens OX=9606 GN=ADH5 PE=1 SV=4	1.05185e+06	1.06097e+06	884133	821487	1.09553e+06	805335	30226.2	58036.7	84918	43674.2	72616.8	91757.9	36453.6	28900.2	62724.7	76528.8	25723.1	46042.3
sp|Q8IZ83|A16A1_HUMAN	ALDH16A1	Aldehyde dehydrogenase family 16 member A1 OS=Homo sapiens OX=9606 GN=ALDH16A1 PE=1 SV=2	141490	112346	96834.3	161212	108667	109926	53341.8	42958.2	43946.7	41132.4	49747.2	43157.6	118646	118859	89749.8	110041	113635	78004.7
sp|P51648|AL3A2_HUMAN	ALDH3A2	Aldehyde dehydrogenase family 3 member A2 OS=Homo sapiens OX=9606 GN=ALDH3A2 PE=1 SV=1	77576	92112.3	101541	172741	203374	101318	512280	496303	436772	521655	568749	425109	898338	796519	920192	701078	803170	790208
sp|P43353|AL3B1_HUMAN	ALDH3B1	Aldehyde dehydrogenase family 3 member B1 OS=Homo sapiens OX=9606 GN=ALDH3B1 PE=1 SV=1	32204.9	86048.1	24286	21742.5	38113.3	27368.1	125910	148829	111092	108018	119247	97652.9	281192	287589	333247	377108	392748	344861
sp|P30837|AL1B1_HUMAN	ALDH1B1	Aldehyde dehydrogenase X, mitochondrial OS=Homo sapiens OX=9606 GN=ALDH1B1 PE=1 SV=4	183860	238185	165573	111005	268593	158422	231903	277924	232782	238381	237652	225955	581256	530966	667602	729760	576300	739448
sp|P05091|ALDH2_HUMAN	ALDH2	Aldehyde dehydrogenase, mitochondrial OS=Homo sapiens OX=9606 GN=ALDH2 PE=1 SV=2	138395	139613	112786	98673.8	180254	109957	149559	179474	133307	162017	178026	137245	372245	337696	375819	385130	335349	376317
sp|P14550|AK1A1_HUMAN	AKR1A1	Aldo-keto reductase family 1 member A1 OS=Homo sapiens OX=9606 GN=AKR1A1 PE=1 SV=3	681100	626044	522553	680805	755008	540751	36288.5	36726.1	58942.6	35029.4	48628.1	59104.7	47782.7	39801.9	53015.9	52792.6	53541.8	55855.2
sp|P15121|ALDR_HUMAN	AKR1B1	Aldo-keto reductase family 1 member B1 OS=Homo sapiens OX=9606 GN=AKR1B1 PE=1 SV=3	888516	840774	716455	825088	872496	744928	37665.2	41531.8	53847.9	37546.9	57055.6	65387.8	59674.1	54287.4	72086.7	55822.5	65736.6	64158.1
sp|P52895|AK1C2_HUMAN	AKR1C2	Aldo-keto reductase family 1 member C2 OS=Homo sapiens OX=9606 GN=AKR1C2 PE=1 SV=3	263348	261688	233259	254558	357218	205745	77966.4	48310.1	73342.6	77903.5	65767.8	58005.5	113666	127074	51789.9	158334	145425	152067
sp|P42330|AK1C3_HUMAN	AKR1C3	Aldo-keto reductase family 1 member C3 OS=Homo sapiens OX=9606 GN=AKR1C3 PE=1 SV=4	822885	796982	797692	611153	1.07205e+06	734426	56946.9	60824.4	62365.6	59921.4	71348.7	80829.7	42941.5	58669.1	31505.5	48243.7	56861.7	31409.8
tr|B1ANL0|B1ANL0_HUMAN	ALPL	alkaline phosphatase (Fragment) OS=Homo sapiens OX=9606 GN=ALPL PE=1 SV=2		23074.5					67716.9	53265.7	94703.9	65024.3	67758.4	85337.2	109258	116452	211245	163867	140253	277143
sp|P05186|PPBT_HUMAN	ALPL	Alkaline phosphatase, tissue-nonspecific isozyme OS=Homo sapiens OX=9606 GN=ALPL PE=1 SV=4	54314	187676	65725	47386.4	120088	69490.4	614959	602335	794026	614323	558708	734321	1.89474e+06	1.80736e+06	1.85658e+06	1.84007e+06	1.79135e+06	1.79582e+06
sp|O00116|ADAS_HUMAN	AGPS	Alkyldihydroxyacetonephosphate synthase, peroxisomal OS=Homo sapiens OX=9606 GN=AGPS PE=1 SV=1	38522.7	239632	54012.3	28726.4	27216	43282.6	807848	866656	707260	813691	855415	760125	2.04773e+06	1.92142e+06	2.5987e+06	1.90412e+06	1.62048e+06	2.47012e+06
sp|Q5T2R2|DPS1_HUMAN	PDSS1	All trans-polyprenyl-diphosphate synthase PDSS1 OS=Homo sapiens OX=9606 GN=PDSS1 PE=1 SV=1							73548.7	37440.8	45219.5	46261.1	57771.4	49938.2	91219.2	95466.8	185832	153075	154134	181728
sp|Q86YH6|DLP1_HUMAN	PDSS2	All trans-polyprenyl-diphosphate synthase PDSS2 OS=Homo sapiens OX=9606 GN=PDSS2 PE=1 SV=2					78233.3	11528.2	45865.7	52641.4	60395.2	44173.5	54028.8	55113.6	150748	133235	297702	281136	282649	340241
sp|Q6NUM9|RETST_HUMAN	RETSAT	All-trans-retinol 13,14-reductase OS=Homo sapiens OX=9606 GN=RETSAT PE=1 SV=2		33445.7					126791	133111	122047	121319	120125	114915	197043	184450	264495	218400	213119	297942
sp|Q495W5|FUT11_HUMAN	FUT11	Alpha-(1,3)-fucosyltransferase 11 OS=Homo sapiens OX=9606 GN=FUT11 PE=1 SV=1	38032.6		27649.7	68790.1	46247.9		23143	19210.4	10329.5	24848.9	15586		34824.4	35438.6	48313	57599	37712.4	49244
sp|Q9H6U8|ALG9_HUMAN	ALG9	Alpha-1,2-mannosyltransferase ALG9 OS=Homo sapiens OX=9606 GN=ALG9 PE=1 SV=2							89587.3	90509.5	78367.6	91901.6	90803.1	81188.3	97872.6	91404.9	113004	94888.9	76576.8	121423
sp|Q9H553|ALG2_HUMAN	ALG2	Alpha-1,3/1,6-mannosyltransferase ALG2 OS=Homo sapiens OX=9606 GN=ALG2 PE=1 SV=1	10372.6	23519.4					105239	102693	87707.1	112336	93662.5	87004.5	163024	148138	188044	171440	167664	207968
sp|P26572|MGAT1_HUMAN	MGAT1	Alpha-1,3-mannosyl-glycoprotein 2-beta-N-acetylglucosaminyltransferase OS=Homo sapiens OX=9606 GN=MGAT1 PE=1 SV=2							106676	98677.1	129005	126545	120311	132019	388109	330165	393030	335176	307854	361021
sp|Q10469|MGAT2_HUMAN	MGAT2	Alpha-1,6-mannosyl-glycoprotein 2-beta-N-acetylglucosaminyltransferase OS=Homo sapiens OX=9606 GN=MGAT2 PE=1 SV=1	221717	163075					82540.1	84303.7	82811.7	75289	97789.1	72538.7	283625	277746	304363	255806	239487	305421
sp|P08913|ADA2A_HUMAN	ADRA2A	Alpha-2A adrenergic receptor OS=Homo sapiens OX=9606 GN=ADRA2A PE=1 SV=4							99502.5	70156.9	72856.5	71727.7	81800.5	78199.9	143050	139301	114456	129824	136025	100182
sp|P08697|A2AP_HUMAN	SERPINF2	Alpha-2-antiplasmin OS=Homo sapiens OX=9606 GN=SERPINF2 PE=1 SV=3	396558	383481	375190	517555	522695	377861	61013.9	37157.2	22905.9		153489						41739
sp|P02765|FETUA_HUMAN	AHSG	Alpha-2-HS-glycoprotein OS=Homo sapiens OX=9606 GN=AHSG PE=1 SV=2	2.73469e+06	5.14043e+06	2.56046e+06	2.72223e+06	2.65901e+06	2.54807e+06	123571	42152.4	88794.7	98319.7	105932	82546.2	68513.3	34897.1	52860.8	54398.7	46353.5	37521.5
sp|P01023|A2MG_HUMAN	A2M	Alpha-2-macroglobulin OS=Homo sapiens OX=9606 GN=A2M PE=1 SV=3	761479	908888	709235	876849	1.03128e+06	628469	221452	74066.2	44651.4	68489.8	49383.5	36405.7	85397.1	72087.4	172311	100775	102071	169191
sp|P30533|AMRP_HUMAN	LRPAP1	Alpha-2-macroglobulin receptor-associated protein OS=Homo sapiens OX=9606 GN=LRPAP1 PE=1 SV=1	55063.9	69271.6	41350.3	63570.2	72983	43641.9	147064	129413	121815	126618	132765	109553	216841	198146	321392	290058	260335	330165
sp|P12814|ACTN1_HUMAN	ACTN1	Alpha-actinin-1 OS=Homo sapiens OX=9606 GN=ACTN1 PE=1 SV=2	1.15389e+06	1.15172e+06	918646	1.09121e+06	1.13862e+06	960669	199041	165857	234988	188172	175983	224059	88149.4	79971.3	74827.8	75687.4	65477.8	69290.5
sp|O43707|ACTN4_HUMAN	ACTN4	Alpha-actinin-4 OS=Homo sapiens OX=9606 GN=ACTN4 PE=1 SV=2	2.50378e+06	2.64022e+06	2.07513e+06	2.41247e+06	2.608e+06	2.2266e+06	333868	313067	453995	339857	306430	431115	209484	190236	176884	179663	156035	166529
sp|P35611|ADDA_HUMAN	ADD1	Alpha-adducin OS=Homo sapiens OX=9606 GN=ADD1 PE=1 SV=2	131837	128947	131599	121439	122608	151049	128996	105175	130420	116103	116974	123509	84667.2	91662.6	71626.9	73766.1	75044.8	64930.7
sp|P49419|AL7A1_HUMAN	ALDH7A1	Alpha-aminoadipic semialdehyde dehydrogenase OS=Homo sapiens OX=9606 GN=ALDH7A1 PE=1 SV=5	313720	293734	231544	274243	324263	214560	116834	135575	115996	116948	131739	112931	273950	245885	345764	311488	276932	323139
sp|Q9UBT7|CTNL1_HUMAN	CTNNAL1	Alpha-catulin OS=Homo sapiens OX=9606 GN=CTNNAL1 PE=1 SV=2		29639.4	65648.7		51413.2	51606.7	89211.2	85520.8	90076	88527.2	70985.2	84605.5	74761.7	70328.3	78559.9	87711.4	90272	79806.1
sp|P61163|ACTZ_HUMAN	ACTR1A	Alpha-centractin OS=Homo sapiens OX=9606 GN=ACTR1A PE=1 SV=1	250127	276732	250152	228000	263665	271463	98884.6	107128	111201	103642	95363.8	115122	217350	217150	231945	238606	196140	208537
sp|P06733|ENOA_HUMAN	ENO1	Alpha-enolase OS=Homo sapiens OX=9606 GN=ENO1 PE=1 SV=2	4.03348e+06	3.90937e+06	3.57156e+06	3.55287e+06	4.64e+06	3.28718e+06	183349	234458	304825	194936	282187	385870	353454	402254	199853	374094	361166	237541
sp|P06280|AGAL_HUMAN	GLA	Alpha-galactosidase A OS=Homo sapiens OX=9606 GN=GLA PE=1 SV=1	161219	172019	126927	166109	197272	101172	95123.5	102267	87816.2	106934	101523	78182.3	618078	581363	800292	787310	691105	810843
sp|Q12800|TFCP2_HUMAN	TFCP2	Alpha-globin transcription factor CP2 OS=Homo sapiens OX=9606 GN=TFCP2 PE=1 SV=2	103747	120463	104052	115765	115537	112876	165623	160894	162353	139935	152527	151003	49881.7	50947.9	53950.6	53697.5	42846.1	21451.9
sp|Q16352|AINX_HUMAN	INA	Alpha-internexin OS=Homo sapiens OX=9606 GN=INA PE=1 SV=2	83590.2	50265.2	99885.4	95621.2	77695.6	135071	42607.8	34529.4	30629.3	33067.6	25400.6	26827	62884.7	65115.1	65724.9	72230.8	80622.9	62812.3
sp|Q96Q83|ALKB3_HUMAN	ALKBH3	Alpha-ketoglutarate-dependent dioxygenase alkB homolog 3 OS=Homo sapiens OX=9606 GN=ALKBH3 PE=1 SV=1	66309.7	79912.7	61007.1	44143.3	55954.8	62163.9	44817.4	45330.3	49236.9	50749.7	40828.2	61021.7	39555.6	54706.4	19760.8	50993.6	39801.6
sp|Q9C0B1|FTO_HUMAN	FTO	Alpha-ketoglutarate-dependent dioxygenase FTO OS=Homo sapiens OX=9606 GN=FTO PE=1 SV=3	333848	372419	394622	419498	524362	290641	7155.48	23061.7	40895.5	28879	16305.7	60667.8	13493.4	10009.6				7709.25
sp|Q16706|MA2A1_HUMAN	MAN2A1	Alpha-mannosidase 2 OS=Homo sapiens OX=9606 GN=MAN2A1 PE=1 SV=2		57010.4					80235.2	83823.3	88321	83639.2	90682.9	90636.7	224816	221611	226640	216234	192856	254596
sp|Q9NTJ4|MA2C1_HUMAN	MAN2C1	Alpha-mannosidase 2C1 OS=Homo sapiens OX=9606 GN=MAN2C1 PE=1 SV=1	578949	492608	497298	678703	228721	464996	360052	374156	339623	371565	446107	340877	250221	248511	265430	114637	237481	153478
sp|Q9UHK6|AMACR_HUMAN	AMACR	Alpha-methylacyl-CoA racemase OS=Homo sapiens OX=9606 GN=AMACR PE=1 SV=2	45679	127911	38214.4		30313	37741.1	133028	106059	115902	113822	116398	97209.8	317303	319770	407490	368332	332898	389261
sp|P17050|NAGAB_HUMAN	NAGA	Alpha-N-acetylgalactosaminidase OS=Homo sapiens OX=9606 GN=NAGA PE=1 SV=2	105071	76147.4	63096.1	85555.1	98301		80104	168200		90619.3	65315.8	36774.4	289417	259492	402733	423148	407872	434867
sp|P54802|ANAG_HUMAN	NAGLU	Alpha-N-acetylglucosaminidase OS=Homo sapiens OX=9606 GN=NAGLU PE=1 SV=2	109404	106496	75403.9	107205	139174	74516.4	85808.1	75812.5	77010.6	85371.5	77195.2	74974.2	375745	351571	330405	381656	351181	369795
sp|Q9H4F1|SIA7D_HUMAN	ST6GALNAC4	Alpha-N-acetyl-neuraminyl-2,3-beta-galactosyl-1,3-N-acetyl-galactosaminide alpha-2,6-sialyltransferase OS=Homo sapiens OX=9606 GN=ST6GALNAC4 PE=2 SV=2							29218	22620.7	36376.5	22140.7	26942.9	22170.1	88116.2	87008.9	115041	118769	104139	109697
sp|Q9NVD7|PARVA_HUMAN	PARVA	Alpha-parvin OS=Homo sapiens OX=9606 GN=PARVA PE=1 SV=1	218803	253090	212917	193041	231866	235616	274182	235857	267344	254203	264071	260781	137915	117132	199874	175431	152734	181660
sp|P54920|SNAA_HUMAN	NAPA	Alpha-soluble NSF attachment protein OS=Homo sapiens OX=9606 GN=NAPA PE=1 SV=3	190626	147763	153576	182498	182647	153656	101107	72552.1	79945.2	98448.1	99310.9	84177.1	75673.9	66556.1	128274	118951	105062	110367
sp|P40222|TXLNA_HUMAN	TXLNA	Alpha-taxilin OS=Homo sapiens OX=9606 GN=TXLNA PE=1 SV=3	171604	151013	192735	176944	139226	209098	94057.8	86596.2	96753.9	100676	105089	91986	142842	155602	133531	123453	128977	120912
tr|Q9HB66|Q9HB66_HUMAN	MKKS	Alternative protein MKKS OS=Homo sapiens OX=9606 GN=MKKS PE=1 SV=1							38369.3	36551	53253.8	36020.6	57126.8	45603.6	177142	112800	247046	143995	161622	316263
sp|Q06203|PUR1_HUMAN	PPAT	Amidophosphoribosyltransferase OS=Homo sapiens OX=9606 GN=PPAT PE=1 SV=1	837976	796069	588367	998243	890395	581536	58610.3	39339.4	68180.3	49445.1	73782.1	81297.8	51025.3	44607.4	38513.3	35919.7	38221.9	34331.8
tr|A0A087WUF9|A0A087WUF9_HUMAN	SLC1A7	Amino acid transporter OS=Homo sapiens OX=9606 GN=SLC1A7 PE=1 SV=1		44958.4	256013	268666	186226		225852	453620	239516	563623	406057	347174	647688	689050	467543	691078	767973	398237
sp|Q12904|AIMP1_HUMAN	AIMP1	Aminoacyl tRNA synthase complex-interacting multifunctional protein 1 OS=Homo sapiens OX=9606 GN=AIMP1 PE=1 SV=2	346486	339291	279851	343547	347339	261325	49711.2	46178.2	59118.8	49261.2	56778.6	60277.7	66040.5	72901.8	138063	101419	104327	133478
sp|Q13155|AIMP2_HUMAN	AIMP2	Aminoacyl tRNA synthase complex-interacting multifunctional protein 2 OS=Homo sapiens OX=9606 GN=AIMP2 PE=1 SV=2	436311	442221	374207	444679	479394	377796	44534.6	46626	66986.7	46217.2	64166.8	69600.6	74282.4	77072	179424	158180	163595	203759
sp|Q03154|ACY1_HUMAN	ACY1	Aminoacylase-1 OS=Homo sapiens OX=9606 GN=ACY1 PE=1 SV=1	143341	137806	61708.8	133023	160454	105494			74226.8	61509.8	38502.4	55504.5	37225.3	34521			31587
sp|Q9H4A4|AMPB_HUMAN	RNPEP	Aminopeptidase B OS=Homo sapiens OX=9606 GN=RNPEP PE=1 SV=2	1.40302e+06	1.25383e+06	1.0863e+06	1.39882e+06	1.5673e+06	1.02869e+06	57717.9	48680.4	83985.1	52667.4	88406.9	108927	31803.9	22116.5	26720.3	23291.6		19726.4
sp|P15144|AMPN_HUMAN	ANPEP	Aminopeptidase N OS=Homo sapiens OX=9606 GN=ANPEP PE=1 SV=4	74144.3	42544.9			53436	30046.5	195315	175279	192470	160791	167176	217120	407422	455008	471517	472002	484468	435014
sp|Q01433|AMPD2_HUMAN	AMPD2	AMP deaminase 2 OS=Homo sapiens OX=9606 GN=AMPD2 PE=1 SV=2	286419	263435	244378	284296	292400	220399	65607.2	45427.9	66044.9	67496.7	64436.5	70441.6	49317.1	46597.6	34854.1	39166.4	45118.4	32396.2
sp|Q86SJ2|AMGO2_HUMAN	AMIGO2	Amphoterin-induced protein 2 OS=Homo sapiens OX=9606 GN=AMIGO2 PE=1 SV=1	29205.6						17907.1	14784.5	12277.6	11319.2	19037.1	23759.1	57114.1	68363.7	38332.1	66944	65683.2	69134.6
sp|Q06481|APLP2_HUMAN	APLP2	Amyloid beta precursor like protein 2 OS=Homo sapiens OX=9606 GN=APLP2 PE=1 SV=2		104449					58264.4	22413	50534.5	27356.2	45089.1	47075.3	129721	118860	122100	126868	128304	148765
sp|O96018|APBA3_HUMAN	APBA3	Amyloid-beta A4 precursor protein-binding family A member 3 OS=Homo sapiens OX=9606 GN=APBA3 PE=1 SV=1	90070.9	50319.6	67998.5	66970.8	76575.8	74913.8		38079.8	25447.4						31565.7	54659.5	81102.9	46503.7
sp|P05067|A4_HUMAN	APP	Amyloid-beta precursor protein OS=Homo sapiens OX=9606 GN=APP PE=1 SV=3	5.98997e+06	53962.4	180261	8495.57	16177.7	10794.5	142435	120227	94089.9	109538	110162	96268.2	271327	205876	231548	212545	188810	228875
sp|Q8TCF1|ZFAN1_HUMAN	ZFAND1	AN1-type zinc finger protein 1 OS=Homo sapiens OX=9606 GN=ZFAND1 PE=1 SV=1	123189	119087	123682	123055	140675	135275	78267.8	94581.2	67160.7	80598.4	72552.8	80751.9
sp|Q6FI81|CPIN1_HUMAN	CIAPIN1	Anamorsin OS=Homo sapiens OX=9606 GN=CIAPIN1 PE=1 SV=2	431798	399710	359136	376946	420720	367299	116652	34015.8	33507.9	50663.3	35731.6	57387.6	22825.9		22365.2	23967.6	44946.9	37547
sp|Q9H1A4|APC1_HUMAN	ANAPC1	Anaphase-promoting complex subunit 1 OS=Homo sapiens OX=9606 GN=ANAPC1 PE=1 SV=1	59572.2	66038.3	62691	78038.6	72234.4	71443.8	143244	140642	149415	116568	128608	140649	40241.1	42442.4	22004.3	32732.8	35020.3	26525.6
sp|Q9UJX6|ANC2_HUMAN	ANAPC2	Anaphase-promoting complex subunit 2 OS=Homo sapiens OX=9606 GN=ANAPC2 PE=1 SV=1	106456	107519	96094.9	113801	97555.7	115556	212759	203411	205850	177652	170689	196136	53742.6	49827.2	54816.9	39594.5	49918.7	40323.4
sp|Q9UJX5|APC4_HUMAN	ANAPC4	Anaphase-promoting complex subunit 4 OS=Homo sapiens OX=9606 GN=ANAPC4 PE=1 SV=2	49155.8	57988	54945.8	48574.8	53001.6	55726.2	147005	133000	142861	119490	132628	127876	29513.8	28954	31290.6	23300.2	20754.7	20268
sp|Q9UJX4|APC5_HUMAN	ANAPC5	Anaphase-promoting complex subunit 5 OS=Homo sapiens OX=9606 GN=ANAPC5 PE=1 SV=2	37512.4	56925.9	54436.5	53410.1	49103.6	58476	121342	124431	131096	94124.4	90304.6	109390	23682.3	25812.9	22524.2	26304.3	29742.6	17818.6
sp|Q9UJX3|APC7_HUMAN	ANAPC7	Anaphase-promoting complex subunit 7 OS=Homo sapiens OX=9606 GN=ANAPC7 PE=1 SV=5	63054.3	53453.1	53848.9	56564.1	53984.9	59144.4	235506	249510	247142	246464	207310	236148	51349.6	60684.7	68949.1	81276.5	80763.3	68492.8
sp|Q13685|AAMP_HUMAN	AAMP	Angio-associated migratory cell protein OS=Homo sapiens OX=9606 GN=AAMP PE=1 SV=2	730734	778328	538929	715638	509008	446556	42534.4		59619.5	53598.8	69406.6	62968.9	19137.1		37317.6	47852.9	32172.9	51492.9
sp|Q9Y2J4|AMOL2_HUMAN	AMOTL2	Angiomotin-like protein 2 OS=Homo sapiens OX=9606 GN=AMOTL2 PE=1 SV=3	28625.8		17959.1	22350.2		48637.6	34426.5	26717.2	26262.1	23359.5	18405.5		27111.9	34630.1	22254.5	29766.4	33076	21548.5
sp|Q9NQW6|ANLN_HUMAN	ANLN	Anillin OS=Homo sapiens OX=9606 GN=ANLN PE=1 SV=2	54361.2	43636.5	65495.4	51440	45724.6	63883.3	327663	283219	280401	269450	225083	273839	55380.5	59719.5	39185.6	49225.5	43423.7	43354
tr|C9JRP1|C9JRP1_HUMAN	SLC4A7	Anion exchange protein (Fragment) OS=Homo sapiens OX=9606 GN=SLC4A7 PE=1 SV=1							93835.3	33636.3	112073	56522.7	62555.3	107090	109500	119256	86246.1	110971	105060	98621.2
tr|H7C3C4|H7C3C4_HUMAN	SLC4A7	Anion exchange protein (Fragment) OS=Homo sapiens OX=9606 GN=SLC4A7 PE=1 SV=1							119567	112140	137070	108301	116081	151173	158949	158370	142647	134447	120408	123296
sp|P04920|B3A2_HUMAN	SLC4A2	Anion exchange protein 2 OS=Homo sapiens OX=9606 GN=SLC4A2 PE=1 SV=4		10879.2	194089	847340		17763.5	176506	167306	194879	152714	143655	192197	187584	197524	176379	147389	172373	169487
tr|A0A0A0MST8|A0A0A0MST8_HUMAN	SLC4A7	Anion exchange protein OS=Homo sapiens OX=9606 GN=SLC4A7 PE=1 SV=1			132077		104773		171674	101967	97616.7	90666	112934	117396	241532	247500	162968	151995	157642	189117
sp|Q9P0K7|RAI14_HUMAN	RAI14	Ankycorbin OS=Homo sapiens OX=9606 GN=RAI14 PE=1 SV=2	86292.3	84903.9	117059	85623.9	93980.7	120448	206924	194118	217472	173173	180048	206964	144650	154967	130535	140736	132324	132684
sp|Q8IWZ3|ANKH1_HUMAN	ANKHD1	Ankyrin repeat and KH domain-containing protein 1 OS=Homo sapiens OX=9606 GN=ANKHD1 PE=1 SV=1	106323	94330	113508	131971	130087	118058	37684.9	34004.7	34648.2	35362.7	35839.3	33258	64664.6	63666.5	26303.7	53169.8	53796.9	42015.8
sp|Q86XL3|ANKL2_HUMAN	ANKLE2	Ankyrin repeat and LEM domain-containing protein 2 OS=Homo sapiens OX=9606 GN=ANKLE2 PE=1 SV=4	51098	47290.9	38155.6	55356.3	33030.6	46509.3	242802	215917	197094	218461	223121	194058	271353	263768	267147	192246	197375	235818
sp|Q9Y575|ASB3_HUMAN	ASB3	Ankyrin repeat and SOCS box protein 3 OS=Homo sapiens OX=9606 GN=ASB3 PE=1 SV=1	108457	87030	67692.5	125219	78519.8	72155	16590.4		25422	16623.6	14997.7	23766.4
sp|Q9NWX5|ASB6_HUMAN	ASB6	Ankyrin repeat and SOCS box protein 6 OS=Homo sapiens OX=9606 GN=ASB6 PE=1 SV=1	206815	171454	177692	247604	195332	186727	11996.3	10159.6	17979.8		21518.2	10749.3	19571.6	11207.4	13313.8	58802.6	22159.6	16986.1
sp|Q9H8Y5|ANKZ1_HUMAN	ANKZF1	Ankyrin repeat and zinc finger domain-containing protein 1 OS=Homo sapiens OX=9606 GN=ANKZF1 PE=1 SV=1	124236	110011	143336	134403	122327	146312	76317.2	72773.7	75331.9	79298.7	79978.9	80176.4	98319	107629	87211	87770.4	91226.3	80789.8
sp|Q8IZ07|AN13A_HUMAN	ANKRD13A	Ankyrin repeat domain-containing protein 13A OS=Homo sapiens OX=9606 GN=ANKRD13A PE=1 SV=3	82531.3	52817.5	44989.5	114083	47390.2	52953.5	47524.4	62342.5	47833.7	55936.3	52012.3	56434.1	55282.5	43504.9			48377.7	23516.8
sp|O75179|ANR17_HUMAN	ANKRD17	Ankyrin repeat domain-containing protein 17 OS=Homo sapiens OX=9606 GN=ANKRD17 PE=1 SV=3	171950	140412	164324	176641	162074	172863	65645.1	58371	60896.6	69042.6	67656.6	58942.4	106538	116853	48897.3	95921.8	92994.7	73169.9
sp|Q9ULJ7|ANR50_HUMAN	ANKRD50	Ankyrin repeat domain-containing protein 50 OS=Homo sapiens OX=9606 GN=ANKRD50 PE=1 SV=4	58688.7	35349.5	60936.5	53811.4	58247.5	48707.6	35479	18548.2	39046.6	27565.1	29290.8	48688.9	47217.5	52636.1	34357.8	54094.9	50844	42724.8
sp|Q53LP3|SWAHC_HUMAN	SOWAHC	Ankyrin repeat domain-containing protein SOWAHC OS=Homo sapiens OX=9606 GN=SOWAHC PE=1 SV=1	39651.4	30074.6	44723	65661.2	42901.6	64275.7	32123.5	27037.5	22925.4	37577.3	25428.1	18092	21737.7	24626.3	21064.1	32079.4	24842.7	20411.3
tr|A0A0S2Z377|A0A0S2Z377_HUMAN	ANXA6	Annexin (Fragment) OS=Homo sapiens OX=9606 GN=ANXA6 PE=1 SV=1	1.492e+06	1.4732e+06	1.5338e+06	775066	1.68896e+06	1.5611e+06		237157	232858	157690	201393		133536	168705	157151	209633	187019	168661
sp|P04083|ANXA1_HUMAN	ANXA1	Annexin A1 OS=Homo sapiens OX=9606 GN=ANXA1 PE=1 SV=2	3.37745e+06	3.23918e+06	2.86434e+06	3.38751e+06	4.39217e+06	3.2823e+06	96141.4	89956.7	115317	77029.4	87532.3	111273	397677	364899	693926	765960	749303	737584
sp|P50995|ANX11_HUMAN	ANXA11	Annexin A11 OS=Homo sapiens OX=9606 GN=ANXA11 PE=1 SV=1	871036	833820	860972	925474	1.05691e+06	1.03882e+06	170410	162892	162272	170626	161362	164950	329141	300227	500725	487520	541836	456695
sp|P07355|ANXA2_HUMAN	ANXA2	Annexin A2 OS=Homo sapiens OX=9606 GN=ANXA2 PE=1 SV=2	2.60866e+06	2.49266e+06	4.42758e+06	2.55902e+06	3.2243e+06	4.90811e+06	1.0954e+06	1.04577e+06	717048	965387	713075	666065	1.30923e+06	1.28187e+06	2.39346e+06	2.36466e+06	2.50864e+06	2.30704e+06
sp|P12429|ANXA3_HUMAN	ANXA3	Annexin A3 OS=Homo sapiens OX=9606 GN=ANXA3 PE=1 SV=3	1.43197e+06	1.54413e+06	1.39028e+06	1.51412e+06	1.66791e+06	1.41765e+06	48938.3	49521.3	78184.4	47707.4	58682.7	79068.3	133053	142103	224576	239868	189586	194629
sp|P09525|ANXA4_HUMAN	ANXA4	Annexin A4 OS=Homo sapiens OX=9606 GN=ANXA4 PE=1 SV=4	1.07142e+06	1.01553e+06	916816	957045	1.3239e+06	953970	37844.6	29849.6	42790.6	184013	26711.4	43746	159345	153029	347155	272967	328499	345721
sp|P08758|ANXA5_HUMAN	ANXA5	Annexin A5 OS=Homo sapiens OX=9606 GN=ANXA5 PE=1 SV=2	3.75483e+06	3.8561e+06	3.09138e+06	3.63361e+06	4.80063e+06	3.38579e+06	82074.8	76031.1	129870	64728.7	90974.4	134688	247431	243338	441342	565050	478487	413773
sp|P08133|ANXA6_HUMAN	ANXA6	Annexin A6 OS=Homo sapiens OX=9606 GN=ANXA6 PE=1 SV=3	1.67816e+06	1.56294e+06	1.60992e+06	1.67431e+06	2.29859e+06	1.88671e+06	118820	115700	112750	109901	99039.1	103479	231328	245047	240602	281176	345821	241291
sp|P20073|ANXA7_HUMAN	ANXA7	Annexin A7 OS=Homo sapiens OX=9606 GN=ANXA7 PE=1 SV=3	882193	860022	754936	860126	1.07617e+06	851484	66730.9	68327	89012	58652.8	68931.2	89509.4	200923	185623	311616	304566	351636	327600
sp|Q9NW15|ANO10_HUMAN	ANO10	Anoctamin-10 OS=Homo sapiens OX=9606 GN=ANO10 PE=1 SV=2		18535.9					125298	117832	118591	119816	130754	115429	176861	157549	230562	148116	147597	220021
sp|Q4KMQ2|ANO6_HUMAN	ANO6	Anoctamin-6 OS=Homo sapiens OX=9606 GN=ANO6 PE=1 SV=2	490832	36450.2	238775				90525.7	86206.8	110833	96828.2	86954.2	111047	140943	141158	132452	151628	135761	166194
sp|P23352|KALM_HUMAN	ANOS1	Anosmin-1 OS=Homo sapiens OX=9606 GN=ANOS1 PE=1 SV=3				48411.7		46457.6	38320.2	37260.6	43756.6		43001.4	45483.3	100884	97007.6	121835	72045.7	90316.2	102958
sp|Q9H6X2|ANTR1_HUMAN	ANTXR1	Anthrax toxin receptor 1 OS=Homo sapiens OX=9606 GN=ANTXR1 PE=1 SV=2	61154.2	69166.1	46675.8	35575.4	33488.8	54915.2	208304	202486	186655	185105	162931	177289	420508	388048	475230	493110	494019	472521
sp|Q03518|TAP1_HUMAN	TAP1	Antigen peptide transporter 1 OS=Homo sapiens OX=9606 GN=TAP1 PE=1 SV=3	590945	355343	511735	589350	633319	523792	142393	134381	138731	124355	131797	139893	175744	166900	232760	197544	179332	227152
sp|Q03519|TAP2_HUMAN	TAP2	Antigen peptide transporter 2 OS=Homo sapiens OX=9606 GN=TAP2 PE=1 SV=1	124277	351795	136976		128777	66445.9	137924	137055	121857	134354	124746	129726	172179	161916	206087	154846	154303	198328
sp|P01008|ANT3_HUMAN	SERPINC1	Antithrombin-III OS=Homo sapiens OX=9606 GN=SERPINC1 PE=1 SV=1	151116	160773	109915	216145	117427	112235	75881.1	70730.5	57797.5	72741	73901.7	45427.2	37046.1	24777.5	40111.9	23481.3	44821.9	31187
sp|Q10567|AP1B1_HUMAN	AP1B1	AP-1 complex subunit beta-1 OS=Homo sapiens OX=9606 GN=AP1B1 PE=1 SV=3	219970	205210	227834	229368	212910	248774	84064.9	76265.1	88270.7	84119.7	96840.5	97055.1	329388	313426	307357	298594	300164	287828
sp|O43747|AP1G1_HUMAN	AP1G1	AP-1 complex subunit gamma-1 OS=Homo sapiens OX=9606 GN=AP1G1 PE=1 SV=5	157354	163417	158948	167060	155533	164601	66606.2	65271.6	75029.3	62273.7	77043.5	84529.5	326472	325950	270349	311974	285231	281589
sp|O75843|AP1G2_HUMAN	AP1G2	AP-1 complex subunit gamma-like 2 OS=Homo sapiens OX=9606 GN=AP1G2 PE=1 SV=1	64380.4	44415.5	65238.8	77713.9	69700.8	66695.6	14503.5	24972.5	14410.7	25307	19289.3	20950	73850.8	75292.4	61460.7	70547.8	75901.8	49744
sp|Q9BXS5|AP1M1_HUMAN	AP1M1	AP-1 complex subunit mu-1 OS=Homo sapiens OX=9606 GN=AP1M1 PE=1 SV=3	188497	156957	169557	176810	163075	192843	52037.1	71858.3	61494.4	64179.4	87208.4	72975.5	293903	281129	310652	336862	314802	297595
sp|P61966|AP1S1_HUMAN	AP1S1	AP-1 complex subunit sigma-1A OS=Homo sapiens OX=9606 GN=AP1S1 PE=1 SV=1	65983.1	54616.6	62589.1	85654.9	78441.5	88079.8	42520.4	33006.2	40294.3	45964.7	42652.4	59244.4	170753	152531	227225	210922	219043	211852
sp|Q96PC3|AP1S3_HUMAN	AP1S3	AP-1 complex subunit sigma-3 OS=Homo sapiens OX=9606 GN=AP1S3 PE=1 SV=1	104006	68938.4	92968.3	76353.4	115871	109678	61036.1	71806	73161.7	87822.1	71175	79622	359923	323719	507854	475877	519034	537507
tr|A0A096LP25|A0A096LP25_HUMAN	AAK1	AP2 associated kinase 1 OS=Homo sapiens OX=9606 GN=AAK1 PE=1 SV=2	70535.5	69769.9	107854	96226.3	86465.2	121148	67972.7	54928.5	71281.9	52033.5	49899.4	70452.2	65752.9	73220.3	57796.2	65076.3	57852.1	59814.7
sp|O95782|AP2A1_HUMAN	AP2A1	AP-2 complex subunit alpha-1 OS=Homo sapiens OX=9606 GN=AP2A1 PE=1 SV=3	118524	125277	130275	123810	147098	138798	250515	251604	302454	225035	199721	286624	260054	268777	213793	248400	252079	228537
tr|A0A0G2JQM1|A0A0G2JQM1_HUMAN	AP2A2	AP-2 complex subunit alpha-2 (Fragment) OS=Homo sapiens OX=9606 GN=AP2A2 PE=1 SV=1	41370.5	36364.9		22198.4	35533.4	24858.2	51278	45133	65629.2	37154.2	49650.1	28854	48064.5	52698.6	22879.7	30201.7	40075.7	30014.2
sp|O94973|AP2A2_HUMAN	AP2A2	AP-2 complex subunit alpha-2 OS=Homo sapiens OX=9606 GN=AP2A2 PE=1 SV=2	53435.5	58428.8	54627.3	61726.3	72790.6	68634.6	116760	112912	150707	105946	90813.2	136499	134958	140057	120256	144217	141044	120072
sp|P63010|AP2B1_HUMAN	AP2B1	AP-2 complex subunit beta OS=Homo sapiens OX=9606 GN=AP2B1 PE=1 SV=1	243275	245334	232991	233282	267167	246120	225085	217002	265463	215971	191063	256346	279403	283438	245979	274764	275331	251081
sp|Q96CW1|AP2M1_HUMAN	AP2M1	AP-2 complex subunit mu OS=Homo sapiens OX=9606 GN=AP2M1 PE=1 SV=2	104071	111181	100258	101328	113328	101916	198345	186010	203799	177172	146659	222181	234879	226344	208528	216575	210441	187358
sp|P53680|AP2S1_HUMAN	AP2S1	AP-2 complex subunit sigma OS=Homo sapiens OX=9606 GN=AP2S1 PE=1 SV=2	67320.3	97457.2	51236.8	90993.9	67819.6	54625.7	139355	121664	189060	131426	119825	168289	129787	124673	261988	271151	264454	319760
sp|Q2M2I8|AAK1_HUMAN	AAK1	AP2-associated protein kinase 1 OS=Homo sapiens OX=9606 GN=AAK1 PE=1 SV=3	90245.5	78949.1	119672	88445.8	93150.9	123149	73024.2	58164.9	82699.2	47519.1	57756.2	80351.3	70711.8	79751.5	64536.7	67083	70817.5	66119
sp|O00203|AP3B1_HUMAN	AP3B1	AP-3 complex subunit beta-1 OS=Homo sapiens OX=9606 GN=AP3B1 PE=1 SV=3	157774	135597	236058	169027	147913	228518	44657.4	42254.4	54938.6	47452.9	56456.7	63143.7	117546	134438	77431	131226	116801	67966.8
sp|O14617|AP3D1_HUMAN	AP3D1	AP-3 complex subunit delta-1 OS=Homo sapiens OX=9606 GN=AP3D1 PE=1 SV=1	208982	149268	349012	258026	171614	261558	71671.8	67221.3	90433.4	89602.6	99448.4	92790.8	171441	194644	102724	183131	165663	98797.4
sp|Q9Y2T2|AP3M1_HUMAN	AP3M1	AP-3 complex subunit mu-1 OS=Homo sapiens OX=9606 GN=AP3M1 PE=1 SV=1	165266	182158	236774	147628	142274	231400	51739	57201.7	57402.3	55842.6	57403.4	64251	134813	147676	95539.1	147661	128133	91599.8
sp|Q92572|AP3S1_HUMAN	AP3S1	AP-3 complex subunit sigma-1 OS=Homo sapiens OX=9606 GN=AP3S1 PE=1 SV=1	95538.1	54906	106718	92634	117340	161697	54587.9	46284.3	68906.8	45230.3	51676.4	47629	101689	105106	106194	180957	149248	113774
sp|Q8N2Y8|RUSC2_HUMAN	RUSC2	AP-4 complex accessory subunit RUSC2 OS=Homo sapiens OX=9606 GN=RUSC2 PE=1 SV=3			10862.2	17227.6	27993.3	16934.8		9161.26					24389.4	21818.8	16233.5	16047	14261	13087
sp|Q9Y6B7|AP4B1_HUMAN	AP4B1	AP-4 complex subunit beta-1 OS=Homo sapiens OX=9606 GN=AP4B1 PE=1 SV=2	17983.8	14259.3	35553.5	36589.1	18712.7	27330.2	78620.8	64000.7			42144.8		34647	48729.7	33290.7	42682.3	36822	13328.8
sp|Q2VPB7|AP5B1_HUMAN	AP5B1	AP-5 complex subunit beta-1 OS=Homo sapiens OX=9606 GN=AP5B1 PE=1 SV=4	38415.1	26456.3	40182.5	61753	42931.5	58464.1	20817.9	24748.2	23143.2	23065.9	15057.1	18847	69191.4	69180.2	50371.3	67690.2	65609.6	55711.5
sp|Q9NUS5|AP5S1_HUMAN	AP5S1	AP-5 complex subunit sigma-1 OS=Homo sapiens OX=9606 GN=AP5S1 PE=1 SV=1				53862.1		79049.1	149314	83731.2	85153.7	139552	107878	150078	16741.5	23121.3	32883	43817.5	38443.9	57070.4
sp|O43299|AP5Z1_HUMAN	AP5Z1	AP-5 complex subunit zeta-1 OS=Homo sapiens OX=9606 GN=AP5Z1 PE=1 SV=2			27504.4	14530	9877.9	20394.2	13291.8		20677.7		35040.2	35357.4	33728.1	32999	36454.3	41108.3	43646.8	31142.4
sp|P04114|APOB_HUMAN	APOB	Apolipoprotein B-100 OS=Homo sapiens OX=9606 GN=APOB PE=1 SV=2						33640.4	60053.3	55333.1	46273.3	43902.8	69045.9	44566.8	143445	163984	41735.2	140606	113292	114264
sp|Q9BZZ5|API5_HUMAN	API5	Apoptosis inhibitor 5 OS=Homo sapiens OX=9606 GN=API5 PE=1 SV=3	82201.5	77255.8	108726	74426	81636.8	120003	482109	468514	535096	458787	456688	487402	53011.1	55615.9	91418.2	86720.6	87709.8	75043.7
sp|Q07812|BAX_HUMAN	BAX	Apoptosis regulator BAX OS=Homo sapiens OX=9606 GN=BAX PE=1 SV=1	188296	188189	140807	221477	282930	192713	59625.3	39910	63379.4	57484.5	75500.9	54703.7	69495.9	34661	136179	82188.3	59436.1	139622
sp|P10415|BCL2_HUMAN	BCL2	Apoptosis regulator Bcl-2 OS=Homo sapiens OX=9606 GN=BCL2 PE=1 SV=2							23593.9	40228.3	27054.9	22924.6	20704.7	33395.9	63114.3	46717.9	111454	120425	113322	132864
sp|O95831|AIFM1_HUMAN	AIFM1	Apoptosis-inducing factor 1, mitochondrial OS=Homo sapiens OX=9606 GN=AIFM1 PE=1 SV=1	59795.4	166236	47985.4	61694.1	52874.6	41259.6	437460	612653	418988	503961	496085	462540	1.18572e+06	1.01717e+06	1.18319e+06	1.14e+06	1.106e+06	1.33088e+06
sp|O15033|AREL1_HUMAN	AREL1	Apoptosis-resistant E3 ubiquitin protein ligase 1 OS=Homo sapiens OX=9606 GN=AREL1 PE=1 SV=3							19364.6	23481	22230.4	16108	17571	18023.5	47827.7	44545.7	42162.8	51611.4	45354	45621.9
sp|Q13625|ASPP2_HUMAN	TP53BP2	Apoptosis-stimulating of p53 protein 2 OS=Homo sapiens OX=9606 GN=TP53BP2 PE=1 SV=2	48425.6	42329.7	50308.1	58999.6	49223.5	62484	38299	28949.7	40982.2	25081.5	30922.7	38458	50288	54585.9	44587.2	52423.2	44315.1	41272.6
sp|Q9UKV3|ACINU_HUMAN	ACIN1	Apoptotic chromatin condensation inducer in the nucleus OS=Homo sapiens OX=9606 GN=ACIN1 PE=1 SV=2	122663	105343	125359	100510	106417	99859.5	621552	614352	565102	541045	517416	529759	38418.9	43953.4	32313.5	31705.7	32296	25158.5
sp|O14727|APAF_HUMAN	APAF1	Apoptotic protease-activating factor 1 OS=Homo sapiens OX=9606 GN=APAF1 PE=1 SV=2	46275.6	36529.8	55850.6	63031.9	41961.6	60210.5	27209.4		14946.8	16521.4		6795.3	62153	8674.7	10688.3	15405.6	12831.3
sp|Q7Z2E3|APTX_HUMAN	APTX	Aprataxin OS=Homo sapiens OX=9606 GN=APTX PE=1 SV=2			15233.1		21030.8	22748.6	205886	207556	183728	156073	148265	190863	34515.9	32318.5	36924.1	29192	26656	25807.4
sp|Q86W34|AMZ2_HUMAN	AMZ2	Archaemetzincin-2 OS=Homo sapiens OX=9606 GN=AMZ2 PE=2 SV=2	59915.4	37874.2	56593.3	76719.1	56673.4	59573.9	92758.1	83184.4	80452.3	74828.3	77021.7	71892.2	52922.8	58019	67573.8	49836.6	48493.2	37992.9
sp|Q9Y2X7|GIT1_HUMAN	GIT1	ARF GTPase-activating protein GIT1 OS=Homo sapiens OX=9606 GN=GIT1 PE=1 SV=2	92124.2	71950.1	93424.9	99008	97686.7	107649	65495.8	38748.6	41995.3	49695.2	50955.3	33746.4	116605	114809	59994.2	89342.6	81390.9	73632.1
sp|Q14161|GIT2_HUMAN	GIT2	ARF GTPase-activating protein GIT2 OS=Homo sapiens OX=9606 GN=GIT2 PE=1 SV=2	81924.8	66136.6	103305	56859.6	68633.1	69154.7	32119.6	71115.8	49152.4	61603.2	36486.1	53477.1	60318.7	62764.7	58958.6	53676.9	47752	33243.8
sp|P53367|ARFP1_HUMAN	ARFIP1	Arfaptin-1 OS=Homo sapiens OX=9606 GN=ARFIP1 PE=1 SV=2	123750	98861.3	137193	115086	106158	148652	56105.7	32148.6	41478.4	57588	60780.8	44112.7	164075	165040	246934	282410	296225	237620
sp|P53365|ARFP2_HUMAN	ARFIP2	Arfaptin-2 OS=Homo sapiens OX=9606 GN=ARFIP2 PE=1 SV=1	96847.4	57702	117729	130862	108302	142134	80304	53554.3	80205.8	47306.8	67964	20277.3	188124	176639	277844	318426	312369	271275
sp|P52594|AGFG1_HUMAN	AGFG1	Arf-GAP domain and FG repeat-containing protein 1 OS=Homo sapiens OX=9606 GN=AGFG1 PE=1 SV=2	94968.3	76723.4	88243.4	88658.8	109875	114119	164518	141525	175137	155341	148020	165173	135934	150143	188028	171240	157497	155649
sp|Q15057|ACAP2_HUMAN	ACAP2	Arf-GAP with coiled-coil, ANK repeat and PH domain-containing protein 2 OS=Homo sapiens OX=9606 GN=ACAP2 PE=1 SV=3	44751.9	35218.3	57518.7	30099.8	45629.4	65762.9	71945.3	68746.6	53012.7	49121.6	62652.4	53865.7	67656.9	69056.9	51041.8	48518.3	50390.8	56886.4
sp|Q96P47|AGAP3_HUMAN	AGAP3	Arf-GAP with GTPase, ANK repeat and PH domain-containing protein 3 OS=Homo sapiens OX=9606 GN=AGAP3 PE=1 SV=2	35805.2	25691.7	38386.5	55964.5	42891.2	48116.4	28576	15796.6	25952.7	24744.3	25836.2	24755.3	42346.2	49704.7	38116.9	43244.7	41409.3	36410.7
sp|Q96P48|ARAP1_HUMAN	ARAP1	Arf-GAP with Rho-GAP domain, ANK repeat and PH domain-containing protein 1 OS=Homo sapiens OX=9606 GN=ARAP1 PE=1 SV=3	60416.5	54129.1	69228.2	70389.1	59611.7	64447.2	94346.9	73834.9	80426.5	72421.9	77836.1	79799	53647.7	56228	45114.9	43298.8	45208.6	27493.1
sp|Q8WZ64|ARAP2_HUMAN	ARAP2	Arf-GAP with Rho-GAP domain, ANK repeat and PH domain-containing protein 2 OS=Homo sapiens OX=9606 GN=ARAP2 PE=1 SV=3	214842	108414	177214	359028	72282.9	193078	134781	109781	123710	143050	189994	134674	147500	152526	150831	72916.4	120371	99819.7
sp|Q9ULH1|ASAP1_HUMAN	ASAP1	Arf-GAP with SH3 domain, ANK repeat and PH domain-containing protein 1 OS=Homo sapiens OX=9606 GN=ASAP1 PE=1 SV=4	46805.2	33238.3	57605.3	58349.7	42754.4	71428.6	52176.5	25722	41195.5	33240	29223.3	30042.1	56185.2	58153.2	40672	47435.2	55501.3	45162.4
sp|P05089|ARGI1_HUMAN	ARG1	Arginase-1 OS=Homo sapiens OX=9606 GN=ARG1 PE=1 SV=2	151369	54887	161017	140777	84847.8	23238.1	87156.3	65579.3	233701	125305	63151.1	28973.1	23511.8	30189.7	14909.7	76778.8	47635	56340.7
sp|Q7L4I2|RSRC2_HUMAN	RSRC2	Arginine/serine-rich coiled-coil protein 2 OS=Homo sapiens OX=9606 GN=RSRC2 PE=1 SV=1	73516.7	56991.6	80724.5			93986.4	311929	378049	214688	275405	347633	220832	69415.4	57308.3	25433.8	60255.7	52548.1
sp|Q8TF01|PNISR_HUMAN	PNISR	Arginine/serine-rich protein PNISR OS=Homo sapiens OX=9606 GN=PNISR PE=1 SV=2	157606	168500	203980	153364	171055	159578	78530.6	45608.3	83849	76209.2	64987.7	77642.9
sp|P54136|SYRC_HUMAN	RARS1	Arginine--tRNA ligase, cytoplasmic OS=Homo sapiens OX=9606 GN=RARS1 PE=1 SV=2	819305	820935	665701	862646	822092	638537	86158.9	81634.8	112692	81560.5	110112	119202	118699	128698	138865	110339	111066	133271
sp|Q8N8R7|AL14E_HUMAN	ARL14EP	ARL14 effector protein OS=Homo sapiens OX=9606 GN=ARL14EP PE=1 SV=1	24395.5	26674.1	40959.6	40448.5	26113.5	39127.7	89501.3	78102.5	70625	71391.3	61115.7	74869.8
sp|Q9NVT9|ARMC1_HUMAN	ARMC1	Armadillo repeat-containing protein 1 OS=Homo sapiens OX=9606 GN=ARMC1 PE=1 SV=1	82048.3	95521.7	120945	74977.6	104277	71388.1	121639	128541	138206	152461	175306	110061	389636	347789	949447	681198	649157	891185
sp|Q8N2F6|ARM10_HUMAN	ARMC10	Armadillo repeat-containing protein 10 OS=Homo sapiens OX=9606 GN=ARMC10 PE=1 SV=1							74785.3	75850.2	36135.2	28715.9	66667.7	56560.6	128635	110729	274223	298832	273481	380220
sp|Q96C12|ARMC5_HUMAN	ARMC5	Armadillo repeat-containing protein 5 OS=Homo sapiens OX=9606 GN=ARMC5 PE=1 SV=2	53937.7	38231	59859.6	70833.8	74613.9	71462.7		18596.3	19837.3	13435.6	29119	23527.8		31354		16365	30748.9	20142.3
sp|Q6NXE6|ARMC6_HUMAN	ARMC6	Armadillo repeat-containing protein 6 OS=Homo sapiens OX=9606 GN=ARMC6 PE=1 SV=2	426697	394385	367727	461945	430629	358563	80082.3	64814.3	97258.9	76508.7	81420.5	74251.4			27593.2	46443.5	45306.8
sp|Q8IUR7|ARMC8_HUMAN	ARMC8	Armadillo repeat-containing protein 8 OS=Homo sapiens OX=9606 GN=ARMC8 PE=1 SV=2	103870	81457.7	111018	123431	112311	126890	32604.5	19711.7	37489.1	26895	26352.2	27788.6	18238	23320.6	21404.8	39757.8	45241.9	24307.2
sp|Q7L311|ARMX2_HUMAN	ARMCX2	Armadillo repeat-containing X-linked protein 2 OS=Homo sapiens OX=9606 GN=ARMCX2 PE=2 SV=1	5755.18	77416.3	10321	11511.7	14612.1	19985.8	157738	170324	133986	157737	173104	129927	395207	372049	412840	419839	422824	462422
sp|Q9UH62|ARMX3_HUMAN	ARMCX3	Armadillo repeat-containing X-linked protein 3 OS=Homo sapiens OX=9606 GN=ARMCX3 PE=1 SV=1	79654.9	119506	66062.6	80191.2	89073.8	74955.2	133436	141736	141384	139594	155140	115702	364784	314221	706847	566921	547495	702281
sp|Q8N5I2|ARRD1_HUMAN	ARRDC1	Arrestin domain-containing protein 1 OS=Homo sapiens OX=9606 GN=ARRDC1 PE=1 SV=1			43294.6	13066.1		40564.8	50572.6	34041.9	33664	27902.1	39253	40865.2	63439.6	68871.8	77091.2	67310.8	62557	76279.5
sp|P27540|ARNT_HUMAN	ARNT	Aryl hydrocarbon receptor nuclear translocator OS=Homo sapiens OX=9606 GN=ARNT PE=1 SV=1	26636.4	33454.6	36622.8	47894.9	37642.3	27600.1	171353	132671	136877	113883	140358	125025	12089.9	12895.1	10188.7	10680.1	14638.8	5609.43
sp|P15848|ARSB_HUMAN	ARSB	Arylsulfatase B OS=Homo sapiens OX=9606 GN=ARSB PE=1 SV=1		50775.9	28246.1	15156	51087.6	24773.9	47496.1	50042.3	43714.9	42839.1	49352.3	48119.4	378582	355525	605031	641835	577203	634947
sp|Q9BVC5|ASHWN_HUMAN	C2orf49	Ashwin OS=Homo sapiens OX=9606 GN=C2orf49 PE=1 SV=1	86021.9	59516.5	27005.9	64345.8	95547.7	71454	106571	98089.7	121388	82479.5	67732.3	116252	24438.2	31683.4	85332.3	44216.6		24172.7
sp|P08243|ASNS_HUMAN	ASNS	Asparagine synthetase [glutamine-hydrolyzing] OS=Homo sapiens OX=9606 GN=ASNS PE=1 SV=4	815313	739903	668472	967317	867550	636018	60917.5	60737.7	77172.4	56199.6	77244.4	85574	49403.8	56552.2	25068.6	40033.8	44029.5	25354.8
sp|O43776|SYNC_HUMAN	NARS1	Asparagine--tRNA ligase, cytoplasmic OS=Homo sapiens OX=9606 GN=NARS1 PE=1 SV=1	979542	911935	675510	1.05897e+06	974123	638433	153433	139425	206636	138657	173215	216202	152843	184301	210242	118636	158854	193413
sp|P17174|AATC_HUMAN	GOT1	Aspartate aminotransferase, cytoplasmic OS=Homo sapiens OX=9606 GN=GOT1 PE=1 SV=3	842826	775197	643135	842533	916422	638571	17666.6	32318.7	75726.2	36890.7	70080.8	113420	206545	340531	29374.6	25816	42559.8	29841.5
sp|P00505|AATM_HUMAN	GOT2	Aspartate aminotransferase, mitochondrial OS=Homo sapiens OX=9606 GN=GOT2 PE=1 SV=3	86376.5	109916	235987	68937	115470	268174	407030	497527	401258	426287	468637	376200	866071	816749	1.13568e+06	1.15162e+06	919053	1.07223e+06
sp|Q5U4P2|ASPH1_HUMAN	ASPHD1	Aspartate beta-hydroxylase domain-containing protein 1 OS=Homo sapiens OX=9606 GN=ASPHD1 PE=1 SV=3							42009.1	54851.3	44114.4	28005.8	43704	41186.5	64898.9	62692.5	102757	80012.2	89313.1	117885
sp|P14868|SYDC_HUMAN	DARS1	Aspartate--tRNA ligase, cytoplasmic OS=Homo sapiens OX=9606 GN=DARS1 PE=1 SV=2	801676	808957	609311	834961	786475	582696	94670.6	85450.9	104508	85855.3	114557	117730	126285	135973	144979	123940	127912	136116
sp|Q6PI48|SYDM_HUMAN	DARS2	Aspartate--tRNA ligase, mitochondrial OS=Homo sapiens OX=9606 GN=DARS2 PE=1 SV=1	92308.1	101043	85651.3	75660.2	112561	84524	211038	266387	217223	230764	242455	225089	540998	509040	518342	496529	466752	542784
sp|Q9ULA0|DNPEP_HUMAN	DNPEP	Aspartyl aminopeptidase OS=Homo sapiens OX=9606 GN=DNPEP PE=1 SV=2	133237	110559	144156	107658	134420	122023	57228.1	43761	31332.3	52198.7	57179.8	30165.1	59911.3	66230.6	48288.7	45564.9	60097	42968.3
sp|Q12797|ASPH_HUMAN	ASPH	Aspartyl/asparaginyl beta-hydroxylase OS=Homo sapiens OX=9606 GN=ASPH PE=1 SV=3	12965.4	74944	32979.6			18299.6	705236	698249	586280	654572	673442	569021	817835	725019	839497	666769	649283	779740
tr|H3BUF6|H3BUF6_HUMAN	ATXN2L	Ataxin 2 like OS=Homo sapiens OX=9606 GN=ATXN2L PE=1 SV=1	113404	120511	177773	106143	163615	157724	67378.3	46145.7	53228.2	59141.2	64426.2	55972.1	95610.4	107851	82271.1	109852	89508.8	84787.7
tr|A0A2R8Y5A6|A0A2R8Y5A6_HUMAN	ATXN2	Ataxin 2 OS=Homo sapiens OX=9606 GN=ATXN2 PE=1 SV=1	92627.9	90427.3	94143.5	85873.7	84837.1	129580	60592.5	61188.1	66688.1	77025.4		81581.4	98101.8	109277	93088.9	113494	119104	95846.4
sp|Q9UBB4|ATX10_HUMAN	ATXN10	Ataxin-10 OS=Homo sapiens OX=9606 GN=ATXN10 PE=1 SV=1	365582	349160	302905	355478	399124	301855	56847.3	56247.9	57327.7	49309.8	63741.3	62923.7	74009.4	72212.9	112360	115369	112128	115565
sp|Q99700|ATX2_HUMAN	ATXN2	Ataxin-2 OS=Homo sapiens OX=9606 GN=ATXN2 PE=1 SV=2	90547.6	82169.6	112621	100217	89600.9	122481	62700.1	51312.5	54078.6	64021.9	68838.5	55761	82083	86524.6	73732.2	71442.5	69408.5	65080.9
sp|Q8WWM7|ATX2L_HUMAN	ATXN2L	Ataxin-2-like protein OS=Homo sapiens OX=9606 GN=ATXN2L PE=1 SV=2	206967	209384	273312	199035	240496	309588	129412	109138	111000	133074	130981	111757	157509	156159	140073	156789	141468	124787
sp|Q8NHH9|ATLA2_HUMAN	ATL2	Atlastin-2 OS=Homo sapiens OX=9606 GN=ATL2 PE=1 SV=2	77489.3	102469	84815.2	71914.8	82311.2	108791	166693	175528	130314	167152	141949	144113	326779	309016	326561	332750	330109	335939
sp|Q6DD88|ATLA3_HUMAN	ATL3	Atlastin-3 OS=Homo sapiens OX=9606 GN=ATL3 PE=1 SV=1	74131.7	133896	118322	75577	84290.2	143608	269497	277980	260022	258844	224690	262965	421260	403527	574127	455469	430436	573447
tr|H0Y990|H0Y990_HUMAN	ABCE1	ATP binding cassette subfamily E member 1 (Fragment) OS=Homo sapiens OX=9606 GN=ABCE1 PE=1 SV=1	361137	270491	295235	442575	101855	334663	112914		114978	140215	116321	149483	129238	150017	162356	67507.4	110533	94285.1
sp|P24539|AT5F1_HUMAN	ATP5PB	ATP synthase F(0) complex subunit B1, mitochondrial OS=Homo sapiens OX=9606 GN=ATP5PB PE=1 SV=2		10343.9	86011.2				226186	268296	232040	236273	290991	223306	570449	440482	1.02433e+06	947346	858543	1.19453e+06
tr|F8W0P7|F8W0P7_HUMAN	ATP5F1B	ATP synthase F1 subunit beta (Fragment) OS=Homo sapiens OX=9606 GN=ATP5F1B PE=1 SV=2		683414					95064.2	103522	43540.8	60972.9	114163	56002.6	154531	135360	157028	382389	317288	210883
sp|Q96IX5|ATPMK_HUMAN	ATP5MK	ATP synthase membrane subunit K, mitochondrial OS=Homo sapiens OX=9606 GN=ATP5MK PE=1 SV=1			3497.44				113459	148085	137858	125807	133693	112333	247154	185314	334603	407829	286353	644880
sp|Q5TC12|ATPF1_HUMAN	ATPAF1	ATP synthase mitochondrial F1 complex assembly factor 1 OS=Homo sapiens OX=9606 GN=ATPAF1 PE=1 SV=1	79777.1	56939.9	63045	53553.3	87224.3	69172.6	86600.1	127832	135201	99023.3	100927	119360	269365	251983	364275	377183	312271	392564
sp|Q8N5M1|ATPF2_HUMAN	ATPAF2	ATP synthase mitochondrial F1 complex assembly factor 2 OS=Homo sapiens OX=9606 GN=ATPAF2 PE=1 SV=1	67987.7	54145.1	41594.2	68091	79872.1	51005.8	109802	154190	107263	135995	125990	104147	333099	294504	350193	346334	315485	378320
sp|P00846|ATP6_HUMAN	MT-ATP6	ATP synthase subunit a OS=Homo sapiens OX=9606 GN=MT-ATP6 PE=1 SV=1		62653.5	18387.4				190837	298602	251728	237003	227861	271735	439312	386136	901573	1.15513e+06	848336	1.52006e+06
sp|P25705|ATPA_HUMAN	ATP5F1A	ATP synthase subunit alpha, mitochondrial OS=Homo sapiens OX=9606 GN=ATP5F1A PE=1 SV=1	131832	345561	88807.2	78090.1	105107	56549.9	1.63653e+06	1.95159e+06	1.52598e+06	1.77305e+06	1.78399e+06	1.67802e+06	4.79137e+06	4.14221e+06	5.13311e+06	4.47825e+06	4.27002e+06	5.21596e+06
sp|P06576|ATPB_HUMAN	ATP5F1B	ATP synthase subunit beta, mitochondrial OS=Homo sapiens OX=9606 GN=ATP5F1B PE=1 SV=3	117282	464557	82648.1	64471.8	111958	61301.1	1.05342e+06	1.29732e+06	1.07439e+06	1.14726e+06	1.20303e+06	1.09747e+06	2.92568e+06	2.52937e+06	5.81616e+06	5.33862e+06	4.74918e+06	6.24742e+06
sp|O75947|ATP5H_HUMAN	ATP5PD	ATP synthase subunit d, mitochondrial OS=Homo sapiens OX=9606 GN=ATP5PD PE=1 SV=3	347234	235718	405512				176166	206896	168523	185718	184135	172522	328606	260368	662377	718721	580701	808583
sp|P30049|ATPD_HUMAN	ATP5F1D	ATP synthase subunit delta, mitochondrial OS=Homo sapiens OX=9606 GN=ATP5F1D PE=1 SV=2	23203.8	30885	45222.6	30038.9	34786.2	22762.3	241033	305815	219152	288280	335837	236203	437356	351508	1.45078e+06	879342	914553	1.35312e+06
sp|P56385|ATP5I_HUMAN	ATP5ME	ATP synthase subunit e, mitochondrial OS=Homo sapiens OX=9606 GN=ATP5ME PE=1 SV=2		457247					331539	460618	402084	376757	469679	425070	1.03908e+06	781512	2.06157e+06	1.54993e+06	1.52819e+06	2.76874e+06
sp|P56134|ATPK_HUMAN	ATP5MF	ATP synthase subunit f, mitochondrial OS=Homo sapiens OX=9606 GN=ATP5MF PE=1 SV=3		492997					413298	580665	524413	434374	536669	515166	974462	873202	1.76675e+06	2.15387e+06	1.61591e+06	2.84159e+06
sp|O75964|ATP5L_HUMAN	ATP5MG	ATP synthase subunit g, mitochondrial OS=Homo sapiens OX=9606 GN=ATP5MG PE=1 SV=3		148957				23888.2	410118	452081	436210	480558	516193	446832	938101	708909	1.62796e+06	1.19443e+06	1.17536e+06	2.23097e+06
sp|P36542|ATPG_HUMAN	ATP5F1C	ATP synthase subunit gamma, mitochondrial OS=Homo sapiens OX=9606 GN=ATP5F1C PE=1 SV=1	76063.2	325829	54548.3	41898.6	60643.2	38891.6	1.01019e+06	1.15753e+06	961713	993537	1.17202e+06	897209	2.55701e+06	2.17592e+06	3.62442e+06	3.18565e+06	2.89874e+06	3.67143e+06
sp|P48047|ATPO_HUMAN	ATP5PO	ATP synthase subunit O, mitochondrial OS=Homo sapiens OX=9606 GN=ATP5PO PE=1 SV=1		115666				21903.1	235993	269154	239452	236919	275492	238276	569550	451079	1.17111e+06	1.09661e+06	966135	1.52533e+06
sp|Q99766|ATP5S_HUMAN	DMAC2L	ATP synthase subunit s, mitochondrial OS=Homo sapiens OX=9606 GN=DMAC2L PE=1 SV=3		23784.2					46315.5	56112.5	40532.1	32913.8	43823.2	30642.8	149642	122709	261045	278821	260301	305845
sp|Q6PL18|ATAD2_HUMAN	ATAD2	ATPase family AAA domain-containing protein 2 OS=Homo sapiens OX=9606 GN=ATAD2 PE=1 SV=1	65902	55563.9	74063.9	86470.1	62522.9	87536.6	697962	644004	658690	552672	529560	611708	42882.4	43087.1	41156.1	29076.7	60254.9	33117.3
sp|Q9ULI0|ATD2B_HUMAN	ATAD2B	ATPase family AAA domain-containing protein 2B OS=Homo sapiens OX=9606 GN=ATAD2B PE=1 SV=3	80097.8	113801	79167	76504.2	127670	135794	89090	69341.7	99953.5	76884.6	78997.2	80426			37705.2	27889.1	30112.3	52015.6
sp|Q9NVI7|ATD3A_HUMAN	ATAD3A	ATPase family AAA domain-containing protein 3A OS=Homo sapiens OX=9606 GN=ATAD3A PE=1 SV=2	23753.7	289882	15538.6	7060.46	12015.2	302271	945855	1.17563e+06	867431	1.02468e+06	1.09496e+06	904213	2.78839e+06	2.43063e+06	2.71082e+06	2.35637e+06	2.24363e+06	2.60259e+06
sp|Q5T9A4|ATD3B_HUMAN	ATAD3B	ATPase family AAA domain-containing protein 3B OS=Homo sapiens OX=9606 GN=ATAD3B PE=1 SV=1		98847					143086	170115	149043	148240	161057	144922	393457	363916	399863	356626	314746	398551
sp|Q96QE3|ATAD5_HUMAN	ATAD5	ATPase family AAA domain-containing protein 5 OS=Homo sapiens OX=9606 GN=ATAD5 PE=1 SV=4				8809.34			233862	206657	203164	177529	187038	176197	10111.8	15645.1		16258.1	28118.1	3858.91
sp|O43681|GET3_HUMAN	GET3	ATPase GET3 OS=Homo sapiens OX=9606 GN=GET3 PE=1 SV=2	544998	550900	437609	475044	573815	456847	69225.3	53540	77087.7	51092	71173.7	84977.8	34741.7	34390.8	47643	49179.4	51196.9	37050.3
sp|Q9Y6X9|MORC2_HUMAN	MORC2	ATPase MORC2 OS=Homo sapiens OX=9606 GN=MORC2 PE=1 SV=2				9851.02	54558.2	36266.3	307009	305859	294870	276901	240880	265906	12018.8	37164.3			17632.5
sp|Q96S55|WRIP1_HUMAN	WRNIP1	ATPase WRNIP1 OS=Homo sapiens OX=9606 GN=WRNIP1 PE=1 SV=2	192405	188737	232145	213640	193836	178260	71446.8		35114.7	33326	61470.6	16406.7	44990.6	49630.7	59783.8	33839.6	47735.6	64097.8
sp|Q9BZC7|ABCA2_HUMAN	ABCA2	ATP-binding cassette sub-family A member 2 OS=Homo sapiens OX=9606 GN=ABCA2 PE=1 SV=4							62087.8	57861.9	16322.4	69366.9	86515.7	37069.4	102891	97960.3	49621.6	92241.7	94548.3	85131.5
sp|Q9NRK6|ABCBA_HUMAN	ABCB10	ATP-binding cassette sub-family B member 10, mitochondrial OS=Homo sapiens OX=9606 GN=ABCB10 PE=1 SV=2							82792.2	101524	88808.3	85917.1	94530.5	86851.2	244925	215726	281527	263813	236026	308576
sp|Q9NP58|ABCB6_HUMAN	ABCB6	ATP-binding cassette sub-family B member 6 OS=Homo sapiens OX=9606 GN=ABCB6 PE=1 SV=1	79453.9	194421	49349.5	54599	44325.3	55607.9	197520	215762	187173	225555	255716	215695	1.75371e+06	1.62317e+06	1.46687e+06	1.58839e+06	1.57225e+06	1.59889e+06
sp|O15439|MRP4_HUMAN	ABCC4	ATP-binding cassette sub-family C member 4 OS=Homo sapiens OX=9606 GN=ABCC4 PE=1 SV=3	236766	62159.5	84879.2		34615.8	24930.6	141657	134807	168040	137012	137489	147234	192406	197075	195143	141137	198213	160084
sp|O15440|MRP5_HUMAN	ABCC5	ATP-binding cassette sub-family C member 5 OS=Homo sapiens OX=9606 GN=ABCC5 PE=1 SV=2	66038.5	39716.8		104813	42857.2		67032.3	78587.1	71502.7	64944.2	56560.4	76004.9	78672.1	95415.8	85811.3	86832.6	86072.6	60039.3
sp|P33897|ABCD1_HUMAN	ABCD1	ATP-binding cassette sub-family D member 1 OS=Homo sapiens OX=9606 GN=ABCD1 PE=1 SV=2	11745	65412.2	8599.95	9168.32		9464.35	191853	194655	159229	184183	198288	170899	508291	476400	573770	430020	406459	575574
sp|P28288|ABCD3_HUMAN	ABCD3	ATP-binding cassette sub-family D member 3 OS=Homo sapiens OX=9606 GN=ABCD3 PE=1 SV=1	32605.4	91655	49540.2		27187.1	46031.6	140272	146456	138378	143998	148769	140793	438308	402874	493718	482596	412714	572486
sp|P61221|ABCE1_HUMAN	ABCE1	ATP-binding cassette sub-family E member 1 OS=Homo sapiens OX=9606 GN=ABCE1 PE=1 SV=1	442684	412648	471185	455196	405757	462322	219921	193594	229234	220877	226071	224147	289679	316167	257871	255374	267715	244245
sp|Q8NE71|ABCF1_HUMAN	ABCF1	ATP-binding cassette sub-family F member 1 OS=Homo sapiens OX=9606 GN=ABCF1 PE=1 SV=2	259608	231233	399928	305525	247947	341081	162687	144989	152847	161318	168706	154994	180540	213139	136290	169784	151670	122147
sp|Q9UG63|ABCF2_HUMAN	ABCF2	ATP-binding cassette sub-family F member 2 OS=Homo sapiens OX=9606 GN=ABCF2 PE=1 SV=2	165349	145435	213068	179236	147427	213726	100717	96900.5	91691.7	106328	114095	98048.7	179327	190133	129652	156451	149767	118606
sp|Q9NUQ8|ABCF3_HUMAN	ABCF3	ATP-binding cassette sub-family F member 3 OS=Homo sapiens OX=9606 GN=ABCF3 PE=1 SV=2	199536	174914	207642	214784	195085	235635	106679	82913.2	98768.6	94344.3	100621	99992.2	132440	134098	110258	129666	121323	110743
sp|P53396|ACLY_HUMAN	ACLY	ATP-citrate synthase OS=Homo sapiens OX=9606 GN=ACLY PE=1 SV=3	922790	810200	1.01553e+06	922935	822540	906837	318921	323143	294439	301772	330633	306009	336703	395790	224036	284380	279431	206272
sp|P17858|PFKAL_HUMAN	PFKL	ATP-dependent 6-phosphofructokinase, liver type OS=Homo sapiens OX=9606 GN=PFKL PE=1 SV=6	146829	121078	127908	123040	137209	121911	89853.6	77823.6	80395.7	82366.9	78803.4	69745	122103	115280	83181.8	116897	110344	80873.9
sp|P08237|PFKAM_HUMAN	PFKM	ATP-dependent 6-phosphofructokinase, muscle type OS=Homo sapiens OX=9606 GN=PFKM PE=1 SV=2	198527	160322	185716	209371	179082	188035	153426	133312	146899	139925	149028	145984	171289	182048	121055	145176	139756	113560
sp|Q01813|PFKAP_HUMAN	PFKP	ATP-dependent 6-phosphofructokinase, platelet type OS=Homo sapiens OX=9606 GN=PFKP PE=1 SV=2	354080	312524	380402	359995	332536	375395	210891	187060	231661	199316	204182	234384	252755	261022	179723	208167	188877	157818
sp|O76031|CLPX_HUMAN	CLPX	ATP-dependent Clp protease ATP-binding subunit clpX-like, mitochondrial OS=Homo sapiens OX=9606 GN=CLPX PE=1 SV=2	70542.2	84990.4	77947.1	62092.7	84204	80504.2	263960	280424	237858	261655	288464	240784	599006	538242	619272	565289	509134	602799
sp|Q16740|CLPP_HUMAN	CLPP	ATP-dependent Clp protease proteolytic subunit, mitochondrial OS=Homo sapiens OX=9606 GN=CLPP PE=1 SV=1	82084.8	73938.8	73661.8	77343.4	113690	91947	111528	116788	100487	125397	154922	131324	297998	241589	741638	588693	509485	713348
sp|Q96FC9|DDX11_HUMAN	DDX11	ATP-dependent DNA helicase DDX11 OS=Homo sapiens OX=9606 GN=DDX11 PE=1 SV=1	59806.1	48545.3	68984.5	66139.3	64188	75563.1	75814.1	69141.8	65523.5	67509.7	67974.1	67634.5	37784	45997.7	29102.1	36384.3	37817.6	26625.9
sp|P46063|RECQ1_HUMAN	RECQL	ATP-dependent DNA helicase Q1 OS=Homo sapiens OX=9606 GN=RECQL PE=1 SV=3	87900.7	83714.4	91866.6	81167.8	90707.7	88469.5	794125	813370	817694	642339	678899	762044	100245	106608	79216	84691.1	85865.1	70461
sp|O94761|RECQ4_HUMAN	RECQL4	ATP-dependent DNA helicase Q4 OS=Homo sapiens OX=9606 GN=RECQL4 PE=1 SV=2	45349.7	53092.5	61219.1	66602.4	49753.2	51060.8	22140.2	14633.8	34943.3	32505.7	25159.4	19415.8	43258.2	42772.6	64699.4	29631.3	46525.2	27423.8
sp|O94762|RECQ5_HUMAN	RECQL5	ATP-dependent DNA helicase Q5 OS=Homo sapiens OX=9606 GN=RECQL5 PE=1 SV=2			16408.5			21706.1	80125.2	67636.8	83036.3	68103.3	59741.8	50656.5	34213.2	23236.6	20569.3
sp|Q9H2U1|DHX36_HUMAN	DHX36	ATP-dependent DNA/RNA helicase DHX36 OS=Homo sapiens OX=9606 GN=DHX36 PE=1 SV=2	86990	90849.3	115449	94288.9	121239	127529	170695	162397	174944	151496	141999	156694	97379.7	101350	77675.8	95875.2	79757.8	78996.2
sp|Q08211|DHX9_HUMAN	DHX9	ATP-dependent RNA helicase A OS=Homo sapiens OX=9606 GN=DHX9 PE=1 SV=4	279354	286825	261060	261494	286640	243585	1.69273e+06	1.60647e+06	1.67238e+06	1.39499e+06	1.40394e+06	1.62877e+06	220184	269155	168019	191492	195996	156370
sp|Q92499|DDX1_HUMAN	DDX1	ATP-dependent RNA helicase DDX1 OS=Homo sapiens OX=9606 GN=DDX1 PE=1 SV=2	269536	273916	331768	256691	300218	354252	421105	400116	420548	388676	374463	405603	223901	226746	174999	173004	174912	168913
sp|Q9NVP1|DDX18_HUMAN	DDX18	ATP-dependent RNA helicase DDX18 OS=Homo sapiens OX=9606 GN=DDX18 PE=1 SV=2	127672	117188	155892	89901.8	108569	108129	836481	774386	947135	843939	849596	955297	189845	242447	112818	148867	150706	79305.1
sp|Q9NUU7|DD19A_HUMAN	DDX19A	ATP-dependent RNA helicase DDX19A OS=Homo sapiens OX=9606 GN=DDX19A PE=1 SV=1	144978	144412	151060	206819	220522	178549	253103	206562	230770	186152	207378	204901				81859.9		84178.5
sp|Q9UMR2|DD19B_HUMAN	DDX19B	ATP-dependent RNA helicase DDX19B OS=Homo sapiens OX=9606 GN=DDX19B PE=1 SV=1	215508	219975	201338	207242	212024	209262	251989	236743	210614	225504	218856	213884	135937	131550	135825	131574	111739	135005
sp|Q9GZR7|DDX24_HUMAN	DDX24	ATP-dependent RNA helicase DDX24 OS=Homo sapiens OX=9606 GN=DDX24 PE=1 SV=1	101243	91514.2	95436.1	91751.1	80849.4	84064.4	390311	356550	399335	403771	381918	397838	95665.9	121535	61440.5	67568	77427.9	47681.2
sp|O00148|DX39A_HUMAN	DDX39A	ATP-dependent RNA helicase DDX39A OS=Homo sapiens OX=9606 GN=DDX39A PE=1 SV=2	262166	280374	307377	244686	290888	326468	1.57138e+06	1.50713e+06	1.5352e+06	1.34201e+06	1.30759e+06	1.4742e+06	172305	169433	132544	163955	144705	114168
sp|O00571|DDX3X_HUMAN	DDX3X	ATP-dependent RNA helicase DDX3X OS=Homo sapiens OX=9606 GN=DDX3X PE=1 SV=3	618842	632062	713214	615131	657113	792527	418139	409296	394676	441553	426110	407147	615393	651560	473490	552105	496268	454564
sp|Q86XP3|DDX42_HUMAN	DDX42	ATP-dependent RNA helicase DDX42 OS=Homo sapiens OX=9606 GN=DDX42 PE=1 SV=1	125754	107865	162796	123877	126926	144161	485590	464015	467591	433490	424153	449017	81802.7	90028.1	62121	72882.4	70407.6	58878.5
sp|Q9BQ39|DDX50_HUMAN	DDX50	ATP-dependent RNA helicase DDX50 OS=Homo sapiens OX=9606 GN=DDX50 PE=1 SV=1	57265.3	45949.8	67588.8	52202.3	45484	51266	601862	530269	603429	519710	548371	591008	106424	136523	64829.2	80017.6	95316.8	51206.3
sp|Q8N8A6|DDX51_HUMAN	DDX51	ATP-dependent RNA helicase DDX51 OS=Homo sapiens OX=9606 GN=DDX51 PE=1 SV=3	24079.6	40273.5	25061	19955.8	35208	23572.5	249514	272353	280104	244192	233803	277136	50993.5	54537.2	25801.1	38405.6	37401.4	23583.5
sp|Q8TDD1|DDX54_HUMAN	DDX54	ATP-dependent RNA helicase DDX54 OS=Homo sapiens OX=9606 GN=DDX54 PE=1 SV=2	90871.9	78034.1	96237.6	74898.7	64280.6	69510.6	392440	355643	413211	424093	414240	427522	110412	159797	67138.2	78236.4	91145.2	54132.7
sp|Q8NHQ9|DDX55_HUMAN	DDX55	ATP-dependent RNA helicase DDX55 OS=Homo sapiens OX=9606 GN=DDX55 PE=1 SV=3	48992.4	44245.3	56740.4	51716.2	34895	53985.4	190595	175976	205776	188551	188349	205288	64776.5	70797.3	45001.1	57404.9	55230.3	34870.4
sp|O43143|DHX15_HUMAN	DHX15	ATP-dependent RNA helicase DHX15 OS=Homo sapiens OX=9606 GN=DHX15 PE=1 SV=2	333739	270800	411975	348165	272566	331473	674256	654502	656350	606781	572998	625151	110638	129409	63424	83371.2	89482.1	52643.6
sp|Q7Z478|DHX29_HUMAN	DHX29	ATP-dependent RNA helicase DHX29 OS=Homo sapiens OX=9606 GN=DHX29 PE=1 SV=2	95021.2	91170.1	141462	100479	104530	153585	53936.3	60350	60457.6	64522.8	57927.3	59686.6	99390.4	100627	77707.1	100475	90522.2	77028.8
sp|Q7L2E3|DHX30_HUMAN	DHX30	ATP-dependent RNA helicase DHX30 OS=Homo sapiens OX=9606 GN=DHX30 PE=1 SV=1	71984.4	88423.7	79532.1	70832.6	81412.4	83554.7	247098	288096	235761	260954	271069	246512	573081	569654	534702	542681	480297	556628
sp|Q9H6R0|DHX33_HUMAN	DHX33	ATP-dependent RNA helicase DHX33 OS=Homo sapiens OX=9606 GN=DHX33 PE=1 SV=2	64076.9	52621.7	51545.5	46275.1	55755.7	57153.6	379088	356821	396865	356619	366234	372917	91822.8	104612	53712.8	62530.6	67318.4	41654.4
sp|Q14562|DHX8_HUMAN	DHX8	ATP-dependent RNA helicase DHX8 OS=Homo sapiens OX=9606 GN=DHX8 PE=1 SV=1	71221.3	64480.7	90502.4	90280.4	71836.3	78139.7	155187	150611	143673	143162	129179	140123	38434.3	43990.8	30179.3	38051.9	38740.2	30742.5
sp|Q8IYB8|SUV3_HUMAN	SUPV3L1	ATP-dependent RNA helicase SUPV3L1, mitochondrial OS=Homo sapiens OX=9606 GN=SUPV3L1 PE=1 SV=1	45556.2	84591.9	49589	43392.6	48286.2	45662.8	257216	297299	261727	270715	292035	255128	628196	572169	561145	564006	486509	596228
sp|Q96TA2|YMEL1_HUMAN	YME1L1	ATP-dependent zinc metalloprotease YME1L1 OS=Homo sapiens OX=9606 GN=YME1L1 PE=1 SV=2	11992.7	87387.2	30443.4	39016.5	36024.9	43298	313861	330971	313714	313701	357906	298178	891103	798113	954245	805086	771638	959563
sp|P16066|ANPRA_HUMAN	NPR1	Atrial natriuretic peptide receptor 1 OS=Homo sapiens OX=9606 GN=NPR1 PE=1 SV=1		40064.1					70291.2	62977.5	82260.1	63062	67846.7	83635.4	123411	121248	130677	114675	115484	132202
sp|P17342|ANPRC_HUMAN	NPR3	Atrial natriuretic peptide receptor 3 OS=Homo sapiens OX=9606 GN=NPR3 PE=1 SV=2	93139.2	115623	94972.2	85700.3	143199	112215	244288	246750	248332	218132	197169	232159	500865	478000	446752	539244	482461	457731
sp|O14497|ARI1A_HUMAN	ARID1A	AT-rich interactive domain-containing protein 1A OS=Homo sapiens OX=9606 GN=ARID1A PE=1 SV=3	97022.6	179579			21416.4	28624.4	744342	653315	678744	583404	624391	600940	25391.4	29120.6	17102.4	17907.4	25267.9	14774.8
sp|Q8NFD5|ARI1B_HUMAN	ARID1B	AT-rich interactive domain-containing protein 1B OS=Homo sapiens OX=9606 GN=ARID1B PE=1 SV=3	241778	243542	78910.7	147629	184695	64601	388282	417610	359829	346825	375239	399087	28635.3	51613.2	17775.3	26356.1	26238.8	25183.7
sp|Q68CP9|ARID2_HUMAN	ARID2	AT-rich interactive domain-containing protein 2 OS=Homo sapiens OX=9606 GN=ARID2 PE=1 SV=2		134265			16908.9	45506.4	377867	355726	341885	316550	304286	329894	27551.1	24358.7	15611.2	17871	26460.8	14889
sp|Q4LE39|ARI4B_HUMAN	ARID4B	AT-rich interactive domain-containing protein 4B OS=Homo sapiens OX=9606 GN=ARID4B PE=1 SV=2	75637.5	68761	76079.9	82179.8	95952.7	76599	221580	203280	210231	185948	197722	190297	11902.1	10288.2
sp|Q14865|ARI5B_HUMAN	ARID5B	AT-rich interactive domain-containing protein 5B OS=Homo sapiens OX=9606 GN=ARID5B PE=1 SV=3	21300.7		39545.3			41541.3	76540.1	88865.4	75965	78848.9	83138	77815.5	102057	96354.1	158502	153860	62068.5	171068
sp|O75882|ATRN_HUMAN	ATRN	Attractin OS=Homo sapiens OX=9606 GN=ATRN PE=1 SV=2					29849.6		40358.9	36795.9	44530.4	35430.1	18456.3	52463.5	108374	106094	79566.5	87869.6	83374	93733.1
sp|P25106|ACKR3_HUMAN	ACKR3	Atypical chemokine receptor 3 OS=Homo sapiens OX=9606 GN=ACKR3 PE=1 SV=3			111005		107303	66320.9	106064	99873.2	142589	67943.5	89544.3	109316	222505	209827	287584	226922	224206	330739
sp|Q8NI60|COQ8A_HUMAN	COQ8A	Atypical kinase COQ8A, mitochondrial OS=Homo sapiens OX=9606 GN=COQ8A PE=1 SV=1	8628.91	46478.8		212304	48332.1		115108	164089	107976	140430	159989	122195	362870	342796	417059	421019	403806	412804
sp|Q96D53|COQ8B_HUMAN	COQ8B	Atypical kinase COQ8B, mitochondrial OS=Homo sapiens OX=9606 GN=COQ8B PE=1 SV=2		91802.6	26591.8	121758	41819	33117.4	134959	156778	131712	138735	154456	118288	342897	317626	475880	499822	471379	535154
sp|O14965|AURKA_HUMAN	AURKA	Aurora kinase A OS=Homo sapiens OX=9606 GN=AURKA PE=1 SV=3	72212.4	70512.6	74853.8	98145.9	62407.5	90076.6	177647	153856	133338	140312	137798	126806	102352	99303.5	76143.8	100125	79526.4	74218.5
sp|Q96GD4|AURKB_HUMAN	AURKB	Aurora kinase B OS=Homo sapiens OX=9606 GN=AURKB PE=1 SV=3	40454.2	41705.5	45081.3	52326.9	45962.3	34077.6	496279	483003	410707	441967	399298	404842	63354.3	54114.6	56765.5	64384	59504.1	67288.2
sp|Q9H1Y0|ATG5_HUMAN	ATG5	Autophagy protein 5 OS=Homo sapiens OX=9606 GN=ATG5 PE=1 SV=2	70741.8	48009.8	71446.7	80284.8	62132.3	98508.1	22008.2	30731.7	10464.8	23192.4		18439.9	47917.2	57215.3	28494.9	51591.9	69799.9	52478
sp|Q9BSB4|ATGA1_HUMAN	ATG101	Autophagy-related protein 101 OS=Homo sapiens OX=9606 GN=ATG101 PE=1 SV=1	69262	44549.6	39111.6	59618.8	63057.9	62202.5	47773.6			54733.3	111170	86923.5	42449.5	36869.3	36199.2	37899.3	31678	32564.9
sp|O75143|ATG13_HUMAN	ATG13	Autophagy-related protein 13 OS=Homo sapiens OX=9606 GN=ATG13 PE=1 SV=1	72277.2	91580.3	86465.8	79219.1	114863	110061			41115.6	21384	35802.5		62775.6	34353.1	82783.5	57197.5	38163.3
sp|Q676U5|A16L1_HUMAN	ATG16L1	Autophagy-related protein 16-1 OS=Homo sapiens OX=9606 GN=ATG16L1 PE=1 SV=2	65397.1	56524.4	88641.6	96305.9	54463.5	86448.9	47536.6						37415.4	49746.4	29662.9	31798.3	28789.8	29527.5
sp|Q2TAZ0|ATG2A_HUMAN	ATG2A	Autophagy-related protein 2 homolog A OS=Homo sapiens OX=9606 GN=ATG2A PE=1 SV=3	54799.7	48127.1	45676.1	56143.6	34884.5	55377.2							20159.8	14673.7		12261.6	9731.27	13504.7
sp|Q96BY7|ATG2B_HUMAN	ATG2B	Autophagy-related protein 2 homolog B OS=Homo sapiens OX=9606 GN=ATG2B PE=1 SV=5	53359.6	25556.1	44738.9	72420.8	37465.8	47380.6			20353.9				21159.4	18324.1		8311.35	32014.2	13525.8
sp|Q7Z3C6|ATG9A_HUMAN	ATG9A	Autophagy-related protein 9A OS=Homo sapiens OX=9606 GN=ATG9A PE=1 SV=3	115843	98556.2	112671	121095	117682	129198	84753.1	82548.1	90723.8	82353.5	92293.9	95844.7	302661	308180	278620	278047	290945	295503
sp|Q96BJ3|AIDA_HUMAN	AIDA	Axin interactor, dorsalization-associated protein OS=Homo sapiens OX=9606 GN=AIDA PE=1 SV=1	185930	153794	170097	187711	189077	177200	31108.9	30567	30639.7	28504.5	24409.2	41477.4	81829.1	87788	87650.1	97728.3	83882.8	92264
sp|Q9NR09|BIRC6_HUMAN	BIRC6	Baculoviral IAP repeat-containing protein 6 OS=Homo sapiens OX=9606 GN=BIRC6 PE=1 SV=3	149855	136810	150254	171005	159027	124792	46809.8	23190.6	30464.8	22752.1	19802.3	22773.1	27993.9	32683	33396.2	30451.6	25108.9	16293.6
sp|Q99933|BAG1_HUMAN	BAG1	BAG family molecular chaperone regulator 1 OS=Homo sapiens OX=9606 GN=BAG1 PE=1 SV=4	90529.8	66602.7	100726	89845.1	92317.5	83696.2	128154	116399	107169	109538	117544	108810	54351.4	67447.7	60139.7	49697.6	65260.7	54243.1
sp|O95816|BAG2_HUMAN	BAG2	BAG family molecular chaperone regulator 2 OS=Homo sapiens OX=9606 GN=BAG2 PE=1 SV=1	158233	130672	122057	144247	167824	138259	77742.8	83943.1	72127.6	75359.4	72993.8	86446.3	66840.9	76799.9	160876	172853	150732	178689
sp|O95817|BAG3_HUMAN	BAG3	BAG family molecular chaperone regulator 3 OS=Homo sapiens OX=9606 GN=BAG3 PE=1 SV=3	105123	78221.6	99155.6	127087	91625	117712	62888.7	43790.1	64699.3	54051	63154.4	64152.4	44156.2	43425.5	48541.1	47803.9	36797.5	46036.1
sp|Q9UL15|BAG5_HUMAN	BAG5	BAG family molecular chaperone regulator 5 OS=Homo sapiens OX=9606 GN=BAG5 PE=1 SV=1	90797.9	47597	49824.3	85376.6	59567	56348.7	33224.5		33295.5	37434.6	63521.7	43599.2	56961.4	50156.6	106562	93127.9	85067	106558
sp|Q9H4G0|E41L1_HUMAN	EPB41L1	Band 4.1-like protein 1 OS=Homo sapiens OX=9606 GN=EPB41L1 PE=1 SV=2	151638	155932	160029	140505	162509	149934	37491.1	49725.9	51026.5	39458.3	32906.7	60552.9	103601	104609	95366	84189.3	79562.6	86729.7
sp|O43491|E41L2_HUMAN	EPB41L2	Band 4.1-like protein 2 OS=Homo sapiens OX=9606 GN=EPB41L2 PE=1 SV=1	318173	310212	292814	289718	297196	302102	81838.9	75984.2	96357.4	78202.2	74685.2	90367.2	193930	209176	154279	154383	159414	152524
sp|Q9HCM4|E41L5_HUMAN	EPB41L5	Band 4.1-like protein 5 OS=Homo sapiens OX=9606 GN=EPB41L5 PE=1 SV=3	41017.2		31487	31935.2	24548.2	28671.4	19242.5	15611.7	27896.1		18872.6	30409.8	51846.6	53005.2	51273	48417.3	58436.1	45606.3
sp|O75531|BAF_HUMAN	BANF1	Barrier-to-autointegration factor OS=Homo sapiens OX=9606 GN=BANF1 PE=1 SV=1	73709.2	93650.4	38371	51634.9	136492	45762.4	817340	960798	1.22601e+06	902768	837788	1.12689e+06	129776	122509	200698	182551	173838	233206
sp|P50895|BCAM_HUMAN	BCAM	Basal cell adhesion molecule OS=Homo sapiens OX=9606 GN=BCAM PE=1 SV=2	19490.8	31102.7					79006.2	64834.9	64267.7	67571.5	58103	66257.8	144897	148376	120389	126433	141713	118015
sp|P98160|PGBM_HUMAN	HSPG2	Basement membrane-specific heparan sulfate proteoglycan core protein OS=Homo sapiens OX=9606 GN=HSPG2 PE=1 SV=4	22327.7	43657.5	22370.6		102541	27209.1	85776.8	72085.6	62304.2	70862.5	77018.2	54882.4	113176	112879	48250.7	99123.4	100476	122928
sp|P35613|BASI_HUMAN	BSG	Basigin OS=Homo sapiens OX=9606 GN=BSG PE=1 SV=2	43031.1	183432	54893.8	44473.1	87382.5	62503.3	1.28431e+06	1.12124e+06	1.42478e+06	1.15766e+06	1.13838e+06	1.36431e+06	2.35569e+06	2.185e+06	2.91001e+06	2.58696e+06	2.70329e+06	2.68081e+06
sp|Q13286|CLN3_HUMAN	CLN3	Battenin OS=Homo sapiens OX=9606 GN=CLN3 PE=1 SV=1	13192.5	70144.6	23856.9			23579.8	52003	46881.4	46366.9	36884.4	47812.1	52108.1	345444	309499	358793	494860	406405	473855
sp|P55061|BI1_HUMAN	TMBIM6	Bax inhibitor 1 OS=Homo sapiens OX=9606 GN=TMBIM6 PE=1 SV=2							156886	133726	120413	111761	142748	117003	174509	166438	145173	217782	151030	221481
sp|Q8WUZ0|BCL7C_HUMAN	BCL7C	B-cell CLL/lymphoma 7 protein family member C OS=Homo sapiens OX=9606 GN=BCL7C PE=1 SV=3			66152.7		111400	113705	195116	143849	176937	137907	162580	171075	8142.72				41586.2	44340.5
sp|Q86UU0|BCL9L_HUMAN	BCL9L	B-cell CLL/lymphoma 9-like protein OS=Homo sapiens OX=9606 GN=BCL9L PE=1 SV=1	47838	37137	52406.7	40246	48066.4	49439	82939.3	68262.5	77820.3	80138.2	71166.2	72184.2	24698.5	22967.7	23790.4	27321.2	24074.6	29377.1
sp|Q9UHQ4|BAP29_HUMAN	BCAP29	B-cell receptor-associated protein 29 OS=Homo sapiens OX=9606 GN=BCAP29 PE=1 SV=2							57923.5	51941.7	58220.2	51581.8	57572.3	62686.7	66481.3	60041.2	132371	92971.4	94989.4	132050
sp|P51572|BAP31_HUMAN	BCAP31	B-cell receptor-associated protein 31 OS=Homo sapiens OX=9606 GN=BCAP31 PE=1 SV=3	40701.7	172956	61946.8			20816.9	232120	286873	254946	283252	258000	288793	332210	292245	735773	531817	527958	740119
tr|E9PK91|E9PK91_HUMAN	BCLAF1	BCL2 associated transcription factor 1 OS=Homo sapiens OX=9606 GN=BCLAF1 PE=1 SV=1	166451	219219	285223	90690.1	201609	249991	120633	150166	162482	157866	93891.8	120596	56928.6	44531.8	21067.8	36816.9	37008.1	26891
sp|Q16611|BAK_HUMAN	BAK1	Bcl-2 homologous antagonist/killer OS=Homo sapiens OX=9606 GN=BAK1 PE=1 SV=1							88231.9	71673.9	100291	89518.2	112489	79451	287180	225808	378769	283692	267393	376635
sp|O60238|BNI3L_HUMAN	BNIP3L	BCL2/adenovirus E1B 19 kDa protein-interacting protein 3-like OS=Homo sapiens OX=9606 GN=BNIP3L PE=1 SV=1							25786.8	31766.2	30072.4	12117.6	27361.7	35219.8	73569.6	64262.1	140532	112788	112804	130157
sp|Q9NYF8|BCLF1_HUMAN	BCLAF1	Bcl-2-associated transcription factor 1 OS=Homo sapiens OX=9606 GN=BCLAF1 PE=1 SV=2	180955	154743	250698	180960	158349	217119	326777	295366	321852	300511	269428	298849	62971	83272.5	50348.4	60015.5	60881.7	41500.8
sp|Q07817|B2CL1_HUMAN	BCL2L1	Bcl-2-like protein 1 OS=Homo sapiens OX=9606 GN=BCL2L1 PE=1 SV=1						29277.8		46443.4	34327.4		44025	41763.6	91114.4	105151	202788	180360	168848	205391
sp|Q9HB09|B2L12_HUMAN	BCL2L12	Bcl-2-like protein 12 OS=Homo sapiens OX=9606 GN=BCL2L12 PE=1 SV=1	144100	110421	118566	131483	176899		97127.6			71808.9		43271.3	28460.6	19711.7	41818.7	23265.9	25333.3	33208.3
sp|Q9BXK5|B2L13_HUMAN	BCL2L13	Bcl-2-like protein 13 OS=Homo sapiens OX=9606 GN=BCL2L13 PE=1 SV=1		66622.8	23363.1	219420	35088.4	31506.8	122021	139258	140880	122390	132173	118037	357588	322114	437546	454298	374098	484683
sp|Q14457|BECN1_HUMAN	BECN1	Beclin-1 OS=Homo sapiens OX=9606 GN=BECN1 PE=1 SV=2	32882.5	23374.9	43437.5		67506.2	41310.8		19922.4			31593.1		56440	52206.6	48080.3	68949.9	49032.6	50357.4
sp|Q5T5X7|BEND3_HUMAN	BEND3	BEN domain-containing protein 3 OS=Homo sapiens OX=9606 GN=BEND3 PE=1 SV=1							101752	101578	93582.2	92537.1	86033.8	86045.5	18709.9	22632.7	17984.1	26522.8	9592.33
sp|O15155|BET1_HUMAN	BET1	BET1 homolog OS=Homo sapiens OX=9606 GN=BET1 PE=1 SV=1		211062					92684.6	76638.2	111619	93889.7	116340	99398.6	186118	141083	360756	262447	265122	477375
tr|A7XZE4|A7XZE4_HUMAN	TPM2	Beta tropomyosin isoform OS=Homo sapiens OX=9606 GN=TPM2 PE=1 SV=1	132011	114203	110711	87926.2	161714	118343	21791.1	25830.4		25602.6	44747.3	44061.2	14390.4	23786.1		14949.3		8531.62
sp|Q96L58|B3GT6_HUMAN	B3GALT6	Beta-1,3-galactosyltransferase 6 OS=Homo sapiens OX=9606 GN=B3GALT6 PE=1 SV=2							66757.1	81232.9	70030.8	70319.6	69712.4	74919.2	234876	206753	311227	333605	330070	360475
sp|Q6Y288|B3GLT_HUMAN	B3GLCT	Beta-1,3-glucosyltransferase OS=Homo sapiens OX=9606 GN=B3GLCT PE=1 SV=2	411781		150513	296114	447931	165750	37562	45411	34803	48060.3	38877.4	54354.5	64549.2	81832.4	75410.6	64427.7	49764.7	98774.1
sp|Q00973|B4GN1_HUMAN	B4GALNT1	Beta-1,4 N-acetylgalactosaminyltransferase 1 OS=Homo sapiens OX=9606 GN=B4GALNT1 PE=1 SV=2							50107.9	65456.7	44877	51003	35301.5	50627.4	173987	186922	215508	201403	204848	242853
sp|P15291|B4GT1_HUMAN	B4GALT1	Beta-1,4-galactosyltransferase 1 OS=Homo sapiens OX=9606 GN=B4GALT1 PE=1 SV=5	57589.4	243330	56973.7	36849.9	32130.2	48143.7	349568	405086	406354	391007	387702	455104	1.71556e+06	1.53814e+06	1.86258e+06	1.72576e+06	1.54753e+06	2.01459e+06
sp|O60513|B4GT4_HUMAN	B4GALT4	Beta-1,4-galactosyltransferase 4 OS=Homo sapiens OX=9606 GN=B4GALT4 PE=1 SV=1							62327.1	76424	91235.3	49323.2	90003.3	58309.3	296669	270871	292273	361769	288742	327086
sp|Q9UBX8|B4GT6_HUMAN	B4GALT6	Beta-1,4-galactosyltransferase 6 OS=Homo sapiens OX=9606 GN=B4GALT6 PE=1 SV=1	391527	264978	330821	442696	247135	421083	526953	422542	456109	481980	472248	318852	257616	277284	779111	430078	509456	439330
sp|O43505|B4GA1_HUMAN	B4GAT1	Beta-1,4-glucuronyltransferase 1 OS=Homo sapiens OX=9606 GN=B4GAT1 PE=1 SV=1	17195.5			19824.7			82377.9	84637.2	77440.3	89239.2	97407.6	75108	181329	175992	236381	209804	222119	243474
sp|P61769|B2MG_HUMAN	B2M	Beta-2-microglobulin OS=Homo sapiens OX=9606 GN=B2M PE=1 SV=1	40305.4	573639	76999.3		223383	92197.3	346603	435345	466912	307875	322620	384613	825091	761924	1.31639e+06	1.68919e+06	1.38178e+06	2.16796e+06
sp|Q13425|SNTB2_HUMAN	SNTB2	Beta-2-syntrophin OS=Homo sapiens OX=9606 GN=SNTB2 PE=1 SV=1		33194.7	106783	71714.6	161077		113871	98394.5	122748	106041	89725.9	98638.2	137415	145432	140792	145071	156302	135234
sp|Q562R1|ACTBL_HUMAN	ACTBL2	Beta-actin-like protein 2 OS=Homo sapiens OX=9606 GN=ACTBL2 PE=1 SV=2	1.37343e+06	1.16287e+06	858200	1.30208e+06	2.12808e+06	954446	186897	210972	343270	247067	201322	296710	492182	471560	564643	499493	918746	696765
sp|P25098|ARBK1_HUMAN	GRK2	Beta-adrenergic receptor kinase 1 OS=Homo sapiens OX=9606 GN=GRK2 PE=1 SV=2	92693.5	71382.8	74522.3	97826.3	90478.7	88916.8	67949.2	50590.8	58895.2	59741.2	62277.8	65368.2	62160	58983.5	38073.8	40546.9	46934.7	36429.2
sp|P49407|ARRB1_HUMAN	ARRB1	Beta-arrestin-1 OS=Homo sapiens OX=9606 GN=ARRB1 PE=1 SV=2	126235	110551	75114.8	124155	76557.1	98858.2	32026		33400.5	40446.4	31001.7	39855.6
sp|P32121|ARRB2_HUMAN	ARRB2	Beta-arrestin-2 OS=Homo sapiens OX=9606 GN=ARRB2 PE=1 SV=2	111364	89366.7	78966.1	127357	69279.5	77908.2	65475.4	50946.2	57877.8	62417.1	55735.4	49101.3	56389.8	61167.9	50726.7	48561.3	59138.4	40356.3
sp|Q8WYA6|CTBL1_HUMAN	CTNNBL1	Beta-catenin-like protein 1 OS=Homo sapiens OX=9606 GN=CTNNBL1 PE=1 SV=1	661722	589460	559030	626353	570672	596998	160502	131356	223985	156840	165859	218512	21275.8	26975	21382.1	18661.6	29744.1	10948.7
sp|P42025|ACTY_HUMAN	ACTR1B	Beta-centractin OS=Homo sapiens OX=9606 GN=ACTR1B PE=1 SV=1	159046	123002	93704.2	131983	116552	135527	92644.4	101275				92399.9	120899	105263	84409	125244	110336	100925
sp|P13929|ENOB_HUMAN	ENO3	Beta-enolase OS=Homo sapiens OX=9606 GN=ENO3 PE=1 SV=5	467513	429494	352155	409456	570445	311700		38260.8	51176.9	34001.9	45831.6		43091.8	51557.1	43134	59990.6	55234.7	48365.5
sp|P16278|BGAL_HUMAN	GLB1	Beta-galactosidase OS=Homo sapiens OX=9606 GN=GLB1 PE=1 SV=2	150747	193193	100111	144014	207874	92832.5	95163	130117	98727.6	113102	148553	95015.9	818002	774901	788005	938396	860234	841933
sp|P08236|BGLR_HUMAN	GUSB	Beta-glucuronidase OS=Homo sapiens OX=9606 GN=GUSB PE=1 SV=2	67631.1	66575.2	45782.9	80792.1	78642.6	43846.9	116217	112503	78629.6	104231	111445	81668.2	442053	409302	319184	362710	370895	293365
sp|P06865|HEXA_HUMAN	HEXA	Beta-hexosaminidase subunit alpha OS=Homo sapiens OX=9606 GN=HEXA PE=1 SV=2	158380	196997	115109	120283	201447	115776	102123	110426	99317	99540.7	116451	90687.5	498825	463923	659856	704410	612250	660712
sp|P07686|HEXB_HUMAN	HEXB	Beta-hexosaminidase subunit beta OS=Homo sapiens OX=9606 GN=HEXB PE=1 SV=4	121953	144353	98781.1	131486	156407	91603.3	104552	109735	106051	130270	132779	92389.8	630159	535549	1.25681e+06	1.22675e+06	1.11624e+06	1.28223e+06
sp|O00462|MANBA_HUMAN	MANBA	Beta-mannosidase OS=Homo sapiens OX=9606 GN=MANBA PE=1 SV=3		120125	74917.5		53708.1	41405.9		115250	53265.8			49853	107124	103303	99040.7	103704	85474.1	99918.6
sp|Q9HBI1|PARVB_HUMAN	PARVB	Beta-parvin OS=Homo sapiens OX=9606 GN=PARVB PE=1 SV=1	79385.9	68888.1	111876	69037.7	52337.6	97441.2	205336	164726	194888	174578	181995	173271	92026.8	99386.2	91270.6	104140	89294.5	94869.8
sp|Q16585|SGCB_HUMAN	SGCB	Beta-sarcoglycan OS=Homo sapiens OX=9606 GN=SGCB PE=1 SV=1							88942.2	32911.8	42015	35495.1	54023.7	31613	68718.7	55687.9	78841.6	54843.9	50556.4	64340.8
sp|Q9Y5Z0|BACE2_HUMAN	BACE2	Beta-secretase 2 OS=Homo sapiens OX=9606 GN=BACE2 PE=1 SV=1		139130					122282	91501.5	84429.3		70759.9	72377.8	268520	248554	369476	290428	292090	350329
sp|Q14191|WRN_HUMAN	WRN	Bifunctional 3'-5' exonuclease/ATP-dependent helicase WRN OS=Homo sapiens OX=9606 GN=WRN PE=1 SV=2		24787.3	20926	25843.4	26238	25043.6	104123	111515	101940	99718.9	103802	114567	39597.4	39048	23244.3	30036.6	37290.8	18274.5
sp|O43252|PAPS1_HUMAN	PAPSS1	Bifunctional 3'-phosphoadenosine 5'-phosphosulfate synthase 1 OS=Homo sapiens OX=9606 GN=PAPSS1 PE=1 SV=2	395095	349612	311574	408966	393689	312973	43085.5	46064.4	37930.9	50520.5	49987.7	48168	44750.8	56177.5	30084.9	31743.2	33272.3	27536.8
sp|O95340|PAPS2_HUMAN	PAPSS2	Bifunctional 3'-phosphoadenosine 5'-phosphosulfate synthase 2 OS=Homo sapiens OX=9606 GN=PAPSS2 PE=1 SV=2	61709.9	53738.4	124732	71365	59985.6	139206	68346.2	57025.5	57306.1	59775.2	50749.1	57383.8	77511.6	77318.7	85580.8	64491.8	56618.3	75457.3
sp|Q6NYC1|JMJD6_HUMAN	JMJD6	Bifunctional arginine demethylase and lysyl-hydroxylase JMJD6 OS=Homo sapiens OX=9606 GN=JMJD6 PE=1 SV=1	486726	495795	522902	506997	491655	411366	51418.6	54476.6	71530.8	46034.8	56705.8	65877.7			7600.24
sp|Q13057|COASY_HUMAN	COASY	Bifunctional coenzyme A synthase OS=Homo sapiens OX=9606 GN=COASY PE=1 SV=4	97175	113948	106323	103229	96958.6	120327	92219.6	95840.6	89434.6	95720.8	92540.4	72605.3	149346	143628	161629	204568	179094	147626
sp|P07814|SYEP_HUMAN	EPRS1	Bifunctional glutamate/proline--tRNA ligase OS=Homo sapiens OX=9606 GN=EPRS1 PE=1 SV=5	778651	812248	608238	783589	795397	566482	78052.5	79020.4	97352.9	79069.5	102424	109079	106070	117775	116303	85748	97855	112314
sp|P13995|MTDC_HUMAN	MTHFD2	Bifunctional methylenetetrahydrofolate dehydrogenase/cyclohydrolase, mitochondrial OS=Homo sapiens OX=9606 GN=MTHFD2 PE=1 SV=2	93291.9	164814	93199	80722.6	121029	120110	233429	267387	258991	252708	240960	264953	605286	533856	1.14907e+06	1.05041e+06	912775	1.18316e+06
sp|P22234|PUR6_HUMAN	PAICS	Bifunctional phosphoribosylaminoimidazole carboxylase/phosphoribosylaminoimidazole succinocarboxamide synthetase OS=Homo sapiens OX=9606 GN=PAICS PE=1 SV=3	484644	406603	435166	456111	365796	437015	613485	548307	576517	551069	520806	569435	375853	378045	272638	345342	341813	238387
sp|Q96T60|PNKP_HUMAN	PNKP	Bifunctional polynucleotide phosphatase/kinase OS=Homo sapiens OX=9606 GN=PNKP PE=1 SV=1			43047.3			35322.5	243776	234750	197085	185088	191082	175474		28397.2	23984.8	45638.4	8551.63
sp|P31939|PUR9_HUMAN	ATIC	Bifunctional purine biosynthesis protein ATIC OS=Homo sapiens OX=9606 GN=ATIC PE=1 SV=3	1.32735e+06	1.25944e+06	1.1022e+06	1.07299e+06	1.48602e+06	975868	90937.7	101750	115838	95242.2	120103	153190	68455.7	93422.4	43574.2	88097.3	91498.2	43219.9
sp|Q9Y223|GLCNE_HUMAN	GNE	Bifunctional UDP-N-acetylglucosamine 2-epimerase/N-acetylmannosamine kinase OS=Homo sapiens OX=9606 GN=GNE PE=1 SV=1	211497	162630	257231	242461	179546	244546	23540	50055.7	47364.9	24776.2	45126.8	66124.9	102566	105497	48130.2	98943.5	81894.6	43089
sp|P53004|BIEA_HUMAN	BLVRA	Biliverdin reductase A OS=Homo sapiens OX=9606 GN=BLVRA PE=1 SV=2	369711	380732	381159	339136	436387	393884	73166.2	83688.7	70373.1	61039.5	70553.7	69291.9	29136.3	34177	26114.7	44973.2	32782.6	32658.3
sp|Q8NFC6|BD1L1_HUMAN	BOD1L1	Biorientation of chromosomes in cell division protein 1-like 1 OS=Homo sapiens OX=9606 GN=BOD1L1 PE=1 SV=2	42936	64370.1	38351.5	35188.2	40764.6	40954.5	579656	531088	509677	432178	471433	521620	32911.8	43179.3	29842.5	22601.9	17196.3	27334.7
sp|P43251|BTD_HUMAN	BTD	Biotinidase OS=Homo sapiens OX=9606 GN=BTD PE=1 SV=2		50529.2	41171.2		38547.8	24317.7				58356.7	51736.6	120985	61705.8	72436	59394.9	96244	92060.8	107732
sp|Q13867|BLMH_HUMAN	BLMH	Bleomycin hydrolase OS=Homo sapiens OX=9606 GN=BLMH PE=1 SV=1	511574	465763	404957	485011	498483	358841	49273.6	43007.7	69633.7	53786.5	59234.2	56264.4	46801.7	43740.6	47935.8	50244.5	49097.8	63458.8
sp|Q969F9|HPS3_HUMAN	HPS3	BLOC-2 complex member HPS3 OS=Homo sapiens OX=9606 GN=HPS3 PE=1 SV=1	24250.4	18186.9	28080	21282.2	23919.8	39417.1	18543.3	14107.6	18584.9	15214.8	26649	25803.1	19490.4	12846.3		17748.4	16607	16856.4
sp|Q9UPZ3|HPS5_HUMAN	HPS5	BLOC-2 complex member HPS5 OS=Homo sapiens OX=9606 GN=HPS5 PE=1 SV=2	56746.1	45981.9	54585.2	82786.7	54415.8	73954.3	22543	25667.2	26948.6	31170.3	28707.2	20553.3	40924.8	44922.3	27481.2	40232.7	38141.6	25619.2
sp|Q86YV9|HPS6_HUMAN	HPS6	BLOC-2 complex member HPS6 OS=Homo sapiens OX=9606 GN=HPS6 PE=1 SV=1	65239.2	44131.2	68816.8	88510	75096.4	57835.6	24681.2	36376.8	17370.5	48098.9	63861.7		55098.9	65733.7	56885.9	68990.3	64387.1	56509.8
sp|Q9H3K6|BOLA2_HUMAN	BOLA2	BolA-like protein 2 OS=Homo sapiens OX=9606 GN=BOLA2 PE=1 SV=1	198404	131948	149485	223358	268198	194372			22127.2			28836.9			26331.1	15194.2		13808
sp|Q6UWU4|CF089_HUMAN	C6orf89	Bombesin receptor-activated protein C6orf89 OS=Homo sapiens OX=9606 GN=C6orf89 PE=1 SV=1							32501.9	24566.1	28850.8	34287.7	22026.4	33282.5	93823.8	80463.3	128816	109083	102073	131387
sp|Q10589|BST2_HUMAN	BST2	Bone marrow stromal antigen 2 OS=Homo sapiens OX=9606 GN=BST2 PE=1 SV=1	133917	126650	127946	163398	111598	137342	575651	487364	563619	485612	498480	594967	1.4481e+06	1.36542e+06	1.58368e+06	1.49606e+06	1.50019e+06	1.77239e+06
sp|P13497|BMP1_HUMAN	BMP1	Bone morphogenetic protein 1 OS=Homo sapiens OX=9606 GN=BMP1 PE=1 SV=2	33860.8	61480.1	38474.4	42694.5	41843.8	26075.7	72107.5	81291.2	71116.6	60178.2	64460.9	72281.5	136174	115966	139660	110313	109880	170298
sp|P22004|BMP6_HUMAN	BMP6	Bone morphogenetic protein 6 OS=Homo sapiens OX=9606 GN=BMP6 PE=1 SV=1	62301	25795.4	35471.8	65378.7	62861.6	40482.3	77135.1	69367	80391.3	74848.7	65340.2	93770.1	140747	138126	187593	118462	113287	182446
sp|P36894|BMR1A_HUMAN	BMPR1A	Bone morphogenetic protein receptor type-1A OS=Homo sapiens OX=9606 GN=BMPR1A PE=1 SV=2							32065.8	12010.1	30538.3	17261.2	23601.8	26051.2	64914.4	58157.5	68210.8	59293.2	56241.1	67568.1
sp|Q969V3|NCLN_HUMAN	NCLN	BOS complex subunit NCLN OS=Homo sapiens OX=9606 GN=NCLN PE=1 SV=2	40645.3	71469.3	13749		32721.6	31495.2	356434	346154	292452	320203	333749	280064	495309	443166	619360	486348	439910	595280
sp|Q15155|NOMO1_HUMAN	NOMO1	BOS complex subunit NOMO1 OS=Homo sapiens OX=9606 GN=NOMO1 PE=1 SV=5							113054	89695.1	101701	133563	165501	55289.9	40250.5	37777.1	114386	52111.1	48449.2	47447.1
sp|Q5JPE7|NOMO2_HUMAN	NOMO2	BOS complex subunit NOMO2 OS=Homo sapiens OX=9606 GN=NOMO2 PE=1 SV=1	18433.8	175492	13000.2		18367.2	10948.7	1.02242e+06	1.13002e+06	887676	1.02863e+06	1.00182e+06	934806	1.3367e+06	1.35186e+06	1.43975e+06	1.25425e+06	1.13467e+06	1.48901e+06
sp|Q9BVK8|TM147_HUMAN	TMEM147	BOS complex subunit TMEM147 OS=Homo sapiens OX=9606 GN=TMEM147 PE=1 SV=1	41931.7	79261.1					89889.8	131863	92976.4	122206	86054.6	107263	132171	116549	180898	148507	162078	205266
sp|Q9NWK9|BCD1_HUMAN	ZNHIT6	Box C/D snoRNA protein 1 OS=Homo sapiens OX=9606 GN=ZNHIT6 PE=1 SV=1	58934.9	46770.8	48455.2	61295.9	45788.1	47327.3	59032.4	49560.5	60707.9	61069.5	51313.1	50747.9		28545.6		23235.2		25207.8
sp|Q9NP55|BPIA1_HUMAN	BPIFA1	BPI fold-containing family A member 1 OS=Homo sapiens OX=9606 GN=BPIFA1 PE=1 SV=1	55255.8		47428.1	81755.6	29519.6	16359.2	22170	46787.7	88186.3	72900.3	28045.8	9823.65	29315.9	71029.1		17708.2	275214	34535.1
sp|P80723|BASP1_HUMAN	BASP1	Brain acid soluble protein 1 OS=Homo sapiens OX=9606 GN=BASP1 PE=1 SV=2	89629.5	91076.7	85666.8	94878.5	230416	98377	41441.8	34884.2	62956.2	44143.9	57182.3	55068.6	116364	106959	141676	137587	114073	162317
sp|Q9BUH8|BEGIN_HUMAN	BEGAIN	Brain-enriched guanylate kinase-associated protein OS=Homo sapiens OX=9606 GN=BEGAIN PE=1 SV=1	46064.3	35666.5	81109.2	50249.7	43797.9	93020.7	83019.2	68637.8	65885.3	62024.8	63822.2	55734.5	52762	54885.1	20087.3	39454.6	48108.6	40054.3
sp|Q9UQB8|BAIP2_HUMAN	BAIAP2	Brain-specific angiogenesis inhibitor 1-associated protein 2 OS=Homo sapiens OX=9606 GN=BAIAP2 PE=1 SV=1	39674.2	45117.1	60986.5	54857.3	46393.1	72550.8	97054.8	81374.4	132487	84487.7	97001	100509	187030	194104	277990	263026	262121	258528
sp|Q9UHR4|BI2L1_HUMAN	BAIAP2L1	Brain-specific angiogenesis inhibitor 1-associated protein 2-like protein 1 OS=Homo sapiens OX=9606 GN=BAIAP2L1 PE=1 SV=2	75649	102743	74609.7	53147.3	63438.7	78691.4	68250.7	68170.4	70716.9	63876.6	53691	32925.1	129737	127521	128798	127803	115219	144101
sp|P54687|BCAT1_HUMAN	BCAT1	Branched-chain-amino-acid aminotransferase, cytosolic OS=Homo sapiens OX=9606 GN=BCAT1 PE=1 SV=3	1.08888e+06	1.06363e+06	811421	971113	1.09454e+06	784969	38697.1	33586.8	75783.2	36139.5	62309.8	85673.7	29827.6	20575.6	36166.7	30248.9	30030.4	31105
sp|O15382|BCAT2_HUMAN	BCAT2	Branched-chain-amino-acid aminotransferase, mitochondrial OS=Homo sapiens OX=9606 GN=BCAT2 PE=1 SV=2	93045.6	98300.3	100976	82996.3	94859.1	106700	150161	182232	135686	165573	179678	130369	388892	337484	362724	297647	292830	300017
sp|Q96RL1|UIMC1_HUMAN	UIMC1	BRCA1-A complex subunit RAP80 OS=Homo sapiens OX=9606 GN=UIMC1 PE=1 SV=2	18774.6		21377.1	36237.7	11051.5	21441.1	201133	140831	171621	162979	178133	153571	19594.5	24715.7	25375.4	11483.1	13895.8	12149.7
sp|Q6PJG6|BRAT1_HUMAN	BRAT1	BRCA1-associated ATM activator 1 OS=Homo sapiens OX=9606 GN=BRAT1 PE=1 SV=2	143499	126483	146577	140142	184228	142513	23469.2	32708.4	35114.7	40245.2	28488.7	29091.6	39914.1	26090.5	25461.4	13723.5	46137.5	54986.6
sp|Q7Z569|BRAP_HUMAN	BRAP	BRCA1-associated protein OS=Homo sapiens OX=9606 GN=BRAP PE=1 SV=2	57191.4	79426.5	81202.3	61180.9	82666.7	74198.1	38380.9	58089.4	30544.5	43315.8	31333.2	37238.7	23280.9	25116.2	17085.5	22140.1	21224.3	21556.4
sp|Q9P287|BCCIP_HUMAN	BCCIP	BRCA2 and CDKN1A-interacting protein OS=Homo sapiens OX=9606 GN=BCCIP PE=1 SV=1	260938	227993	239266	238749	269561	239815	98863	92505	131578	82560.9	96074.5	126306	27605.1	25470.4	41256.9	42167.7	38113.2	36139.1
sp|Q7Z589|EMSY_HUMAN	EMSY	BRCA2-interacting transcriptional repressor EMSY OS=Homo sapiens OX=9606 GN=EMSY PE=1 SV=2	87012.9	82085.8	86995.3	68536.7	74259	111127	90340.6	65630.3	88896.1	59765.7	63961.9	63737			50297.4
sp|P11274|BCR_HUMAN	BCR	Breakpoint cluster region protein OS=Homo sapiens OX=9606 GN=BCR PE=1 SV=2	53019.3	58833	72267.4	61283.1	49884.1	65430.3	95098.3	89714.9	72857	58392.7	72744.8	72093.7	46192.9	47197.5	102347	33032.4	48967.2	19996.7
sp|P56945|BCAR1_HUMAN	BCAR1	Breast cancer anti-estrogen resistance protein 1 OS=Homo sapiens OX=9606 GN=BCAR1 PE=1 SV=2	132919	116682	119599	157325	137937	140175	33013.4	21732.3	29599.3	28765.1	33494.9	42628.4	37552.9	28692.7	38496.3	28730.5	25430.4	35123.3
sp|P38398|BRCA1_HUMAN	BRCA1	Breast cancer type 1 susceptibility protein OS=Homo sapiens OX=9606 GN=BRCA1 PE=1 SV=2	13731.8	15586.4	27689.3	18318.5	19900.4	12136.2	138733	108321	116810	109960	102256	106656		23013.7	34563.2	27029.2	31075.7	13720.7
sp|P51587|BRCA2_HUMAN	BRCA2	Breast cancer type 2 susceptibility protein OS=Homo sapiens OX=9606 GN=BRCA2 PE=1 SV=4			39880.8		17139		44916.3	56923	48046.3	33538.9	38325.1	45495.2	34473.8	32795.2		39300.5		64992.8
sp|Q9Y6D6|BIG1_HUMAN	ARFGEF1	Brefeldin A-inhibited guanine nucleotide-exchange protein 1 OS=Homo sapiens OX=9606 GN=ARFGEF1 PE=1 SV=2	70132.2	61626.5	94014	79404.7	62511.8	84858.7	38907.5	34766.8	39793.8	34723.6	40061.1	40711.4	51126.1	49121.2	34381.7	43104.3	42484.8	38359.6
sp|Q9Y6D5|BIG2_HUMAN	ARFGEF2	Brefeldin A-inhibited guanine nucleotide-exchange protein 2 OS=Homo sapiens OX=9606 GN=ARFGEF2 PE=1 SV=3	47675.1	33202.7	55705.9	60811.9	43260.9	65199	42579.1	29893.4	36282.5	34208.7	39571.7	22631.3	71396.7	74733.3	49603.1	47990.5	57838.9	45833.1
sp|Q8WY22|BRI3B_HUMAN	BRI3BP	BRI3-binding protein OS=Homo sapiens OX=9606 GN=BRI3BP PE=1 SV=1		24634.4					83813.4	126226	96164.7	82214.1	106872	96002.3	45194.3	38552.7	92090.4	85352.6	81819.5	114416
sp|Q14667|BLTP2_HUMAN	BLTP2	Bridge-like lipid transfer protein family member 2 OS=Homo sapiens OX=9606 GN=BLTP2 PE=1 SV=3							40721.3	43914.9	39852.4	44360.6	49063.7	49766.7	78777.3	71996.2	67132	64809.8	63643.2	77638.8
sp|A0JNW5|BLT3B_HUMAN	BLTP3B	Bridge-like lipid transfer protein family member 3B OS=Homo sapiens OX=9606 GN=BLTP3B PE=1 SV=2	30148.6	56141.3	34834.8	25843.7		18195.2	9437.77	12545.9	14712.2		13301.7	16271.7	18129.7	17710.9	13289	16963.5	11859.5	9389.56
sp|Q9NWV8|BABA1_HUMAN	BABAM1	BRISC and BRCA1-A complex member 1 OS=Homo sapiens OX=9606 GN=BABAM1 PE=1 SV=1	130937	133504	113535	146551	141543	139837	48769.8	35961.4	45701.9	34719.8	44405.4	31415.2	4965.46	4322.95	5236.6	5530.6	6198.92	4524.11
sp|Q9NXR7|BABA2_HUMAN	BABAM2	BRISC and BRCA1-A complex member 2 OS=Homo sapiens OX=9606 GN=BABAM2 PE=1 SV=2	137059	194548	127949	125527	162347	122277	84723.4	85401.6	101317	76962.5	86418.6	94235.8	9478.63	9731.87		14147.5	17347.3	11439.1
sp|Q15018|ABRX2_HUMAN	ABRAXAS2	BRISC complex subunit Abraxas 2 OS=Homo sapiens OX=9606 GN=ABRAXAS2 PE=1 SV=2	428285	420332	366400	338273	504119	355624	32951.7	33885.1	48984.5	17129.7	41226.5	61380.4	25719.7	17636.2		27395.6	15304.3
sp|Q5VW32|BROX_HUMAN	BROX	BRO1 domain-containing protein BROX OS=Homo sapiens OX=9606 GN=BROX PE=1 SV=1	303007	262492	102371	102060	231968	113708	81518.5	89382.1	93899.2	84257.6	44838	69199.3	37636.6	35819.7	35422.7	35821	43359.8	35603
sp|Q9NRL2|BAZ1A_HUMAN	BAZ1A	Bromodomain adjacent to zinc finger domain protein 1A OS=Homo sapiens OX=9606 GN=BAZ1A PE=1 SV=2	25592.7	59429.9		10512.7			546856	544814	551535	468106	482255	474865	21683.9	27549.7	19669.6	16620	22022.2	10894.6
sp|Q9UIF9|BAZ2A_HUMAN	BAZ2A	Bromodomain adjacent to zinc finger domain protein 2A OS=Homo sapiens OX=9606 GN=BAZ2A PE=1 SV=4							168811	146762	141086	118257	132460	160972	100380	22401.7	78785.7	32547.7	34970.4
sp|P25440|BRD2_HUMAN	BRD2	Bromodomain-containing protein 2 OS=Homo sapiens OX=9606 GN=BRD2 PE=1 SV=2	59126.3	28880.6	153270	69993.5	44203.3	136888	723249	614551	605131	559982	557453	569460	15864.7	26394.1		67223.4	91446.7	58139.2
sp|Q15059|BRD3_HUMAN	BRD3	Bromodomain-containing protein 3 OS=Homo sapiens OX=9606 GN=BRD3 PE=1 SV=1	36588.7					21916.1	664422	550485	562917	484472	550325	506478	29340	34445.4		24678.1	34006.9	11401.9
sp|O60885|BRD4_HUMAN	BRD4	Bromodomain-containing protein 4 OS=Homo sapiens OX=9606 GN=BRD4 PE=1 SV=2	29261.9	44215.6	77715.8	24683.1	31063.8	54969.4	666594	683875	632559	573519	585704	649922		182229	759599	762422	48698.3
sp|Q9NPI1|BRD7_HUMAN	BRD7	Bromodomain-containing protein 7 OS=Homo sapiens OX=9606 GN=BRD7 PE=1 SV=1	110238	190463	101610	237895		53439.7	160319	150981	161119	115389	144183	148072		17694.4
sp|Q9H8M2|BRD9_HUMAN	BRD9	Bromodomain-containing protein 9 OS=Homo sapiens OX=9606 GN=BRD9 PE=1 SV=2		13605.7	39540.7	47866	23336.1	29178.7	53192	36170.6	51216.3	44856.3	50002.9	45777	15006	9875.51	13669.8
sp|Q13829|BACD2_HUMAN	TNFAIP1	BTB/POZ domain-containing adapter for CUL3-mediated RhoA degradation protein 2 OS=Homo sapiens OX=9606 GN=TNFAIP1 PE=1 SV=1	37739.1	9785.71	38237.3	45227.6	30454.2	39009.6	98447	56092.7	88438.6	75595.2	68051.1	81429.8	95838.7	93290.8	86797.5	75840.1	76988.3	76022.6
sp|Q9H3F6|BACD3_HUMAN	KCTD10	BTB/POZ domain-containing adapter for CUL3-mediated RhoA degradation protein 3 OS=Homo sapiens OX=9606 GN=KCTD10 PE=1 SV=1	37538.5	21356.9	47223.8	35352	13100	60715.2	133897	106996	143559	128668	108505	126371	111103	109364	111416	90978.4	95028.2	91683.4
sp|Q96CX2|KCD12_HUMAN	KCTD12	BTB/POZ domain-containing protein KCTD12 OS=Homo sapiens OX=9606 GN=KCTD12 PE=1 SV=1	1.01823e+06	969390	898732	1.03352e+06	938716	896398	194587	177582	260109	194463	208264	256800	291452	302691	278660	285868	291196	260422
sp|Q6PI47|KCD18_HUMAN	KCTD18	BTB/POZ domain-containing protein KCTD18 OS=Homo sapiens OX=9606 GN=KCTD18 PE=2 SV=2							69033.6	36699.1	79170.7	39261.6	44866.6	30753.6	15479.6	16311.1	9759.12	8762.04	26512.4	27527
sp|Q9Y597|KCTD3_HUMAN	KCTD3	BTB/POZ domain-containing protein KCTD3 OS=Homo sapiens OX=9606 GN=KCTD3 PE=1 SV=2	84294.8		43517.5	45731.1	33033.7	91077.9	43554.9	36395.9	52381.8	56978.8	53636.9	46379.9	80862	81390	67182.1	68036.3	67554.6	63872.1
sp|Q9NXV2|KCTD5_HUMAN	KCTD5	BTB/POZ domain-containing protein KCTD5 OS=Homo sapiens OX=9606 GN=KCTD5 PE=1 SV=1						36763.3	66123.7	30101.4	53561	16380.1		60429.6	38327.2	29678.9	71136.4	69297.1	64460.4	76551.7
sp|Q7L273|KCTD9_HUMAN	KCTD9	BTB/POZ domain-containing protein KCTD9 OS=Homo sapiens OX=9606 GN=KCTD9 PE=1 SV=1	68713.5	77140.2	62856.8	68268.7	40997.7	62210.2	56585.4	60538.6	68963.1	65531	56593.7	56102.3	95257.7	89413.3	85169.9	74606	82560.5	56574.8
sp|O43670|ZN207_HUMAN	ZNF207	BUB3-interacting and GLEBS motif-containing protein ZNF207 OS=Homo sapiens OX=9606 GN=ZNF207 PE=1 SV=1	115864	99501	150432	123287	120752	138478	600846	552516	593992	552101	508721	603400	101001	109483	93335.5	95812.8	87516.4	84362.8
sp|Q7KYR7|BT2A1_HUMAN	BTN2A1	Butyrophilin subfamily 2 member A1 OS=Homo sapiens OX=9606 GN=BTN2A1 PE=1 SV=3							16449.9	24875	28576.5	15675.4	16607.6	25835.3	115374	101205	129315	108284	116843	117519
sp|Q13895|BYST_HUMAN	BYSL	Bystin OS=Homo sapiens OX=9606 GN=BYSL PE=1 SV=3	116607	109503	120755	94707.2	114803	124669	164415	169996	198183	174778	162633	188176	60609.9	69171.6	73758.8	93069.8	95425.9	68462.1
sp|Q96EU7|C1GLC_HUMAN	C1GALT1C1	C1GALT1-specific chaperone 1 OS=Homo sapiens OX=9606 GN=C1GALT1C1 PE=1 SV=1				82219.9			55340.6	56355	84733	95094.4	93525.6	88497.6	176599	156045	165088	149069	128523	148280
sp|P11586|C1TC_HUMAN	MTHFD1	C-1-tetrahydrofolate synthase, cytoplasmic OS=Homo sapiens OX=9606 GN=MTHFD1 PE=1 SV=4	402105	362677	357478	390680	359884	352243	322116	306323	286877	307608	298090	286631	452188	488038	331269	399940	384221	331632
sp|Q9Y426|C2CD2_HUMAN	C2CD2	C2 domain-containing protein 2 OS=Homo sapiens OX=9606 GN=C2CD2 PE=1 SV=2	26157.9	42977.8	26143.1		28384.7		72234.4	39572.7	72934.6	50343.9	59287.5	69353.2	73703.6	72756.7	78568.5	44646.3	58369.9	52661.8
sp|Q4AC94|C2CD3_HUMAN	C2CD3	C2 domain-containing protein 3 OS=Homo sapiens OX=9606 GN=C2CD3 PE=1 SV=4	101568		20885.1	13003.9		24747.1	36442.3		7913.8		7686.85		51263.7	41287.4	15227	42588.3	53852.3	36940.9
sp|Q86YS7|C2CD5_HUMAN	C2CD5	C2 domain-containing protein 5 OS=Homo sapiens OX=9606 GN=C2CD5 PE=1 SV=1	75103.8	56643.8	80115.4	116253	74701.5	77712.3	51700.3	45628.3	56787.4	66106.9	56664.3	66832.1	79179.2	98496.5	53100.4	67108.5	64661.9	62466.5
sp|O75844|FACE1_HUMAN	ZMPSTE24	CAAX prenyl protease 1 homolog OS=Homo sapiens OX=9606 GN=ZMPSTE24 PE=1 SV=2	39971.1	60934	12138.9		17809.1		377081	383706	361384	334791	343672	354645	497053	442633	574475	502557	449256	560899
sp|Q9Y256|FACE2_HUMAN	RCE1	CAAX prenyl protease 2 OS=Homo sapiens OX=9606 GN=RCE1 PE=1 SV=1		15732.5					110825	115791	99460.1	104077	108836	87148.2	126259	122489	131951	117124	111591	147484
sp|P27708|PYR1_HUMAN	CAD	CAD protein OS=Homo sapiens OX=9606 GN=CAD PE=1 SV=3	329057	291035	241298	350451	307359	224724	139636	124008	117265	120812	136305	137938	336983	289383	123674	250446	258267	169869
sp|Q9NYQ6|CELR1_HUMAN	CELSR1	Cadherin EGF LAG seven-pass G-type receptor 1 OS=Homo sapiens OX=9606 GN=CELSR1 PE=1 SV=1							31511.3	11989.7	29838.9	32370.2	19383	23205.2	49572.4	38517.8	25241.9	42961.9	43589.8	43679.9
sp|Q9HCU4|CELR2_HUMAN	CELSR2	Cadherin EGF LAG seven-pass G-type receptor 2 OS=Homo sapiens OX=9606 GN=CELSR2 PE=1 SV=1			107483				33377.6	65330.8	55942.7		46537.1	49490.4	71328.7	61983.6	90775.1	72728.9	71504.1	84632.1
sp|Q9NYQ7|CELR3_HUMAN	CELSR3	Cadherin EGF LAG seven-pass G-type receptor 3 OS=Homo sapiens OX=9606 GN=CELSR3 PE=1 SV=2	21439		24428	26603.5	44115.4	21933		36281.2	48628	53644.7	38804.9	40862	105370	80127.6	24153.6	72302.7	88431.7	69135.5
sp|P55287|CAD11_HUMAN	CDH11	Cadherin-11 OS=Homo sapiens OX=9606 GN=CDH11 PE=1 SV=2					42124.2		114346	65967.9	66707.2	46677.5		51267.9	79453.9	72170.1	90901.3	70321.9	70619.4	88459.6
sp|P19022|CADH2_HUMAN	CDH2	Cadherin-2 OS=Homo sapiens OX=9606 GN=CDH2 PE=1 SV=4	49275.4	95464.1		63520.1	54689.8	76895.5	294818	270731	362133	272906	240652	398656	513850	528001	600226	577354	513449	564221
sp|Q99653|CHP1_HUMAN	CHP1	Calcineurin B homologous protein 1 OS=Homo sapiens OX=9606 GN=CHP1 PE=1 SV=3							130233	112059	122162	110421	119560	98643.1	101527	90171	259968	239450	213734	289918
sp|Q9Y6J0|CABIN_HUMAN	CABIN1	Calcineurin-binding protein cabin-1 OS=Homo sapiens OX=9606 GN=CABIN1 PE=1 SV=1	40075.6		29020.4	81611.4	19419.8	26508.5	62653.5	62670.2	50449.7	81780.3	55625.3	69463.7	7639.82	7090.37	3115.81	11584.5
sp|Q8IWX8|CHERP_HUMAN	CHERP	Calcium homeostasis endoplasmic reticulum protein OS=Homo sapiens OX=9606 GN=CHERP PE=1 SV=3	112319	93955	126251	98780.7	81016.1	147950	493543	546891	486340	464005	405754	463835	67487.9	70123	48527	52532.2	51382.1	45692.3
sp|Q9UM00|TMCO1_HUMAN	TMCO1	Calcium load-activated calcium channel OS=Homo sapiens OX=9606 GN=TMCO1 PE=1 SV=2		169494	402576		319128	214218	361085	363878	377442	309678	311667	332582	506995	453055	797331	752761	806521	806877
sp|Q8NE86|MCU_HUMAN	MCU	Calcium uniporter protein, mitochondrial OS=Homo sapiens OX=9606 GN=MCU PE=1 SV=1		276840					135193	151834	111505	151261	146681	121968	329844	292278	390882	338399	302346	349030
sp|Q9BPX6|MICU1_HUMAN	MICU1	Calcium uptake protein 1, mitochondrial OS=Homo sapiens OX=9606 GN=MICU1 PE=1 SV=1	49770.1	62258.8	50686.7	61174.5	56591.5	62873.2	137288	155962	134506	129504	140858	136459	264668	262361	285357	258256	243746	303548
sp|Q8IYU8|MICU2_HUMAN	MICU2	Calcium uptake protein 2, mitochondrial OS=Homo sapiens OX=9606 GN=MICU2 PE=1 SV=2	67405.2	184059	54165.6	103132	196540	85043.7	112172	145317	124637	136772	130123	119856	278059	258779	294199	243190	222457	273630
tr|H0Y9C2|H0Y9C2_HUMAN	CAMK2D	Calcium/calmodulin dependent protein kinase II delta (Fragment) OS=Homo sapiens OX=9606 GN=CAMK2D PE=1 SV=1	40504.1	17890.5	38631.7	54153.1	39884.5	43720.8	34182	40769.1	40423.6	43321	37330.3	22221.6	26943.8	17804.3	30076.9	19466.4	18826.7	19901.5
sp|Q13557|KCC2D_HUMAN	CAMK2D	Calcium/calmodulin-dependent protein kinase type II subunit delta OS=Homo sapiens OX=9606 GN=CAMK2D PE=1 SV=3	95191.9	88260.6	124101	100639	70166.3	145859	179310	177683	168714	165333	148462	146781	175873	196905	197692	205580	185256	181930
sp|Q13555|KCC2G_HUMAN	CAMK2G	Calcium/calmodulin-dependent protein kinase type II subunit gamma OS=Homo sapiens OX=9606 GN=CAMK2G PE=1 SV=4	60012.8	75328.4	62676	61850.4	43328.2	83260.5	105706	106029	105523	110657	90375.1	81951.3	92247	101575	95837.9	100510	108917	106417
sp|Q13137|CACO2_HUMAN	CALCOCO2	Calcium-binding and coiled-coil domain-containing protein 2 OS=Homo sapiens OX=9606 GN=CALCOCO2 PE=1 SV=1	86997.6	66768.9	77604.2	83590.6	99511.2	73474			23054.6		15852.3	18326.2	33716	28097.3	41625.1	26333.4	24622.2	36569.3
sp|Q6NUK1|SCMC1_HUMAN	SLC25A24	Calcium-binding mitochondrial carrier protein SCaMC-1 OS=Homo sapiens OX=9606 GN=SLC25A24 PE=1 SV=2	17395.2	104551	18984.7		29606.9		159027	184706	158301	149462	183789	150686	358081	290220	801614	565629	562643	759806
sp|Q6KCM7|SCMC2_HUMAN	SLC25A25	Calcium-binding mitochondrial carrier protein SCaMC-2 OS=Homo sapiens OX=9606 GN=SLC25A25 PE=1 SV=1			29950.7				20442.9	33322.4	16944.2	28323.4	30684.5	37507	36145.1	33587.6	65985.5	64965.4	54346.2	72013.9
sp|Q9Y376|CAB39_HUMAN	CAB39	Calcium-binding protein 39 OS=Homo sapiens OX=9606 GN=CAB39 PE=1 SV=1	104178	75616.6	175870	100832	116967	202836	115852	113854	91064.6	118464	97814.6	91728.7	100435	92991.4	113521	191881	170242	141117
sp|Q9NP80|PLPL8_HUMAN	PNPLA8	Calcium-independent phospholipase A2-gamma OS=Homo sapiens OX=9606 GN=PNPLA8 PE=1 SV=1							42768	37701.2	41386.5	31861.6	34561.2	34286.9	119837	110496	122121	130329	133506	157186
sp|P98194|AT2C1_HUMAN	ATP2C1	Calcium-transporting ATPase type 2C member 1 OS=Homo sapiens OX=9606 GN=ATP2C1 PE=1 SV=3	23204.1	114656		239386		22982.9	102875	105908	104148	113206	118343	107834	297865	279749	289612	250833	235846	295782
sp|Q9HB71|CYBP_HUMAN	CACYBP	Calcyclin-binding protein OS=Homo sapiens OX=9606 GN=CACYBP PE=1 SV=2	487541	475009	449120	423271	460357	489835	188740	184514	197672	183469	192500	199219	232879	231151	239900	284632	254845	246297
tr|E9PGZ1|E9PGZ1_HUMAN	CALD1	Caldesmon 1 OS=Homo sapiens OX=9606 GN=CALD1 PE=1 SV=1	80228.3	204389	128459	114462	299705	133622	253577	370097	409096	197282	193367	365633	131598	141488	97682.2	170648	152267	205473
sp|Q05682|CALD1_HUMAN	CALD1	Caldesmon OS=Homo sapiens OX=9606 GN=CALD1 PE=1 SV=3	476138	528447	423265	409963	503977	468088	678964	628557	729756	620479	567423	695057	389123	415287	343045	363109	327365	310346
sp|O14967|CLGN_HUMAN	CLGN	Calmegin OS=Homo sapiens OX=9606 GN=CLGN PE=1 SV=1		36746	183721				104526	100627	117368	105731	91109.2	105606	166458	145958	189921	119937	119257	187446
sp|Q5T5Y3|CAMP1_HUMAN	CAMSAP1	Calmodulin-regulated spectrin-associated protein 1 OS=Homo sapiens OX=9606 GN=CAMSAP1 PE=1 SV=2	81513.6	66343.5	79484.5	78246.3	68675.2	88274.6	96590.5	86160.6	86916.7	90659.4	91285.1	79648.6	74658.9	79109.9	62801.4	59227	66815.5	64196.8
sp|Q08AD1|CAMP2_HUMAN	CAMSAP2	Calmodulin-regulated spectrin-associated protein 2 OS=Homo sapiens OX=9606 GN=CAMSAP2 PE=1 SV=3	53739.8	42388.6	69021.7	74331.4	54448.7	84163.6	56846.6	29964.3	58350.7	52384.7	55349.2	42834.6	52777.4	53474.2	30249.4	40167.3	46132.2	45231.8
sp|P27824|CALX_HUMAN	CANX	Calnexin OS=Homo sapiens OX=9606 GN=CANX PE=1 SV=2	48642	199142	24098.7	20247.8	26743.6	23655.8	1.90187e+06	1.81073e+06	1.56206e+06	1.71996e+06	1.77377e+06	1.51437e+06	2.51282e+06	2.23831e+06	2.20593e+06	1.56405e+06	1.66573e+06	1.91381e+06
sp|P04632|CPNS1_HUMAN	CAPNS1	Calpain small subunit 1 OS=Homo sapiens OX=9606 GN=CAPNS1 PE=1 SV=1	396383	380062	393859	452914	624326	471083	58093.6	34005	62843.4	43393.4	95483.6	77932.3			38148.6	32094.4	46704.5	39320.1
sp|P07384|CAN1_HUMAN	CAPN1	Calpain-1 catalytic subunit OS=Homo sapiens OX=9606 GN=CAPN1 PE=1 SV=1	602738	579820	570306	581223	653382	546255	108161	104729	106048	100657	105080	90774.5	68346.3	62548.5	51561.5	62946.3	57054.9	51255.5
sp|P17655|CAN2_HUMAN	CAPN2	Calpain-2 catalytic subunit OS=Homo sapiens OX=9606 GN=CAPN2 PE=1 SV=6	916346	825654	691077	940386	768137	725354	51687.1	30359.7	82434	58256.6	64311.7	88658.4	39435.6	32667.5	37830	34096.1	32850.6	33576.3
sp|Q9Y6W3|CAN7_HUMAN	CAPN7	Calpain-7 OS=Homo sapiens OX=9606 GN=CAPN7 PE=1 SV=1	66076.4	52306.5	95383.4	76339.4	66464.4	113748	89352.2	63709.3	66492.1	67422.6	65870.5	63532.4	95498.4	72573.5	67183.5	67939.2	78528.1	68769.6
tr|H0Y944|H0Y944_HUMAN	CAST	Calpastatin (Fragment) OS=Homo sapiens OX=9606 GN=CAST PE=1 SV=1	157974	130853	153162	87775.6	75419.6	127005	55084.2	49087.4	65836.9	90682.1	93157.5	46077.7	25741.5	24662.7	15676.4	73499.2	30878.2	22507.9
tr|A0A6Q8PFF6|A0A6Q8PFF6_HUMAN	CAST	Calpastatin OS=Homo sapiens OX=9606 GN=CAST PE=1 SV=1	28820	26716.9	54985.5	10264.6	47477.3	75202.5	47375.5	32053.9	35091.9	34820.9	45007.3	30298.3	13062.6	7497.19	9680.87	7195.97	9865.87	7296.53
sp|P20810|ICAL_HUMAN	CAST	Calpastatin OS=Homo sapiens OX=9606 GN=CAST PE=1 SV=4	315062	302262	334765	307884	336237	340726	319027	270599	242360	271918	260521	242326	110806	125989	84535.7	96515.2	95844.7	77388.9
sp|Q99439|CNN2_HUMAN	CNN2	Calponin-2 OS=Homo sapiens OX=9606 GN=CNN2 PE=1 SV=4	141931	162603	167362	132571	185690	193248	153129	168018	167002	155803	146556	162926	107154	104633	171347	197561	174062	162167
sp|Q15417|CNN3_HUMAN	CNN3	Calponin-3 OS=Homo sapiens OX=9606 GN=CNN3 PE=1 SV=1	535471	528886	523648	516013	668244	593130	116128	110855	155166	127040	134505	145469	85191.4	90122.4	155476	153748	160006	130971
sp|P27797|CALR_HUMAN	CALR	Calreticulin OS=Homo sapiens OX=9606 GN=CALR PE=1 SV=1	588670	620282	444365	466198	705793	398599	434613	444122	415277	477501	422570	397982	708459	620221	804882	590586	509865	767836
sp|O94985|CSTN1_HUMAN	CLSTN1	Calsyntenin-1 OS=Homo sapiens OX=9606 GN=CLSTN1 PE=1 SV=1			20745.7				87318.6	80172.7	80025	73630.8	78879.7	82350.2	197591	170587	225646	195742	174049	210424
sp|O43852|CALU_HUMAN	CALU	Calumenin OS=Homo sapiens OX=9606 GN=CALU PE=1 SV=2	179806	188955	157704	137966	193370	148360	249840	234697	265585	270334	258425	266156	315647	292053	711558	420492	410803	601793
sp|P17612|KAPCA_HUMAN	PRKACA	cAMP-dependent protein kinase catalytic subunit alpha OS=Homo sapiens OX=9606 GN=PRKACA PE=1 SV=2	701402	743441	612456	719922	766041	630886	86670.3	84947.9	110818	87325.6	104266	113475	159005	144723	147467	160415	147821	145335
sp|P22694|KAPCB_HUMAN	PRKACB	cAMP-dependent protein kinase catalytic subunit beta OS=Homo sapiens OX=9606 GN=PRKACB PE=1 SV=2	248706	257093	227277	285622	295741	248486	37738.1	36238.2	43976.9	27681	41583.5	51233.7	69573.1	63039.7	56568	66234.1	58044.5	55880.3
sp|P10644|KAP0_HUMAN	PRKAR1A	cAMP-dependent protein kinase type I-alpha regulatory subunit OS=Homo sapiens OX=9606 GN=PRKAR1A PE=1 SV=1	882616	862878	656869	947573	909810	658476	90081	70165.2	101271	69828.2	108389	112933	88529.1	70270.4	69108.4	72394.6	67536.6	72792.8
sp|P31321|KAP1_HUMAN	PRKAR1B	cAMP-dependent protein kinase type I-beta regulatory subunit OS=Homo sapiens OX=9606 GN=PRKAR1B PE=1 SV=4	189529	171847	137287	164257	213693	132422	538259				264337		26755.1	22278.5	21113.9	27948.6	18418	25824.8
sp|P13861|KAP2_HUMAN	PRKAR2A	cAMP-dependent protein kinase type II-alpha regulatory subunit OS=Homo sapiens OX=9606 GN=PRKAR2A PE=1 SV=2	353203	359979	317983	327632	373158	377116	68839.9	62707	72021.7	68338.9	77094.4	65783.1	165310	148861	178858	186608	177915	165375
sp|P31323|KAP3_HUMAN	PRKAR2B	cAMP-dependent protein kinase type II-beta regulatory subunit OS=Homo sapiens OX=9606 GN=PRKAR2B PE=1 SV=3	122527	105918	175725	114131	148892	213477			12210.7			8321.18	19388.2	11799	49023.5	30513.9	20944.1	38811.9
sp|Q08499|PDE4D_HUMAN	PDE4D	cAMP-specific 3',5'-cyclic phosphodiesterase 4D OS=Homo sapiens OX=9606 GN=PDE4D PE=1 SV=2	479015	525588	407843	439732	607565	405758	22758.4	33550.3	58126	18776.6	55811.8	48985.1		9263.57	50341.7	26603.5
sp|Q9BSD7|NTPCR_HUMAN	NTPCR	Cancer-related nucleoside-triphosphatase OS=Homo sapiens OX=9606 GN=NTPCR PE=1 SV=1	188893	82477.7	142776	111017	136015	116029	168854	179629	187588	194528	196020	120347	156479	140790	316065	327203	353345	350628
sp|P30622|CLIP1_HUMAN	CLIP1	CAP-Gly domain-containing linker protein 1 OS=Homo sapiens OX=9606 GN=CLIP1 PE=1 SV=2	562956	507857	552741	571021	524415	574004	49281	37294.1	59767	44068.1	56239	60068.2	40508.1	46094.9	41527.7	41367.7	41518.9	32949.8
sp|Q6ZU35|CRACD_HUMAN	CRACD	Capping protein-inhibiting regulator of actin dynamics OS=Homo sapiens OX=9606 GN=CRACD PE=1 SV=3	52581.6	48977.4	49294.9	78412.7	51412.8	65615.1	50635.6	36412.5	45823	36792.8	35500.2	38105.6	47777.1	56866.8	45477.2	45264.1	29341.9	36402.4
sp|Q14444|CAPR1_HUMAN	CAPRIN1	Caprin-1 OS=Homo sapiens OX=9606 GN=CAPRIN1 PE=1 SV=2	468092	527533	569282	398448	532668	634552	178725	157779	163648	193630	181533	153834	219050	219123	142740	215979	158262	142020
sp|Q6IMN6|CAPR2_HUMAN	CAPRIN2	Caprin-2 OS=Homo sapiens OX=9606 GN=CAPRIN2 PE=1 SV=1	176022	136831	150121	166152	184770	138628	203432	180643	229169	120710	159912	179166		249160			34914.8
sp|Q8N1G2|CMTR1_HUMAN	CMTR1	Cap-specific mRNA (nucleoside-2'-O-)-methyltransferase 1 OS=Homo sapiens OX=9606 GN=CMTR1 PE=1 SV=1	39228	43715.4	71196.3	48837.5	42073.3	66843.8	158113	142853	135644	145744	144005	128768	30509.7	29703.5	33179.2	26803.5	35746.5	26851.4
sp|P31327|CPSM_HUMAN	CPS1	Carbamoyl-phosphate synthase [ammonia], mitochondrial OS=Homo sapiens OX=9606 GN=CPS1 PE=1 SV=2	470010	475401	389348	404351	650300	353884	616989	727267	532309	640739	693085	521203	1.59833e+06	1.48972e+06	1.27679e+06	1.26961e+06	1.203e+06	1.2457e+06
sp|Q9NRB3|CHSTC_HUMAN	CHST12	Carbohydrate sulfotransferase 12 OS=Homo sapiens OX=9606 GN=CHST12 PE=2 SV=2			13347.5				21424	16203.3	10113.8	10310.4		23463.3	62995.6	58959.9	98354	96524.8	80221.3	102922
sp|Q8NET6|CHSTD_HUMAN	CHST13	Carbohydrate sulfotransferase 13 OS=Homo sapiens OX=9606 GN=CHST13 PE=1 SV=1	22139.6	12878.9					203891	165150	191710	161445	215052	177692	19303.4	14159.1	26368.1	44396.3	25888.1	46316
sp|Q8NCH0|CHSTE_HUMAN	CHST14	Carbohydrate sulfotransferase 14 OS=Homo sapiens OX=9606 GN=CHST14 PE=1 SV=2		46737.1					92391.8	86337.2	89202.1	92363.9	94743.8	80052.2	285388	262172	442128	398613	396179	455117
sp|P00918|CAH2_HUMAN	CA2	Carbonic anhydrase 2 OS=Homo sapiens OX=9606 GN=CA2 PE=1 SV=2	809458	698881	802211	701004	843616	843321	35463	43104	58269.4	164366	36967.2	71436.5	23419.4	23384.2	26493.1	26142.6	27821.2	30526.8
sp|P16152|CBR1_HUMAN	CBR1	Carbonyl reductase [NADPH] 1 OS=Homo sapiens OX=9606 GN=CBR1 PE=1 SV=3	632596	603521	608413	633522	771537	635446	122023	119732	125389	110905	146856	143707	214444	218826	309100	368791	366140	305454
sp|Q96DG6|CMBL_HUMAN	CMBL	Carboxymethylenebutenolidase homolog OS=Homo sapiens OX=9606 GN=CMBL PE=1 SV=1	200200	222325	143598	186938	204953	157576			27472.4		52200.6	60911					28657.2
sp|Q9UI42|CBPA4_HUMAN	CPA4	Carboxypeptidase A4 OS=Homo sapiens OX=9606 GN=CPA4 PE=1 SV=2	44894.6	21962.6	48266.7	49560.7	40149.9	16986.6	49574.3	47304	46266.8	53375.2	16449.5	20115.6	36078.3	44318.3	62952.4	75879.9	65166.3	83583.6
sp|O75976|CBPD_HUMAN	CPD	Carboxypeptidase D OS=Homo sapiens OX=9606 GN=CPD PE=1 SV=2		215461	19857.1	15257.9	312208	65173.7	107021	99710.1	103701	112205	134514	101139	458246	417723	408633	315790	343955	404269
sp|P14384|CBPM_HUMAN	CPM	Carboxypeptidase M OS=Homo sapiens OX=9606 GN=CPM PE=1 SV=2		72851.9					55872	68943.2	93689.9	61839.9	61977.6	98439.6	199818	204009	379968	303000	326093	383104
sp|Q9GZU7|CTDS1_HUMAN	CTDSP1	Carboxy-terminal domain RNA polymerase II polypeptide A small phosphatase 1 OS=Homo sapiens OX=9606 GN=CTDSP1 PE=1 SV=1							111316	46214.7	124994	126031	108409	83722.8	149255	132280	219298	223425	256373	215769
sp|P43155|CACP_HUMAN	CRAT	Carnitine O-acetyltransferase OS=Homo sapiens OX=9606 GN=CRAT PE=1 SV=5	30850.3	46950.9	18085.8		45237	38392.7	156463	175219	127640	136492	156983	120548	334866	304093	324730	324973	300200	336538
sp|P50416|CPT1A_HUMAN	CPT1A	Carnitine O-palmitoyltransferase 1, liver isoform OS=Homo sapiens OX=9606 GN=CPT1A PE=1 SV=2	49404.4	53436.9			29331.4	21628	235470	277594	212925	233757	259559	230252	494434	443576	492331	431805	386576	496170
sp|P23786|CPT2_HUMAN	CPT2	Carnitine O-palmitoyltransferase 2, mitochondrial OS=Homo sapiens OX=9606 GN=CPT2 PE=1 SV=2	129935	59649.8	42828.9	24834.4	68043.2	36419	173559	190279	155450	167326	183269	177021	444586	402694	459136	442642	400138	454868
sp|O75718|CRTAP_HUMAN	CRTAP	Cartilage-associated protein OS=Homo sapiens OX=9606 GN=CRTAP PE=1 SV=1	129472	166928	101363	110269	195496	91258.6	156996	165947	147035	164707	158539	135881	217839	188517	450008	327293	291627	465709
tr|A0A5F9W493|A0A5F9W493_HUMAN	CSNK1A1	Casein kinase 1 alpha 1 OS=Homo sapiens OX=9606 GN=CSNK1A1 PE=1 SV=1	20970.3	18700.3	27181.9	22482	14831.6	23341.1	19743.9	11250.5	19723.1	13652.7	13202.5	14903.4	18819.6	20139.4	22274.3	15629	15872.8	16286
sp|P48729|KC1A_HUMAN	CSNK1A1	Casein kinase I isoform alpha OS=Homo sapiens OX=9606 GN=CSNK1A1 PE=1 SV=2	152285	155046	167038	176110	157437	162805	121758	126058	118574	116665	111564	130376	97529.9	104065	91736.2	93910.1	92389.8	93120
sp|P48730|KC1D_HUMAN	CSNK1D	Casein kinase I isoform delta OS=Homo sapiens OX=9606 GN=CSNK1D PE=1 SV=2	95399.7	87257.6	113033	95673.4	94115.7	112555	129409	132144	120767	131784	130593	125464	129392	130297	111003	131679	130582	114724
sp|P49674|KC1E_HUMAN	CSNK1E	Casein kinase I isoform epsilon OS=Homo sapiens OX=9606 GN=CSNK1E PE=1 SV=1	88513.8	106453	83196.4	75648	71226.4	107092	118629	107143	88726.6	113772	125557	91679.9	90993.4	79001.1	72339.9	89871.7	69771.5	75739
sp|Q9HCP0|KC1G1_HUMAN	CSNK1G1	Casein kinase I isoform gamma-1 OS=Homo sapiens OX=9606 GN=CSNK1G1 PE=1 SV=1							19080.9	25347	25713.1	21314.5	24604.3	35819.3	55876.3	64870.6	55209	57322.1	64476.1	56276.9
sp|Q9Y6M4|KC1G3_HUMAN	CSNK1G3	Casein kinase I isoform gamma-3 OS=Homo sapiens OX=9606 GN=CSNK1G3 PE=1 SV=2		66634.6			11158.8		94535.3	74599.1	89213.7	75819	67678.8	87881	164706	156108	128098	137169	136100	120492
sp|P68400|CSK21_HUMAN	CSNK2A1	Casein kinase II subunit alpha OS=Homo sapiens OX=9606 GN=CSNK2A1 PE=1 SV=1	474885	512479	462304	526137	508891	459365	88565.8	88460.9	109020	91563.8	96267.7	108332	51686.8	50157.7	42682.8	59726.5	46896.7	38416.7
sp|P19784|CSK22_HUMAN	CSNK2A2	Casein kinase II subunit alpha' OS=Homo sapiens OX=9606 GN=CSNK2A2 PE=1 SV=1	419606	455757	447686	462510	484077	424323	68748.8	65695.4	79980.2	64475.4	78084.8	71676.3	47990.5	51347.8	34509.7	42366.9	37777.6	27172.8
sp|P67870|CSK2B_HUMAN	CSNK2B	Casein kinase II subunit beta OS=Homo sapiens OX=9606 GN=CSNK2B PE=1 SV=1	263673	269416	256149	254999	253445	298861	72470.8	62939.5	86755.5	59875.4	74854.3	81551.4	32206.5	32287.1	63061.6	54853.3	56684.4	50066.7
sp|Q9H078|CLPB_HUMAN	CLPB	Caseinolytic peptidase B protein homolog OS=Homo sapiens OX=9606 GN=CLPB PE=1 SV=1	113269	99013.7	116512	100414	130071	132953	155460	177800	155329	163660	174586	144950	347358	311762	359617	314222	261323	334210
sp|Q8WXE0|CSKI2_HUMAN	CASKIN2	Caskin-2 OS=Homo sapiens OX=9606 GN=CASKIN2 PE=1 SV=2	72385.1	83569.7	58632.6	83502.7	46758.4	71270.6	50999.1	50464.6	42150.7	78650.7	84560	47640.1	45158.4	55825.2	50501.2	37328.6	53738	49100.4
sp|Q9UKL3|C8AP2_HUMAN	CASP8AP2	CASP8-associated protein 2 OS=Homo sapiens OX=9606 GN=CASP8AP2 PE=1 SV=1	192843	376195	212917	209416	223363	179897	115878	129193		108264	123015		95097.4	72428.7	94587.1	68460.9	56441.6
sp|Q9H8G2|CAAP1_HUMAN	CAAP1	Caspase activity and apoptosis inhibitor 1 OS=Homo sapiens OX=9606 GN=CAAP1 PE=1 SV=2	18031		16730.1	9848.79	23295.1		52909.5	42784.6	55846.3	42722.7	42431.2	37585.8	26557.3	20548.5	13947.7	12632.1	13123.5	15260.8
sp|Q9BWT7|CAR10_HUMAN	CARD10	Caspase recruitment domain-containing protein 10 OS=Homo sapiens OX=9606 GN=CARD10 PE=1 SV=2	36959.4	20297.2	15591.7	61195.8	40557.3	30105.1	25912	16778.3	28315.6	45280.8	37592.9	35286.7	55174.4	52722.8	47679.1	38865.3	34531.8	58113.9
sp|P31944|CASPE_HUMAN	CASP14	Caspase-14 OS=Homo sapiens OX=9606 GN=CASP14 PE=1 SV=2	109906		130057	86091.1	68291.6	14387	185082	34398	126607	140058	36107	36478.7		63480.2		60239.2		46648.2
sp|Q14790|CASP8_HUMAN	CASP8	Caspase-8 OS=Homo sapiens OX=9606 GN=CASP8 PE=1 SV=1	325812	279841	227540	284791	324258	235762		31954.3	33862.5		26972.9	51134.8			43124.2	32485.9	48568.3	27451.4
sp|P04040|CATA_HUMAN	CAT	Catalase OS=Homo sapiens OX=9606 GN=CAT PE=1 SV=3	129751	99367.3	122370	118975	93014.7	74165	281828	262312	224009	290088	281196	201363	757715	692975	813687	653319	658019	732410
sp|Q86VU5|CMTD1_HUMAN	COMTD1	Catechol O-methyltransferase domain-containing protein 1 OS=Homo sapiens OX=9606 GN=COMTD1 PE=1 SV=1							55580.4	38606.2	32498.2	40129.2	36317.2	26311.9	116800	90105.1	155499	265904	206910	227287
sp|P21964|COMT_HUMAN	COMT	Catechol O-methyltransferase OS=Homo sapiens OX=9606 GN=COMT PE=1 SV=2	69416.2	112940	40625.1	45404.9	58512.6	42035.8	248457	330676	264293	285530	223409	275747	325737	292509	702368	629425	583794	833239
sp|P35221|CTNA1_HUMAN	CTNNA1	Catenin alpha-1 OS=Homo sapiens OX=9606 GN=CTNNA1 PE=1 SV=1	197366	208927	223523	201158	218103	241663	346091	332025	372740	315468	296021	367019	406770	409839	364478	388182	355288	372150
sp|P26232|CTNA2_HUMAN	CTNNA2	Catenin alpha-2 OS=Homo sapiens OX=9606 GN=CTNNA2 PE=1 SV=5	223058	277109	268930	217439	282074	307016	428326	400069	585560	432514	341044	545087	573724	572676	510849	713911	634908	610879
sp|P35222|CTNB1_HUMAN	CTNNB1	Catenin beta-1 OS=Homo sapiens OX=9606 GN=CTNNB1 PE=1 SV=1	81272.7	121603	85769.8	78292.1	113094	91046	277051	261570	338412	251048	231998	341617	547415	534940	532816	479955	519951	521447
sp|O60716|CTND1_HUMAN	CTNND1	Catenin delta-1 OS=Homo sapiens OX=9606 GN=CTNND1 PE=1 SV=1	33472.5	100466	43352.1	41915.3	55361	45591	353806	326009	437979	311814	278463	416922	670967	660304	637157	613659	613250	604573
sp|P07858|CATB_HUMAN	CTSB	Cathepsin B OS=Homo sapiens OX=9606 GN=CTSB PE=1 SV=3	187211	170967	128203	108374	168078	98612.3	72452.5	82577.2	80693.8	110357	125316	73236.2	575014	560759	774228	754301	708740	807457
sp|P07339|CATD_HUMAN	CTSD	Cathepsin D OS=Homo sapiens OX=9606 GN=CTSD PE=1 SV=1	141888	147001	121745	139854	163683	107212	118184	106865	145919	131492	125832	105448	715010	657351	1.06089e+06	1.03197e+06	944841	1.08041e+06
sp|Q9UBR2|CATZ_HUMAN	CTSZ	Cathepsin Z OS=Homo sapiens OX=9606 GN=CTSZ PE=1 SV=1	159770	192386	160477	122603	172302	122146	87275.5	114257	97437.2	87765.4	116516	112184	610653	570632	881424	700624	690110	832568
sp|P20645|MPRD_HUMAN	M6PR	Cation-dependent mannose-6-phosphate receptor OS=Homo sapiens OX=9606 GN=M6PR PE=1 SV=1	67421.2	434945	75473.7	73109.1	60472.7	63044	86454.8	101458	85827.1	98319.1	106186	101284	610981	593097	860605	819668	828400	879987
sp|P52569|CTR2_HUMAN	SLC7A2	Cationic amino acid transporter 2 OS=Homo sapiens OX=9606 GN=SLC7A2 PE=1 SV=2							98861.1	97731.8	84704.6	91276.3	77284	85406.5	173503	180376	143112	161777	147607	150434
sp|P11717|MPRI_HUMAN	IGF2R	Cation-independent mannose-6-phosphate receptor OS=Homo sapiens OX=9606 GN=IGF2R PE=1 SV=3	71625.6	77063.3	84373.6	83792.5	60046.2	85126	176147	187758	188711	190778	208742	181705	908603	881790	281174	646501	650668	752287
sp|Q6NZI2|CAVN1_HUMAN	CAVIN1	Caveolae-associated protein 1 OS=Homo sapiens OX=9606 GN=CAVIN1 PE=1 SV=1	469446	461224	717096	470449	509060	787167	380838	339572	424941	346744	313980	388673	362036	424414	352646	338238	361636	356558
sp|Q969G5|CAVN3_HUMAN	CAVIN3	Caveolae-associated protein 3 OS=Homo sapiens OX=9606 GN=CAVIN3 PE=1 SV=3	52052.8	57420.5	91039.5	35728	81045.6	80307.1			94474.6		39882.9	62861.6	60035.2	42959.3	70271.3	56517.6	59346.3	68436.7
sp|Q03135|CAV1_HUMAN	CAV1	Caveolin-1 OS=Homo sapiens OX=9606 GN=CAV1 PE=1 SV=4		55763.5			4950.73		300947	379537	484782	312401	279347	474183	257417	256690	434082	421507	366667	520709
sp|P51636|CAV2_HUMAN	CAV2	Caveolin-2 OS=Homo sapiens OX=9606 GN=CAV2 PE=1 SV=2		45284.9				57332.9	126823	152304	202098	129241	131308	175168	89626.3	90733.1	197059	180970	153729	213999
sp|O43310|CTIF_HUMAN	CTIF	CBP80/20-dependent translation initiation factor OS=Homo sapiens OX=9606 GN=CTIF PE=1 SV=1	53841.6	55533.6	54433.5	69211.7	63881.3	61461.4		53838.7	23360.1	37911.8	22872.6			31132.8	108229	49287	32555.7	40508.4
sp|P51686|CCR9_HUMAN	CCR9	C-C chemokine receptor type 9 OS=Homo sapiens OX=9606 GN=CCR9 PE=1 SV=2	276028	224771	231453	276241	320157	215527	106821	59330.7	101341	79342.7	66835.2	101394		22512.2
sp|Q96Q11|TRNT1_HUMAN	TRNT1	CCA tRNA nucleotidyltransferase 1, mitochondrial OS=Homo sapiens OX=9606 GN=TRNT1 PE=1 SV=2	168130	153650	122713	171934	187271	130955	62162.9	78992.4	70138.5	70403.3	77733	70356.6	159197	140887	156866	161611	148030	161521
sp|Q03701|CEBPZ_HUMAN	CEBPZ	CCAAT/enhancer-binding protein zeta OS=Homo sapiens OX=9606 GN=CEBPZ PE=1 SV=3	64589.1	50806.2	63790.2	60657.2	46398.9	50186.7	498471	430352	536479	476566	487428	537261	88002.5	113909	55909.2	65807	72126	36882.7
sp|P62633|CNBP_HUMAN	CNBP	CCHC-type zinc finger nucleic acid binding protein OS=Homo sapiens OX=9606 GN=CNBP PE=1 SV=1	510088	549832	462286	409068	398703	556837	268706	339445	279628	273908	330919	250663	256300	270647	247766	254036	223486	224774
sp|O00622|CCN1_HUMAN	CCN1	CCN family member 1 OS=Homo sapiens OX=9606 GN=CCN1 PE=1 SV=1	104306	150923		95941.8	129082	20925.9	177223	182377	105794	113543	148393	76682.2	305297	291337	151426	205433	190645	138257
sp|A5YKK6|CNOT1_HUMAN	CNOT1	CCR4-NOT transcription complex subunit 1 OS=Homo sapiens OX=9606 GN=CNOT1 PE=1 SV=2	141795	128182	164008	142379	144875	183270	95379.9	100783	91423.4	103105	100127	96504.2	186452	186081	125809	168661	168867	154045
sp|Q9H9A5|CNO10_HUMAN	CNOT10	CCR4-NOT transcription complex subunit 10 OS=Homo sapiens OX=9606 GN=CNOT10 PE=1 SV=1	116174	103215	124122	121832	98125.6	152886	68596.9	66298.4	66941.4	72731.1	79639.5	67545.7	127308	135168	111940	110793	114116	114296
sp|Q9UKZ1|CNO11_HUMAN	CNOT11	CCR4-NOT transcription complex subunit 11 OS=Homo sapiens OX=9606 GN=CNOT11 PE=1 SV=1	80338.9	53215.7	40834.5		20407	92649.5		37660.2	25130.8	94921.4	16752.8	28982.4	88148.6	77853.9	168336	162043	177118	134565
sp|Q9NZN8|CNOT2_HUMAN	CNOT2	CCR4-NOT transcription complex subunit 2 OS=Homo sapiens OX=9606 GN=CNOT2 PE=1 SV=1	73280.9	97657.1	118438	40305.6	103478	157918	64671.2	53303.5	65915	65871.7	63756.4	76997	110485	117460	128667	172557	151506	156225
sp|O75175|CNOT3_HUMAN	CNOT3	CCR4-NOT transcription complex subunit 3 OS=Homo sapiens OX=9606 GN=CNOT3 PE=1 SV=1	165540	146990	198194	137677	169101	215328	121466	103062	104969	101780	113309	84471.2	170821	178502	148734	162969	147738	132375
sp|O95628|CNOT4_HUMAN	CNOT4	CCR4-NOT transcription complex subunit 4 OS=Homo sapiens OX=9606 GN=CNOT4 PE=1 SV=3	56204.9	43244.5	69597.5	54064	60916	78707.5	30473.4	23343.9	37353.7	23409.5	29263.1	48081.2	44918.3	43196.9	43155.9	43040.1	40786	36340.8
sp|Q9ULM6|CNOT6_HUMAN	CNOT6	CCR4-NOT transcription complex subunit 6 OS=Homo sapiens OX=9606 GN=CNOT6 PE=1 SV=2	43958.2	30810	54814.4	54607.8	47465.7	67534.2	39844.5	66970.4	29543.2	32924.8	35053.7	37823.7	64491.3	62408.7	47664.6	72770.9	61437.4	55790.9
sp|Q9UIV1|CNOT7_HUMAN	CNOT7	CCR4-NOT transcription complex subunit 7 OS=Homo sapiens OX=9606 GN=CNOT7 PE=1 SV=3	133529	117016	126952	114414	117176	157923	79305.7	80574.2	72955.7	91137.4	85702	75713.9	128213	123687	165920	194620	170819	168944
sp|Q92600|CNOT9_HUMAN	CNOT9	CCR4-NOT transcription complex subunit 9 OS=Homo sapiens OX=9606 GN=CNOT9 PE=1 SV=1	54598.8	53751.4	71365.5	82183.4	69333.4	101685	52626.4	42358.8	57402.9	54517.4	55799.5	50565.4	94056.4	81418.8	110653	128757	113808	134220
sp|Q6YHK3|CD109_HUMAN	CD109	CD109 antigen OS=Homo sapiens OX=9606 GN=CD109 PE=1 SV=2	61178.2	77610.2	50185.6	47669.3	70144.2	53846.6	185959	157767	194511	160130	163120	195339	460595	438641	423945	368395	443691	442319
sp|P48509|CD151_HUMAN	CD151	CD151 antigen OS=Homo sapiens OX=9606 GN=CD151 PE=1 SV=3							117465	112415	126139	32427.2	123419	144499	307656	335132	224648	313195	316121	402600
sp|Q13740|CD166_HUMAN	ALCAM	CD166 antigen OS=Homo sapiens OX=9606 GN=ALCAM PE=1 SV=2	33770.2	96057.6	31838.9	39644.9	45442.7	23477.3	275235	312688	371450	293821	239101	398035	804369	845905	812514	742209	792839	809321
sp|O95400|CD2B2_HUMAN	CD2BP2	CD2 antigen cytoplasmic tail-binding protein 2 OS=Homo sapiens OX=9606 GN=CD2BP2 PE=1 SV=1	103616	117381	109191	99930.8	125424	114227	141988	140424	163066	151917	137929	142321	47804.3	45437.2	87004.9	88512.2	70469.1	65025
sp|Q5ZPR3|CD276_HUMAN	CD276	CD276 antigen OS=Homo sapiens OX=9606 GN=CD276 PE=1 SV=1		55522				26755.5	87587.5	91293.5	111788	80259.3	61990.7	101499	230437	235839	180499	227235	221343	234628
sp|Q9Y5K6|CD2AP_HUMAN	CD2AP	CD2-associated protein OS=Homo sapiens OX=9606 GN=CD2AP PE=1 SV=1	91509.5	111927	132944	113990	114949	132404	92927.1	74310.1	86977.1	71285.8	79876.7	74215.7	114043	117469	93448.7	114666	87761.4	85753.4
sp|Q9NPF0|CD320_HUMAN	CD320	CD320 antigen OS=Homo sapiens OX=9606 GN=CD320 PE=1 SV=1							81017.4	122374	93152.8	90721.6	121202	88800.6	196920	169198	148390	123533	117243	159595
sp|P16070|CD44_HUMAN	CD44	CD44 antigen OS=Homo sapiens OX=9606 GN=CD44 PE=1 SV=3	33780.3	116015	53047.4	34555	89574.7	57036.2	799989	741425	955823	785348	672336	907997	1.53897e+06	1.52038e+06	1.28453e+06	1.30229e+06	1.35724e+06	1.32178e+06
tr|R4GN18|R4GN18_HUMAN	CD46	CD46 molecule (Fragment) OS=Homo sapiens OX=9606 GN=CD46 PE=1 SV=1							258440	125026	198334	135317	95611.8	239557	156113	151827	291129	217378	157180	217306
sp|P13987|CD59_HUMAN	CD59	CD59 glycoprotein OS=Homo sapiens OX=9606 GN=CD59 PE=1 SV=1	59825.3	92142.5	63037		66731.3	36097.3	312395	346694	476992	326112	373064	389085	807074	702042	1.53202e+06	987813	962318	1.44219e+06
sp|P08962|CD63_HUMAN	CD63	CD63 antigen OS=Homo sapiens OX=9606 GN=CD63 PE=1 SV=2	88797.4	106486	117144	171180	127453	112270	173736	178169	172398	177249	205337	207305	1.02358e+06	917411	1.5641e+06	1.22805e+06	1.20191e+06	1.50803e+06
sp|P60033|CD81_HUMAN	CD81	CD81 antigen OS=Homo sapiens OX=9606 GN=CD81 PE=1 SV=1		74756.5					99379.9	117351	115951	77019.7	126161	104117	271928	242980	431577	408552	390351	442359
sp|P27701|CD82_HUMAN	CD82	CD82 antigen OS=Homo sapiens OX=9606 GN=CD82 PE=1 SV=1							48979.8	53232.3	88536.6	43556.4	55161.2	82610.2	221473	209922	504554	238877	316482	422847
sp|Q01151|CD83_HUMAN	CD83	CD83 antigen OS=Homo sapiens OX=9606 GN=CD83 PE=1 SV=1							110683	68905.3	59566		68278.2	88927.5	180997	161171	257147	256416	238057	271893
sp|P21926|CD9_HUMAN	CD9	CD9 antigen OS=Homo sapiens OX=9606 GN=CD9 PE=1 SV=4		8771.95					85816.8	89135.8	110490	70634.4	84078.7	107678	256918	225434	479886	429724	438186	571945
sp|Q8TCZ2|C99L2_HUMAN	CD99L2	CD99 antigen-like protein 2 OS=Homo sapiens OX=9606 GN=CD99L2 PE=1 SV=1							50676.1	20513.1	62035.3	65786.7	61032.2	65974	120768	119067	142732	105342	134325	105911
sp|Q00587|BORG5_HUMAN	CDC42EP1	Cdc42 effector protein 1 OS=Homo sapiens OX=9606 GN=CDC42EP1 PE=1 SV=1		31392.6	59641.1	40480.7	35946.8	51547.8	104550	106567	123064	63627.2	77553.7	118559	112711	115142	184623	204150	202623	183438
sp|Q9H3Q1|BORG4_HUMAN	CDC42EP4	Cdc42 effector protein 4 OS=Homo sapiens OX=9606 GN=CDC42EP4 PE=1 SV=1	69284.7	54477	68459.1	51465.2	56370.5	74314.1	38194.9	30768	45273.2	35288.9	30634.2	58612.9	22971.5	21476.1	45252	44639.3	33730.4	38483.3
sp|Q15642|CIP4_HUMAN	TRIP10	Cdc42-interacting protein 4 OS=Homo sapiens OX=9606 GN=TRIP10 PE=1 SV=3	120145	120431	139177	125753	103084	160069	55594.5	56912.2	69679.5	57988.8	61383.6	71665.4	143323	144076	143403	121373	125255	145885
sp|Q9NZ45|CISD1_HUMAN	CISD1	CDGSH iron-sulfur domain-containing protein 1 OS=Homo sapiens OX=9606 GN=CISD1 PE=1 SV=1							69204.9	76538.9	68921.9	81155.5	92785.8	65887.3	324407	243917	680474	592376	543714	771764
sp|Q8N5K1|CISD2_HUMAN	CISD2	CDGSH iron-sulfur domain-containing protein 2 OS=Homo sapiens OX=9606 GN=CISD2 PE=1 SV=1	52916.6	107712		43905.9			202180	195198	211784	162987	192062	183640	204900	184067	547360	457279	409007	690459
sp|Q96SN8|CK5P2_HUMAN	CDK5RAP2	CDK5 regulatory subunit-associated protein 2 OS=Homo sapiens OX=9606 GN=CDK5RAP2 PE=1 SV=5	54126.2	61755	62337.4	62348.1	53831.6	68704.6	34346.1	34507.6	35089.2	39053.4	47769.3	35252.1	94464.7	92097.3	60299.1	70813.4	70762.5	66059.8
sp|Q96JB5|CK5P3_HUMAN	CDK5RAP3	CDK5 regulatory subunit-associated protein 3 OS=Homo sapiens OX=9606 GN=CDK5RAP3 PE=1 SV=2	28492.1	88939.7	23252.5	37974.1	28210.6	33014.5	291861	340481	270210	331987	302459	250082	447033	410459	664013	613788	539882	712375
sp|P51948|MAT1_HUMAN	MNAT1	CDK-activating kinase assembly factor MAT1 OS=Homo sapiens OX=9606 GN=MNAT1 PE=1 SV=1	43036.1	44488	37038.4	36814.4	36822.4	55791.6	181204	172769	176915	154703	144323	173740	29063.6	34734.9	37798.1	43938.6	36453.4	28105.8
sp|Q9NXV6|CARF_HUMAN	CDKN2AIP	CDKN2A-interacting protein OS=Homo sapiens OX=9606 GN=CDKN2AIP PE=1 SV=3	75648.6	77472.8	73436.2	71086.9	61064.9	71401	254253	255080	253646	225758	222649	213536	49039.1	55299.1	47283.7	42798.9	53451.7	39152.1
sp|Q32NB8|PGPS1_HUMAN	PGS1	CDP-diacylglycerol--glycerol-3-phosphate 3-phosphatidyltransferase, mitochondrial OS=Homo sapiens OX=9606 GN=PGS1 PE=2 SV=1			26545.3	20580.5	73206.7	25417.3	60006.9	100406	62497	81565.3	70546.8	67962.1	229133	196219	229080	218218	218428	238973
sp|O14735|CDIPT_HUMAN	CDIPT	CDP-diacylglycerol--inositol 3-phosphatidyltransferase OS=Homo sapiens OX=9606 GN=CDIPT PE=1 SV=1		33063.3				96165.7	167652	191695	167539	153266	153414	149497	190378	155689	300059	286132	245158	390065
sp|Q8N163|CCAR2_HUMAN	CCAR2	Cell cycle and apoptosis regulator protein 2 OS=Homo sapiens OX=9606 GN=CCAR2 PE=1 SV=2	519647	543777	478220	560602	507924	417790	112005	117485	124686	99587.2	93466.5	124653	77166.4	112652	94433.1	70725.3	71023.6	87436.8
sp|O60671|RAD1_HUMAN	RAD1	Cell cycle checkpoint protein RAD1 OS=Homo sapiens OX=9606 GN=RAD1 PE=1 SV=1	97760.9	94312	90475.5	109193	141980	67935.6	129693	30443.2	123824	94966.9	82279	59204.4			99863.6	86598.9	135139
sp|O75943|RAD17_HUMAN	RAD17	Cell cycle checkpoint protein RAD17 OS=Homo sapiens OX=9606 GN=RAD17 PE=1 SV=2	151975	141855	130931	129637	166908	98824	43382.8	64078.5	72088.1	81115.1	52818.3	62814	40837.9	29141.5		61964.1	56229.2	53654.4
sp|Q9NV96|CC50A_HUMAN	TMEM30A	Cell cycle control protein 50A OS=Homo sapiens OX=9606 GN=TMEM30A PE=1 SV=1			4134.72	4249.13		10228.1	86192.1	76029.9	100399	81460.8	85833.5	85535.8	170381	164907	235519	182014	190976	211733
sp|Q9ULG6|CCPG1_HUMAN	CCPG1	Cell cycle progression protein 1 OS=Homo sapiens OX=9606 GN=CCPG1 PE=1 SV=3							94662.2	81196.4	87782.5	88829.4	109488	86880.7	155076	136522	178130	118412	113108	153119
sp|Q9NQS1|AVEN_HUMAN	AVEN	Cell death regulator Aven OS=Homo sapiens OX=9606 GN=AVEN PE=1 SV=1	76247.7	40820.2	60745.3	65101.4	62221.3	61453.7	34080.8	23169.2	31719.1	40781.3	34860.7	19623.9	34943.7	27949.2		52252	67557.2	31875.1
sp|P60953|CDC42_HUMAN	CDC42	Cell division control protein 42 homolog OS=Homo sapiens OX=9606 GN=CDC42 PE=1 SV=2	391569	472819	365075	234996	509371	365126	225216	313267	293729	280147	237570	332294	462622	426925	621300	661993	594789	706014
sp|O75419|CDC45_HUMAN	CDC45	Cell division control protein 45 homolog OS=Homo sapiens OX=9606 GN=CDC45 PE=1 SV=1	120309	116747	134203	147912	109119	135773	79929.7	65009.5	62931.8	67870.3	52756.4	48642.5	38013.3	50187.6	33016.9	29645.7	38618.2
sp|Q99741|CDC6_HUMAN	CDC6	Cell division control protein 6 homolog OS=Homo sapiens OX=9606 GN=CDC6 PE=1 SV=1			20666.4	33497.8		32856.1	48002.7	42566.9	47464.6	37424.8	50952.1	42969.3	30559.7	30422	39232	50466.4	41055.6	37336
sp|Q99459|CDC5L_HUMAN	CDC5L	Cell division cycle 5-like protein OS=Homo sapiens OX=9606 GN=CDC5L PE=1 SV=2	72624.6	67116.1	97556.2	80938.4	71320.2	103702	803072	708010	764412	656494	665327	710279	77069.4	82729	62221.8	64886.1	65075.3	53054.8
sp|Q8IX12|CCAR1_HUMAN	CCAR1	Cell division cycle and apoptosis regulator protein 1 OS=Homo sapiens OX=9606 GN=CCAR1 PE=1 SV=2	53490.9	49328.1	59569.5	48731.9	46891.8	56078.5	548141	537222	535173	454999	429628	527223	50925.5	53824	37418.6	38916.6	43178.4	33645.2
sp|O75794|CD123_HUMAN	CDC123	Cell division cycle protein 123 homolog OS=Homo sapiens OX=9606 GN=CDC123 PE=1 SV=1	601485	561226	518625	601904	560891	524554	65267	58789.5	86681.9	72535.5	82243.7	95625	44046.9	43406.7	58544.8	49488.3	48885.3	48703.9
sp|Q13042|CDC16_HUMAN	CDC16	Cell division cycle protein 16 homolog OS=Homo sapiens OX=9606 GN=CDC16 PE=1 SV=2	113923	115091	118591	123945	136752	118266	256568	242063	254095	214355	234437	235311	41744.3	41973.2	33014.1	43289.6	35895.5	66809.1
sp|Q9UJX2|CDC23_HUMAN	CDC23	Cell division cycle protein 23 homolog OS=Homo sapiens OX=9606 GN=CDC23 PE=1 SV=3	82571.3	82745.9	87919.7	88663.6	94878	87910.8	179416	196290	184123	165314	159643	185639	41456.6	45594	33904.6	38570.9	46998.1	27933.7
sp|P30260|CDC27_HUMAN	CDC27	Cell division cycle protein 27 homolog OS=Homo sapiens OX=9606 GN=CDC27 PE=1 SV=2	64186.2	57280	80136.7	63741.5	65215.5	83182	279251	275076	265840	229828	247663	249390	47464.1	57039.1	39487.6	44756.6	44240.8	35040.1
sp|Q69YH5|CDCA2_HUMAN	CDCA2	Cell division cycle-associated protein 2 OS=Homo sapiens OX=9606 GN=CDCA2 PE=1 SV=2	132527	54266.8	404854	26029.5	134761	28785.3	318414	307990	242048	266332	256838	242525	22000.1	27846.9	76701.6	11371.7	33593.5	89717.4
sp|Q9NX58|LYAR_HUMAN	LYAR	Cell growth-regulating nucleolar protein OS=Homo sapiens OX=9606 GN=LYAR PE=1 SV=3	157351	148473	168386	130005	134165	124985	406215	400869	463767	416623	423610	460864	111118	143369	89991.4	95889.2	105233	67065.9
sp|P43121|MUC18_HUMAN	MCAM	Cell surface glycoprotein MUC18 OS=Homo sapiens OX=9606 GN=MCAM PE=1 SV=2	38957.2	123715	56990.6	43234.6	91504.7	68482.5	467574	418006	501811	426771	391989	482434	1.08411e+06	1.12651e+06	920981	926452	953157	885556
sp|Q9UHN6|CEIP2_HUMAN	CEMIP2	Cell surface hyaluronidase OS=Homo sapiens OX=9606 GN=CEMIP2 PE=1 SV=1		6250.75			211758	264998	94885	79757.2	110462	81952.5	73682.4	99641.4	202593	195398	182621	156335	186613	175312
sp|P29373|RABP2_HUMAN	CRABP2	Cellular retinoic acid-binding protein 2 OS=Homo sapiens OX=9606 GN=CRABP2 PE=1 SV=2	504769	441799	487851	458369	588849	532130	52602.5	36206.2	87348.7	42755.7	58982.8	98546.2	24071.9	110541	57940.5	54230.8	33678.5	79124.9
sp|O75665|OFD1_HUMAN	OFD1	Centriole and centriolar satellite protein OFD1 OS=Homo sapiens OX=9606 GN=OFD1 PE=1 SV=1	24140.6		51734.1		33877.7	46877.7	63098.2		85656.1		72517.9	63604.8	128623	131805	121130	124857	115722	117468
sp|P49454|CENPF_HUMAN	CENPF	Centromere protein F OS=Homo sapiens OX=9606 GN=CENPF PE=1 SV=3	44024.3	36499.3	47700	51843	42242.5	57194.2	287775	239190	215118	233058	225552	212543	72674.6	70391.6	36435.7	63376.7	58780.3	47819.5
sp|Q9H3R5|CENPH_HUMAN	CENPH	Centromere protein H OS=Homo sapiens OX=9606 GN=CENPH PE=1 SV=1	29964.6	33314.1	27174.1	26670.6	29198.1	27408.8	39466.6	43642.9	39920.4	31199.7	31089.7	32673.3				15218.6
tr|A0A0M3HER2|A0A0M3HER2_HUMAN	CENPV	Centromere protein V OS=Homo sapiens OX=9606 GN=CENPV PE=1 SV=1							901381	775722	753314	676016	747394	743963	35561.7	35531.6	22383.1	24512.3	30133.4	20395.1
sp|Q7Z7K6|CENPV_HUMAN	CENPV	Centromere protein V OS=Homo sapiens OX=9606 GN=CENPV PE=1 SV=1	27425.3	36743.3	21844.8		22859.5		1.00484e+06	1.09779e+06	974232	885299	970400	895029	36434.9	35095.5	16846.1	32570.2	44664	30370.1
sp|O43264|ZW10_HUMAN	ZW10	Centromere/kinetochore protein zw10 homolog OS=Homo sapiens OX=9606 GN=ZW10 PE=1 SV=3	58868.6	56099.1	79531.7	72635.2	64175.8	93612.9	86654.1	71184.2	69026.5	76501.1	84060.5	64071	100530	92928.9	98553.3	89221.6	78139.5	95011.9
sp|Q02224|CENPE_HUMAN	CENPE	Centromere-associated protein E OS=Homo sapiens OX=9606 GN=CENPE PE=1 SV=2	37955.1	23727.5	40228.7	59078.9	39527.7	44712.2	23016.1	12224.4	12992.3	14965.2	21364.7	10944.7	47809.8	51320.9	8379.81	52038.5	43183.8	30911.1
sp|Q86UT8|CATAC_HUMAN	CENATAC	Centrosomal AT-AC splicing factor OS=Homo sapiens OX=9606 GN=CENATAC PE=1 SV=1	38166.6	31349	54591.8	48404.2	46411.7	61055.7	61169.8	69781.6	74035.5	43859.6	56329.2	63595.5	41133.8	39435.7	33688.6	32571.3	42389.7	44563.5
sp|O95684|CEP43_HUMAN	CEP43	Centrosomal protein 43 OS=Homo sapiens OX=9606 GN=CEP43 PE=1 SV=1	43206.4	49303.9	35863	48990.9	58037	54237.9	40327.8		33830.6		14630.1		42456.7	28296.5	70769.5	62797.8	56132.2	57441.8
sp|Q9UPN4|CP131_HUMAN	CEP131	Centrosomal protein of 131 kDa OS=Homo sapiens OX=9606 GN=CEP131 PE=1 SV=3	71525.8	53485.1	119311	95434.2	83635.7	130397	96573.5	81102.7	74152.6	93139.3	110126	86977.7	212240	238691	206437	191162	194413	195339
sp|Q5SW79|CE170_HUMAN	CEP170	Centrosomal protein of 170 kDa OS=Homo sapiens OX=9606 GN=CEP170 PE=1 SV=1	76623.1	70777.4	91111.1	78128.4	73726.4	85004.2	85167.3	65879.4	62702.5	65950.4	69617.3	57814.7	73713.5	77206.8	53268.8	62292	62682.9	54215.4
sp|Q8TEP8|CE192_HUMAN	CEP192	Centrosomal protein of 192 kDa OS=Homo sapiens OX=9606 GN=CEP192 PE=1 SV=3	46816.4	34867.7	42610.4	64527.3	42688.3	43565.7	30636.5	26919.2	33471.3		46287.8	51825.4	81379.2	73978.4	31520.5	48520.5	51667.8	50262.6
sp|Q9BYV8|CEP41_HUMAN	CEP41	Centrosomal protein of 41 kDa OS=Homo sapiens OX=9606 GN=CEP41 PE=1 SV=1	49681.3	28834.4	55541.5	52904.4	43768.4	60858.1	49092	35358.2	45395.4	36295.4	41301.3	39343.2	36678	29658.8	54746.6	56342.3	49859.6	59910.7
sp|Q9C0F1|CEP44_HUMAN	CEP44	Centrosomal protein of 44 kDa OS=Homo sapiens OX=9606 GN=CEP44 PE=1 SV=2	54064.8	26899.2	34248.8	48860.1	32247	46762.5	39256.6	26019.6	46789.5	38394	44189.2	33647.7	35876.1	31246.7	34243.2	28145.3	33674.4	37288.1
sp|Q53EZ4|CEP55_HUMAN	CEP55	Centrosomal protein of 55 kDa OS=Homo sapiens OX=9606 GN=CEP55 PE=1 SV=3	124086	84554.4	130228	138024	106924	135410	74016.4	72745.1	85138.5	91242.8	83189	90753	102922	107602	85770.6	113199	93494.8	104533
sp|Q9P209|CEP72_HUMAN	CEP72	Centrosomal protein of 72 kDa OS=Homo sapiens OX=9606 GN=CEP72 PE=1 SV=2	27339.4		45132.7	55450.8	38194.6	47970		63761	36097.5	37693.1	38366.8	14395.3	40273.2	39823.1	42655	48647.9	43619.8	41084.6
sp|Q96GE4|CEP95_HUMAN	CEP95	Centrosomal protein of 95 kDa OS=Homo sapiens OX=9606 GN=CEP95 PE=1 SV=1	21932		11278.1	31316	17472.7	29312.6			14412.5	12327.6	18281.6	8941.43	44212.5	48508.4	41810.1	29233.1	42542.9	30940.6
sp|Q8IW35|CEP97_HUMAN	CEP97	Centrosomal protein of 97 kDa OS=Homo sapiens OX=9606 GN=CEP97 PE=1 SV=1	214303	168837	156499	212688	206295	174966	38119.7	22371.4	38016.1	29130.2	26288.3	38589.9	47527.2	51533.8	43322	41090.2	39518.3	51593.1
sp|Q5VT06|CE350_HUMAN	CEP350	Centrosome-associated protein 350 OS=Homo sapiens OX=9606 GN=CEP350 PE=1 SV=1			14482.6	8250.57	10405.6	16485.2	5926.05						18825.9	19067.7	6148.24	15208.3	16192.4	17111.1
sp|Q9BV73|CP250_HUMAN	CEP250	Centrosome-associated protein CEP250 OS=Homo sapiens OX=9606 GN=CEP250 PE=1 SV=2	23808.4	16572	20485.4	40760.5	37450.7	27018.1	138964	140519	15609.1			87187.1	47390.9	35105	32353.8	26251.4	33084.2	26824.7
sp|Q96G23|CERS2_HUMAN	CERS2	Ceramide synthase 2 OS=Homo sapiens OX=9606 GN=CERS2 PE=1 SV=1		31771.3					209589	213078	203439	192166	201211	191627	255875	234900	311515	243988	229510	313937
sp|Q8N5B7|CERS5_HUMAN	CERS5	Ceramide synthase 5 OS=Homo sapiens OX=9606 GN=CERS5 PE=1 SV=1		58908.7					26354.9	34889.2	21403.6	26824	32594.6	51102.3	62288.5	55118.8	70916.8	64908.8	56324.5	77622.9
sp|Q6ZMG9|CERS6_HUMAN	CERS6	Ceramide synthase 6 OS=Homo sapiens OX=9606 GN=CERS6 PE=1 SV=1							65496.8	76397.6	63848.4	57582.9	49812	72210.5	91916.6	84332.7	93481.6	100672	78002.6	110427
sp|Q01850|CDR2_HUMAN	CDR2	Cerebellar degeneration-related protein 2 OS=Homo sapiens OX=9606 GN=CDR2 PE=1 SV=2				23712.5	40868.9	29514.9					98879.3		42703.9	23732.4	85792.9	65440.3	39739.9	86971.8
sp|O75503|CLN5_HUMAN	CLN5	Ceroid-lipofuscinosis neuronal protein 5 OS=Homo sapiens OX=9606 GN=CLN5 PE=1 SV=2	111832	113438	99110.3	125420	89432.6	94229.8	96285.2	83322.5	76620.5	103803	112945	75033	705458	700649	1.13017e+06	824660	882609	967758
sp|Q9NWW5|CLN6_HUMAN	CLN6	Ceroid-lipofuscinosis neuronal protein 6 OS=Homo sapiens OX=9606 GN=CLN6 PE=1 SV=1						40176.7	68523	147987	95723.6	99251.2		128240	147846	122785	158186	250832	159313	294472
sp|Q14432|PDE3A_HUMAN	PDE3A	cGMP-inhibited 3',5'-cyclic phosphodiesterase 3A OS=Homo sapiens OX=9606 GN=PDE3A PE=1 SV=3	102349	90406	92842.6	114986	100874	93333	86020.4	76757.9	70103.4	77729.2	85215.8	69303.5	107661	99691.9	96440.9	94638	89009.5	88140.8
sp|Q13370|PDE3B_HUMAN	PDE3B	cGMP-inhibited 3',5'-cyclic phosphodiesterase 3B OS=Homo sapiens OX=9606 GN=PDE3B PE=1 SV=2		34707.4				29931.2	69301.3	67118.6	62040.9	63392.1	69502.3	58680.3	93837.7	99527.4	102667	87705.6	86931.4	101034
sp|O43633|CHM2A_HUMAN	CHMP2A	Charged multivesicular body protein 2a OS=Homo sapiens OX=9606 GN=CHMP2A PE=1 SV=1	35274.2	26198.2	48448.7		56797.8	57237.6	65379.4	120968	77634.6	68443.1	53491.8	111544	49195.6	66735.8	73271	55871.9	65552.4	75843
sp|Q9UQN3|CHM2B_HUMAN	CHMP2B	Charged multivesicular body protein 2b OS=Homo sapiens OX=9606 GN=CHMP2B PE=1 SV=1	110692	144379	103601	119456	94648.8	113696	60418.5	43290.3	31875.2	40730.8	59918.8	35566.2	57714.5	52351.6	100152	85444.1	82302.2	94355.1
sp|Q9BY43|CHM4A_HUMAN	CHMP4A	Charged multivesicular body protein 4a OS=Homo sapiens OX=9606 GN=CHMP4A PE=1 SV=3	55647.3	35272.7	54664	124691	95337.1	72071.1	71064.1	140993	51667.7	55500.1	71069.3	100688			25742.1		42235.9	26984.6
sp|Q9NZZ3|CHMP5_HUMAN	CHMP5	Charged multivesicular body protein 5 OS=Homo sapiens OX=9606 GN=CHMP5 PE=1 SV=1	160211	152791	122069	188639	194959	130422	51862.1	22887.2	50401.1		49860	36812	49082.3	53201.4	65632.5	46007.4	51102.1	41885.4
sp|Q96FZ7|CHMP6_HUMAN	CHMP6	Charged multivesicular body protein 6 OS=Homo sapiens OX=9606 GN=CHMP6 PE=1 SV=3	26285.3	32263.8	62431.5	53210.9	31661	40854.1	113739	97976.6	106334	97047	106946	91792.2	194511	187302	287381	225670	206844	283375
sp|O60921|HUS1_HUMAN	HUS1	Checkpoint protein HUS1 OS=Homo sapiens OX=9606 GN=HUS1 PE=1 SV=1	112667	102513	71731.8	106446	81479	99926.8	23383.7	18019				17212.2		33667.1	28599.3	39526.2	15003.5	29146.7
sp|Q9UBR5|CKLF_HUMAN	CKLF	Chemokine-like factor OS=Homo sapiens OX=9606 GN=CKLF PE=1 SV=1							170895	162096	230580	163489	146131	96389	241444	251073	203696	225575	222580	260414
sp|Q9BWS9|CHID1_HUMAN	CHID1	Chitinase domain-containing protein 1 OS=Homo sapiens OX=9606 GN=CHID1 PE=1 SV=1							91666.4	109146	70966.5	92059	100275	89000.5	122891	115848	138981	132617	129985	145506
sp|Q9BT22|ALG1_HUMAN	ALG1	Chitobiosyldiphosphodolichol beta-mannosyltransferase OS=Homo sapiens OX=9606 GN=ALG1 PE=1 SV=2		49505.9					189338	215669	184997	191762	189486	181260	284118	258698	296078	283638	267417	338802
sp|Q96S66|CLCC1_HUMAN	CLCC1	Chloride channel CLIC-like protein 1 OS=Homo sapiens OX=9606 GN=CLCC1 PE=1 SV=1	24749.6	153004					98193.8	105480	83255.8	91837.7	87388.9	95677.4	137695	130755	150862	128462	111202	137551
sp|O00299|CLIC1_HUMAN	CLIC1	Chloride intracellular channel protein 1 OS=Homo sapiens OX=9606 GN=CLIC1 PE=1 SV=4	1.29016e+06	1.26882e+06	1.16127e+06	1.23033e+06	1.53919e+06	1.16435e+06	63618.7	60509.1	116544	56235.2	101542	131965	100599	86989.5	216643	193814	179195	219901
sp|Q9Y696|CLIC4_HUMAN	CLIC4	Chloride intracellular channel protein 4 OS=Homo sapiens OX=9606 GN=CLIC4 PE=1 SV=4	410091	376218	338549	328341	415627	400584	51468.2	44375.7	66185.6	52976.4	43023.1	59571.8	121377	104447	237369	199056	212216	223440
sp|P35790|CHKA_HUMAN	CHKA	Choline kinase alpha OS=Homo sapiens OX=9606 GN=CHKA PE=1 SV=3	43197.6	33661.2	56646.9	47042.3	54879.8	50415.5	60027.4	72979.2	57332.3	53616.7	46661	37816.6	42605	31659.2		27297.2	30883.5	67429.6
sp|Q8WWI5|CTL1_HUMAN	SLC44A1	Choline transporter-like protein 1 OS=Homo sapiens OX=9606 GN=SLC44A1 PE=1 SV=1		28270.5		30165.1		36891.3	50736.7	44239.2	61967.2	29599.9	61614	57339.2	167296	168335	160044	220084	186537	223214
sp|Q8IWA5|CTL2_HUMAN	SLC44A2	Choline transporter-like protein 2 OS=Homo sapiens OX=9606 GN=SLC44A2 PE=1 SV=3		41361.8			3322.07		70948.9	70253.9	127682	64526.5	53591.4	106736	217937	212565	281264	295889	256778	349643
sp|Q9Y6K0|CEPT1_HUMAN	CEPT1	Choline/ethanolaminephosphotransferase 1 OS=Homo sapiens OX=9606 GN=CEPT1 PE=1 SV=1		32073.6					132011	135192	120240	127704	135389	124288	165951	148714	182622	163803	143201	206297
sp|P49585|PCY1A_HUMAN	PCYT1A	Choline-phosphate cytidylyltransferase A OS=Homo sapiens OX=9606 GN=PCYT1A PE=1 SV=2	103110	80261.9	131222	116714	85709.2	113627	38502.2	32227	38308.8	42370	41011.8	33534.7	43383.3	47041.6	25429.7	47274.8	42899.8	34328.1
sp|Q8WUD6|CHPT1_HUMAN	CHPT1	Cholinephosphotransferase 1 OS=Homo sapiens OX=9606 GN=CHPT1 PE=1 SV=1							193469	180754	198453	147051	190705	190287	352283	314055	377079	291673	279926	380726
sp|Q9P2E5|CHPF2_HUMAN	CHPF2	Chondroitin sulfate glucuronyltransferase OS=Homo sapiens OX=9606 GN=CHPF2 PE=2 SV=2				86101.7	352594		46832	52544.8	43589.3	49612.7	49990.3	42305.2	138548	123474	111831	97245	99637	114659
sp|Q8TDX6|CGAT1_HUMAN	CSGALNACT1	Chondroitin sulfate N-acetylgalactosaminyltransferase 1 OS=Homo sapiens OX=9606 GN=CSGALNACT1 PE=1 SV=2							39041.4	44396.7	28821.3	29093.2	39392.1	38613.8	127350	124671	122172	135804	119909	132765
sp|Q8N6G5|CGAT2_HUMAN	CSGALNACT2	Chondroitin sulfate N-acetylgalactosaminyltransferase 2 OS=Homo sapiens OX=9606 GN=CSGALNACT2 PE=1 SV=1							30987.3	35863.4	32151.4	26308.6	34528.9	31307.3	141794	138915	145151	130536	130061	156197
sp|Q6UVK1|CSPG4_HUMAN	CSPG4	Chondroitin sulfate proteoglycan 4 OS=Homo sapiens OX=9606 GN=CSPG4 PE=1 SV=2	94185.6	206999	101413	131940	32365.5	62387.6	90830	73339.6	133213	98659.2	82011.8	140043	198452	189339	121316	168925	202683	257332
sp|Q86X52|CHSS1_HUMAN	CHSY1	Chondroitin sulfate synthase 1 OS=Homo sapiens OX=9606 GN=CHSY1 PE=1 SV=3							46018.6	39220.1	47157.2	34198.5	40008	43851.9	151976	148262	136762	127905	123316	147774
sp|Q8IZ52|CHSS2_HUMAN	CHPF	Chondroitin sulfate synthase 2 OS=Homo sapiens OX=9606 GN=CHPF PE=1 SV=2							54821.8	52276	54326	52213.8	48723.9	47984.2	130020	115840	106483	127636	106768	123703
sp|Q70JA7|CHSS3_HUMAN	CHSY3	Chondroitin sulfate synthase 3 OS=Homo sapiens OX=9606 GN=CHSY3 PE=2 SV=3	70297.1			243963			55221.6	54337.4	72291.4	43433.1	51990.1	39591.4	111186	102431	107173	106768	89403.4	112813
sp|Q13111|CAF1A_HUMAN	CHAF1A	Chromatin assembly factor 1 subunit A OS=Homo sapiens OX=9606 GN=CHAF1A PE=1 SV=3	18423.9	26358.7	54205	35491.6	26112.7	22939.4	1.13129e+06	997616	1.11409e+06	898738	948822	1.01789e+06	54179.4	61504.6	33797.3	41232.7	45820.1	26235.2
sp|Q13112|CAF1B_HUMAN	CHAF1B	Chromatin assembly factor 1 subunit B OS=Homo sapiens OX=9606 GN=CHAF1B PE=1 SV=1	41240.7	36847.8	63719.2	55073.3	63517.8	73220.1	669308	670933	691092	538699	576225	665197	62400.5	64964.5	50504.8	73934.7	71356	65256
sp|Q9Y3Y2|CHTOP_HUMAN	CHTOP	Chromatin target of PRMT1 protein OS=Homo sapiens OX=9606 GN=CHTOP PE=1 SV=2			12208.7	13653.2			208235	196662	172185	175531	198026	175922	24098.9	25954.9	46989.4	43381.4	33642.7	42624.3
sp|Q9ULG1|INO80_HUMAN	INO80	Chromatin-remodeling ATPase INO80 OS=Homo sapiens OX=9606 GN=INO80 PE=1 SV=2	20595.9	31066.5	45473.6	37875.5	71639	38376.8	271125	325658	285717	235206	267627	302913	19200			8240.06	81758
sp|P83916|CBX1_HUMAN	CBX1	Chromobox protein homolog 1 OS=Homo sapiens OX=9606 GN=CBX1 PE=1 SV=1	296682	340231	241632	257063	298899	244445	148244	141903	176390	157753	153461	157516						10245.1
sp|Q13185|CBX3_HUMAN	CBX3	Chromobox protein homolog 3 OS=Homo sapiens OX=9606 GN=CBX3 PE=1 SV=4	865249	933869	700944	882534	956822	814969	433477	415902	492803	404475	412434	489901	20968.6	17973.1	27690.3	39449.9	34634.9	30995
sp|P45973|CBX5_HUMAN	CBX5	Chromobox protein homolog 5 OS=Homo sapiens OX=9606 GN=CBX5 PE=1 SV=1	209910	194010	185542	201563	225115	217153	280812	337631	261805	350458	328002	331454	55718.8	26497.9	21114.4	22044.1	24794.4	77248.8
sp|Q9HC52|CBX8_HUMAN	CBX8	Chromobox protein homolog 8 OS=Homo sapiens OX=9606 GN=CBX8 PE=1 SV=3							375858	403917	350500	313834	351712	317707	5778.56	12120.6	8758.82		7636.7
sp|Q9Y232|CDYL_HUMAN	CDYL	Chromodomain Y-like protein OS=Homo sapiens OX=9606 GN=CDYL PE=1 SV=2	40293		25428.2			12766.3	462433	452077	412966	378891	404088	379449	18074.1	9195.51	59770.1	8017.01	9737.92
sp|O14646|CHD1_HUMAN	CHD1	Chromodomain-helicase-DNA-binding protein 1 OS=Homo sapiens OX=9606 GN=CHD1 PE=1 SV=2	69389.7	45546.2	116799	91352.5	59700.3	118177	139385	128396	112927	121612	102534	103152	40126.2	45243		29960.7	48602.4	32784.7
sp|Q86WJ1|CHD1L_HUMAN	CHD1L	Chromodomain-helicase-DNA-binding protein 1-like OS=Homo sapiens OX=9606 GN=CHD1L PE=1 SV=3	79670.1	38879.2	67220.7	52340.7	37280	63366.1	264701	248401	233492	230988	224613	234232	47750.7	65228	49205.7	55854.9	56216.2	51954.7
sp|Q12873|CHD3_HUMAN	CHD3	Chromodomain-helicase-DNA-binding protein 3 OS=Homo sapiens OX=9606 GN=CHD3 PE=1 SV=3	123364		12819.7	58340		9511.37	393693	373513	339388	324726	358117	304690	19427.6	26264.2		8868.1	25428.9	5934.35
sp|Q14839|CHD4_HUMAN	CHD4	Chromodomain-helicase-DNA-binding protein 4 OS=Homo sapiens OX=9606 GN=CHD4 PE=1 SV=2	68558.9	72277.9	60667.3	46326.8	37451.8	57811.7	2.98471e+06	2.95709e+06	3.04467e+06	2.48155e+06	2.69858e+06	2.98085e+06	91501.5	105381	36011	69458.9	82980.3	53880.7
sp|Q8TD26|CHD6_HUMAN	CHD6	Chromodomain-helicase-DNA-binding protein 6 OS=Homo sapiens OX=9606 GN=CHD6 PE=1 SV=4			46929	64375.7			102403	90749.6	103012	95200.7	101413	109282	107108	18031.3			4962.96
sp|Q9HCK8|CHD8_HUMAN	CHD8	Chromodomain-helicase-DNA-binding protein 8 OS=Homo sapiens OX=9606 GN=CHD8 PE=1 SV=5		53937.7			88265.1	26690.3	337182	322751	303467	271957	266400	289042	24532.2	15196		7938.3	3971.33	8307.62
sp|Q96JM3|CHAP1_HUMAN	CHAMP1	Chromosome alignment-maintaining phosphoprotein 1 OS=Homo sapiens OX=9606 GN=CHAMP1 PE=1 SV=2	78431.7	109997	44030.3	57846.5	46791.8	59135.7	1.40325e+06	1.27581e+06	1.27021e+06	1.19034e+06	1.25244e+06	1.22288e+06	43586.6	57310.6	28070.1	52207.2	47990.8	27323.6
sp|Q8WVB6|CTF18_HUMAN	CHTF18	Chromosome transmission fidelity protein 18 homolog OS=Homo sapiens OX=9606 GN=CHTF18 PE=1 SV=1	73076	61714.4	81546	86104.6	64155.4	74563.1	81003.3	81436.8	95647	76449.8	78177.7	78568.3	37854.4	50989.5	32023.3	38610.9	41346.3	33740.9
sp|O95239|KIF4A_HUMAN	KIF4A	Chromosome-associated kinesin KIF4A OS=Homo sapiens OX=9606 GN=KIF4A PE=1 SV=3	73213.7	128756	73887.1	160225	248345	64300.3	772929	753886	680381	655553	669359	722758	77620.4	89270.9	58237.9	60846.9	79767	88507.6
sp|Q96GD0|PLPP_HUMAN	PDXP	Chronophin OS=Homo sapiens OX=9606 GN=PDXP PE=1 SV=2	93578.1	32944.4	63653.6	62321.1	111876	81873									28773.5	42316.5	36842.6	19951.4
sp|Q9Y6A4|CFA20_HUMAN	CFAP20	Cilia- and flagella-associated protein 20 OS=Homo sapiens OX=9606 GN=CFAP20 PE=1 SV=1	128742	123107	116423	112068	143833	130380	131892	130633	164256	123167	127419	132300	22088.9	22310.1	21525.2	29893.6	27873.1	24885.3
sp|P57076|CF298_HUMAN	CFAP298	Cilia- and flagella-associated protein 298 OS=Homo sapiens OX=9606 GN=CFAP298 PE=1 SV=1	32343.6	44871	41586.9	47635		51462.9	27997.2		10919.5	26209.2	21145.8	18606.1	21499.3	16035.1	20972.7	21701	26405.2	12857.8
sp|Q9UL16|CFA45_HUMAN	CFAP45	Cilia- and flagella-associated protein 45 OS=Homo sapiens OX=9606 GN=CFAP45 PE=1 SV=2	65476.5	71227.3	54411.6	47100.6	43294.3	45852.5	14364.3		38185.9	33775.2	27588.7	39027.2	14699.5	24864.8			16809	9087.7
sp|Q5T0N1|CFA70_HUMAN	CFAP70	Cilia- and flagella-associated protein 70 OS=Homo sapiens OX=9606 GN=CFAP70 PE=1 SV=3	98349	125542	57279.8	155891	144599	117568	43597	12777.2	37313.7	49052.3	36979.1	13206.7						54050.5
sp|Q9ULV3|CIZ1_HUMAN	CIZ1	Cip1-interacting zinc finger protein OS=Homo sapiens OX=9606 GN=CIZ1 PE=1 SV=2	54979.7	34281.1	43006.2	77656	48946.8	43989.8	227002	193847	194290	193871	208402	176494	19221.6	27898		16274.5
sp|Q8N0X4|CLYBL_HUMAN	CLYBL	Citramalyl-CoA lyase, mitochondrial OS=Homo sapiens OX=9606 GN=CLYBL PE=1 SV=2		187424			114353	35710.1	75917.3	40471.3	42897.4	66933.7	57461.7	60385.1	155109	128470	199536	240415	201355	190701
sp|O75390|CISY_HUMAN	CS	Citrate synthase, mitochondrial OS=Homo sapiens OX=9606 GN=CS PE=1 SV=2	141389	242611	153612	101381	218641	167721	418476	500764	435688	443605	439890	449277	1.06047e+06	940019	2.05317e+06	2.03182e+06	1.76486e+06	2.24813e+06
sp|O14578|CTRO_HUMAN	CIT	Citron Rho-interacting kinase OS=Homo sapiens OX=9606 GN=CIT PE=1 SV=2	43320	34019.7	48623.2	50249.7	35876.6	54967.1	139552	129258	147868	113376	128065	150299	76033.8	80338.4	56470.7	72049	66531.2	64722.3
sp|O60271|JIP4_HUMAN	SPAG9	C-Jun-amino-terminal kinase-interacting protein 4 OS=Homo sapiens OX=9606 GN=SPAG9 PE=1 SV=4	511841	458033	455198	511849	471870	434975	31247.4	25869.1	40908.2	28605.2	44559.8	47993.7	35107.3	32710.6	32852	25521.4	31151.2	27174.1
sp|Q9NX76|CKLF6_HUMAN	CMTM6	CKLF-like MARVEL transmembrane domain-containing protein 6 OS=Homo sapiens OX=9606 GN=CMTM6 PE=1 SV=1				16837.9	13300.7	18184.6	191782	134717	202908	148981	145393	198719	360303	323575	532557	460346	499182	549326
sp|Q00610|CLH1_HUMAN	CLTC	Clathrin heavy chain 1 OS=Homo sapiens OX=9606 GN=CLTC PE=1 SV=5	1.50356e+06	1.56903e+06	1.35855e+06	1.46925e+06	1.6576e+06	1.35663e+06	145428	164170	191783	157736	167053	196412	225948	217091	155528	190879	189575	147632
sp|P53675|CLH2_HUMAN	CLTCL1	Clathrin heavy chain 2 OS=Homo sapiens OX=9606 GN=CLTCL1 PE=1 SV=2		94244.6	312520	377703	465993	227127	44889.7	114900	50899		37116.4	56241.5	80340.1	102039	68549.9	77187.6	123107	56365.4
sp|Q14677|EPN4_HUMAN	CLINT1	Clathrin interactor 1 OS=Homo sapiens OX=9606 GN=CLINT1 PE=1 SV=1	124791	93894.6	134995	143587	128757	151253	93848.3	77382.1	86290.5	99718.6	95377	102701	227901	202668	186057	232683	199528	174539
sp|P09496|CLCA_HUMAN	CLTA	Clathrin light chain A OS=Homo sapiens OX=9606 GN=CLTA PE=1 SV=1	485285	474310	396663	549246	537872	501785	67187.6	68577.5	56925.7	80348.4	85801.4	109829	107482	102021	140633	172904	157125	119162
sp|O95832|CLD1_HUMAN	CLDN1	Claudin-1 OS=Homo sapiens OX=9606 GN=CLDN1 PE=1 SV=1							65040.8	59557.7	95734.4	65079	79905.5	80521.7	157319	127966	310523	395731	370909	371812
sp|Q10570|CPSF1_HUMAN	CPSF1	Cleavage and polyadenylation specificity factor subunit 1 OS=Homo sapiens OX=9606 GN=CPSF1 PE=1 SV=2	51668.3	41276.1	35687.5	48821.6	52668.5	35330.6	784140	755053	738133	632828	667264	731590	56234.2	62908	35425.4	45508.5	50432.5	38448.5
sp|Q9P2I0|CPSF2_HUMAN	CPSF2	Cleavage and polyadenylation specificity factor subunit 2 OS=Homo sapiens OX=9606 GN=CPSF2 PE=1 SV=2	86135.5	77390.1	70948.6	87825.7	72516.5	65830.6	407817	442463	404410	368803	349260	359268	28644.8	41448.1	12995.4	26506	28881.7	32567.1
sp|Q9UKF6|CPSF3_HUMAN	CPSF3	Cleavage and polyadenylation specificity factor subunit 3 OS=Homo sapiens OX=9606 GN=CPSF3 PE=1 SV=1	66611.9	63909.6	57071.4	66393.2	69400.3	57507.9	305964	283817	285160	243265	253920	268617	30813.4	37666.9	27523.6	34941.3	38812.4	26833.8
sp|O95639|CPSF4_HUMAN	CPSF4	Cleavage and polyadenylation specificity factor subunit 4 OS=Homo sapiens OX=9606 GN=CPSF4 PE=1 SV=1							183619	166705	177683	122005	156923	157763	11649	15483	13372.7	18064.8	15701.8	13213.6
sp|O43809|CPSF5_HUMAN	NUDT21	Cleavage and polyadenylation specificity factor subunit 5 OS=Homo sapiens OX=9606 GN=NUDT21 PE=1 SV=1	64968	56549	55027.8	55153.7	66980.9	71608	699062	646567	733510	611107	630511	672558	94699.8	81923.7	145771	151817	159612	137418
sp|Q16630|CPSF6_HUMAN	CPSF6	Cleavage and polyadenylation specificity factor subunit 6 OS=Homo sapiens OX=9606 GN=CPSF6 PE=1 SV=2	151439	138072	162876	130329	155969	140072	1.13115e+06	1.02292e+06	961691	925209	952556	938605	131173	131689	94109.9	99429.5	98285.4	91276.4
sp|Q8N684|CPSF7_HUMAN	CPSF7	Cleavage and polyadenylation specificity factor subunit 7 OS=Homo sapiens OX=9606 GN=CPSF7 PE=1 SV=1	90981.3	62251.4	80006.3	56386.1	69507.7	74296.8	1.43783e+06	1.38592e+06	1.3113e+06	1.19677e+06	1.25558e+06	1.22398e+06	96936.9	107579	115604	105931	95220.2	73017.2
sp|Q05048|CSTF1_HUMAN	CSTF1	Cleavage stimulation factor subunit 1 OS=Homo sapiens OX=9606 GN=CSTF1 PE=1 SV=1	96946.5	92513	80702.6	75887.8	90387.1	86023.7	444117	404646	407804	362077	384448	362302	45259.2	38502.9	30016.1	30512.4	30476.9	32851.5
sp|P33240|CSTF2_HUMAN	CSTF2	Cleavage stimulation factor subunit 2 OS=Homo sapiens OX=9606 GN=CSTF2 PE=1 SV=1	105302	104746	96974.9	124252	99503.1	100197	624680	537091	558457	595860	632535	499897	56521	57983.8	56662.9	59997	58530.4	42596
sp|Q12996|CSTF3_HUMAN	CSTF3	Cleavage stimulation factor subunit 3 OS=Homo sapiens OX=9606 GN=CSTF3 PE=1 SV=1			23261.5		134237	32968.6	517601	536023	520674	433138	425824	477544	44364.1	42560.8	21597.5	44203.1	32717.1	32313.3
sp|Q7Z460|CLAP1_HUMAN	CLASP1	CLIP-associating protein 1 OS=Homo sapiens OX=9606 GN=CLASP1 PE=1 SV=1	69443.3	64550.2	88798.7	77678.3	64156.6	90748.7	96663.4	90323.6	98594.4	86906	90484.7	92305.2	70331.2	77541.7	61750.1	74480.3	71394.8	67574.5
sp|O75122|CLAP2_HUMAN	CLASP2	CLIP-associating protein 2 OS=Homo sapiens OX=9606 GN=CLASP2 PE=1 SV=3	69467	47756.4	83309.7	70628.3	68239.5	82474	79751.7	62807.4	71902.4	59424.9	69433.6	71997.9	65663.5	67235	53063.3	61186	65845	52392.1
sp|Q8N2M8|CLASR_HUMAN	CLASRP	CLK4-associating serine/arginine rich protein OS=Homo sapiens OX=9606 GN=CLASRP PE=1 SV=4	110133	136235	83031	142500	72527.6	58226.3	61816.6	121078	53010.3	99716.9	55848.2	64167.8	33458.8			6026.15
tr|G5E9Z2|G5E9Z2_HUMAN	CLPTM1L	CLPTM1 like OS=Homo sapiens OX=9606 GN=CLPTM1L PE=1 SV=1		96296.1					300921	328673	264107	397492	386118	294366	406223	358481	585728	113701	280867	281738
tr|A0A494C0R8|A0A494C0R8_HUMAN	CLUH	Clustered mitochondria protein homolog OS=Homo sapiens OX=9606 GN=CLUH PE=1 SV=1	273761	217608	294135	271954	229688	303664	108098	103370	104665	111473	111334	125682	178986	209476	147672	169992	159882	140642
sp|O75153|CLU_HUMAN	CLUH	Clustered mitochondria protein homolog OS=Homo sapiens OX=9606 GN=CLUH PE=1 SV=2	174500	157024	189942	193482	179665	192770	72827.8	68158.5	69844.6	72690.6	72488.5	66821.6	143327	162195	102543	139723	132350	105245
sp|P10909|CLUS_HUMAN	CLU	Clusterin OS=Homo sapiens OX=9606 GN=CLU PE=1 SV=1	110740	136240	111610	98324.7	147106	114041	188355	191150	249290	200192	220572	238934	391424	368570	814042	470403	436072	804906
sp|Q11206|SIA4C_HUMAN	ST3GAL4	CMP-N-acetylneuraminate-beta-galactosamide-alpha-2,3-sialyltransferase 4 OS=Homo sapiens OX=9606 GN=ST3GAL4 PE=1 SV=1						73085.6	63965.4	47513.4	57763.3	34324	57316.1	25297.5	108743	92806.9	155036	133535	116854	144544
sp|Q14019|COTL1_HUMAN	COTL1	Coactosin-like protein OS=Homo sapiens OX=9606 GN=COTL1 PE=1 SV=3	346965	324098	253915	328839	454668	279842	25219.1	14833	16605.6		60623.3	213287	30830.2	21084.5	65606.3	57913.7	43094.3	64400
sp|P53621|COPA_HUMAN	COPA	Coatomer subunit alpha OS=Homo sapiens OX=9606 GN=COPA PE=1 SV=2	523940	568538	549133	536704	497371	492610	82172.8	94536.2	85365.9	84083.6	88340.4	86207.6	94490.2	112554	63733.7	96997.8	80860.8	56253
sp|P53618|COPB_HUMAN	COPB1	Coatomer subunit beta OS=Homo sapiens OX=9606 GN=COPB1 PE=1 SV=3	608741	620608	621310	644864	559865	580886	74648.7	79454.3	80357.4	77880.1	75213.7	84827	98834.7	106118	54889.2	87759.7	76815.4	46310
sp|P35606|COPB2_HUMAN	COPB2	Coatomer subunit beta' OS=Homo sapiens OX=9606 GN=COPB2 PE=1 SV=2	686380	746797	670269	657699	652278	622198	82135.7	99650.2	83600.4	94730.7	83070	90914.1	103787	107735	61530.1	93828.3	76249.5	52238.8
sp|P48444|COPD_HUMAN	ARCN1	Coatomer subunit delta OS=Homo sapiens OX=9606 GN=ARCN1 PE=1 SV=1	652036	657640	618693	723126	554841	606594	72150	80473.7	82219.5	75727.7	79714.1	86423.1	87790	91177.9	47571.3	85861.5	66143.8	43585.6
sp|O14579|COPE_HUMAN	COPE	Coatomer subunit epsilon OS=Homo sapiens OX=9606 GN=COPE PE=1 SV=3	305938	325930	301908	317195	318755	335658	52967.7	58248.7	58869.9	50392	50197.7	55275.3	63636.2	68104.1	87259.5	122260	103611	77417.6
sp|Q9Y678|COPG1_HUMAN	COPG1	Coatomer subunit gamma-1 OS=Homo sapiens OX=9606 GN=COPG1 PE=1 SV=1	608790	615663	648638	634282	563381	605853	60277.1	74808.9	76684.3	66871.5	68676.8	77214	74372.3	78901.2	40670.9	71982.4	55483.6	36862.7
sp|Q9UBF2|COPG2_HUMAN	COPG2	Coatomer subunit gamma-2 OS=Homo sapiens OX=9606 GN=COPG2 PE=1 SV=1	234365	222663	229542	230987	240121	206262	38405.5	42877.9	47926.1	42326.6	48036.1	41321	57003.1	48934.4	24127.3	49808.1	49608.5	36274.2
sp|P61923|COPZ1_HUMAN	COPZ1	Coatomer subunit zeta-1 OS=Homo sapiens OX=9606 GN=COPZ1 PE=1 SV=1	596534	595771	546184	582709	600883	679577	76187.5	82773.9	84514.2	92530	75689.9	103323	82697	84662.3	99200.7	138479	139579	89817.9
sp|Q9H8M1|CQ10B_HUMAN	COQ10B	Coenzyme Q-binding protein COQ10 homolog B, mitochondrial OS=Homo sapiens OX=9606 GN=COQ10B PE=2 SV=1	60412.1	109704	91743.1	47355.2		59655.3	109356	155081	113044	124086	174711	156382	242247	223338	403296	296035	347151	403067
sp|P23528|COF1_HUMAN	CFL1	Cofilin-1 OS=Homo sapiens OX=9606 GN=CFL1 PE=1 SV=3	2.71436e+06	2.56013e+06	1.83428e+06	2.16321e+06	2.74798e+06	2.2289e+06	206076	202766	303713	205283	249856	345680	312478	256242	455170	389646	435621	453200
sp|Q9Y281|COF2_HUMAN	CFL2	Cofilin-2 OS=Homo sapiens OX=9606 GN=CFL2 PE=1 SV=1	399600	360280	307144	254543	493950	339049	18535.3	49560	71634.9	76752		62604.3	56331.6	25973.4	75671.7	82315.2	71933.7	79847.7
sp|Q8WVM7|STAG1_HUMAN	STAG1	Cohesin subunit SA-1 OS=Homo sapiens OX=9606 GN=STAG1 PE=1 SV=3				23254.1	119324		364208	417297	363662	312422	282697	343815		9188.47	6719.17	8406.48
sp|Q8N3U4|STAG2_HUMAN	STAG2	Cohesin subunit SA-2 OS=Homo sapiens OX=9606 GN=STAG2 PE=1 SV=3	65283.1	55178.4	56894.1	52420.8	53050.6	51463.3	836665	897940	807182	736387	703358	781652	60360.8	67062.4	38718.4	47766.7	49548.5	40241.7
tr|H0Y517|H0Y517_HUMAN	CC2D1B	Coiled-coil and C2 domain containing 1B (Fragment) OS=Homo sapiens OX=9606 GN=CC2D1B PE=1 SV=1	17587.7		101726	61560.7	55351.4	84484.4	69794.2	70194	28551	26081.4	48130.9	42769.3	31521.5	32687.5	32033.2	39144.7	17599.8	29418.6
sp|Q6P1N0|C2D1A_HUMAN	CC2D1A	Coiled-coil and C2 domain-containing protein 1A OS=Homo sapiens OX=9606 GN=CC2D1A PE=1 SV=1	123975	102569	134276	139812	115271	156567	105319	90834.9	104679	96122.5	95951.7	98110.3	155762	171206	148623	141475	143860	134848
sp|Q5T0F9|C2D1B_HUMAN	CC2D1B	Coiled-coil and C2 domain-containing protein 1B OS=Homo sapiens OX=9606 GN=CC2D1B PE=1 SV=1	53902.8	36123.1	59118.2	63543.7	55403.6	77785.5	60706.1	48059.8	56710.7	36439.3	51172.6	57589.5	36319	40529	29263.1	27948.3	29120	41103.4
sp|Q8TBZ0|CC110_HUMAN	CCDC110	Coiled-coil domain-containing protein 110 OS=Homo sapiens OX=9606 GN=CCDC110 PE=1 SV=1	102246	91214.5	76325.8	137545	78856	100326	67421.6	65806.9	61812.2	98745.5	106700	60115.3	71541.1	68654.3	42197.3	39513	51086.5	46845.3
sp|Q96CT7|CC124_HUMAN	CCDC124	Coiled-coil domain-containing protein 124 OS=Homo sapiens OX=9606 GN=CCDC124 PE=1 SV=1	254788	227923	278082	260827	256375	298735	181419	144493	174520	180999	195204	162456	177677	178881	185700	218109	174839	220441
sp|Q96BQ5|CC127_HUMAN	CCDC127	Coiled-coil domain-containing protein 127 OS=Homo sapiens OX=9606 GN=CCDC127 PE=1 SV=1							124978	139044	110719	128034	123576	102669	285283	242401	373319	315220	303340	381599
sp|Q9H6E4|CC134_HUMAN	CCDC134	Coiled-coil domain-containing protein 134 OS=Homo sapiens OX=9606 GN=CCDC134 PE=1 SV=1		122402					108191	119391	88124.4	107579	107271	86715.7	140030	126174	308258	215145	206500	311615
sp|Q6PK04|CC137_HUMAN	CCDC137	Coiled-coil domain-containing protein 137 OS=Homo sapiens OX=9606 GN=CCDC137 PE=1 SV=1			72159.5			45860	335139	298251	339881	248740	295282	373708	42672.2	60302.1	21445.5	69971.8	49665.3	31019.3
sp|Q8N715|CC185_HUMAN	CCDC185	Coiled-coil domain-containing protein 185 OS=Homo sapiens OX=9606 GN=CCDC185 PE=1 SV=2							148258	117652	150045	165738	155490	117648	68002.5	35693	94734.2	115850	78595.1	50104.9
sp|O60826|CCD22_HUMAN	CCDC22	Coiled-coil domain-containing protein 22 OS=Homo sapiens OX=9606 GN=CCDC22 PE=1 SV=1	82210.2	91905.1	118897	82575.6	99055.4	141273	65097.4	73024.1	69156.3	70039.5	66271.8	79042.8	332424	344698	364875	453390	428146	401495
sp|Q86WR0|CCD25_HUMAN	CCDC25	Coiled-coil domain-containing protein 25 OS=Homo sapiens OX=9606 GN=CCDC25 PE=1 SV=2	224182	244580	224634	170664	243771	276227	83045.4	53016.6	47102.5	70664.4	71673.7	48320.4	47787.6	60513.9	43467.3	38585.3	35070.6	25808.3
sp|Q8IVM0|CCD50_HUMAN	CCDC50	Coiled-coil domain-containing protein 50 OS=Homo sapiens OX=9606 GN=CCDC50 PE=1 SV=1	63511.7	60333.4	58439.3	60818.8	49253.3	66091.4	96373.4	83451.3	98682.6	82698.3	82010	83730.5	42306.6	45275.4	46890.1	44911.6	35433.8	44150
sp|Q16204|CCDC6_HUMAN	CCDC6	Coiled-coil domain-containing protein 6 OS=Homo sapiens OX=9606 GN=CCDC6 PE=1 SV=2	243417	211768	244498	265883	260200	232965	55178.2	71971.4	76472.2	71859.9	60776.3	63046.9	39013.7	47985.9	38012	44257.7	32143.2	37658.2
sp|Q9BR77|CCD77_HUMAN	CCDC77	Coiled-coil domain-containing protein 77 OS=Homo sapiens OX=9606 GN=CCDC77 PE=1 SV=1							42511.8	37442.8	69761	38998.6	61248.6	24352.9	61890.2	84320.2	23596.1	42937.3	43125.3	42455.8
sp|Q9H6F5|CCD86_HUMAN	CCDC86	Coiled-coil domain-containing protein 86 OS=Homo sapiens OX=9606 GN=CCDC86 PE=1 SV=1	76024.4	80466.7	81671.9	91142.3	82033.2	72117.6	882239	773431	928155	791904	863506	869874	72961.6	91977.9	47383.2	51465.3	56717	39870.8
sp|Q9Y3X0|CCDC9_HUMAN	CCDC9	Coiled-coil domain-containing protein 9 OS=Homo sapiens OX=9606 GN=CCDC9 PE=1 SV=1	32081.5	44077	53388	51627.9	47809.6	47846.4	47357.3	40564.1	46302.1	40148.3	44685.4	54630.9	52151.3	54461.6	38622.1	45016.3	40131	42600.2
sp|Q567U6|CCD93_HUMAN	CCDC93	Coiled-coil domain-containing protein 93 OS=Homo sapiens OX=9606 GN=CCDC93 PE=1 SV=2	113972	69873.5	173187	74486	94023.8	178821	87784.5	86363.6	69169.8	81044.3	92221	74125	380336	403048	361329	357795	351759	316047
sp|Q96F63|CCD97_HUMAN	CCDC97	Coiled-coil domain-containing protein 97 OS=Homo sapiens OX=9606 GN=CCDC97 PE=1 SV=1	41936.8	30418.4	46947.7	24027.2	39897.7	55124.3	11346.7				12611.2		13273.8	13028.9	19137.3	23357.8	23735.1	12409.9
sp|P38432|COIL_HUMAN	COIL	Coilin OS=Homo sapiens OX=9606 GN=COIL PE=1 SV=1	58861.1	41852.1	109563	71320.3	68765.8	125359	366823	375128	384519	314918	297662	331823	25304.8	35056.3	30543.4	32278	26337.6	33966.4
sp|O75534|CSDE1_HUMAN	CSDE1	Cold shock domain-containing protein E1 OS=Homo sapiens OX=9606 GN=CSDE1 PE=1 SV=2	342426	362791	408151	315323	346975	459018	194640	174946	177341	196496	196736	177714	241111	222683	169263	197445	172376	154531
sp|Q14011|CIRBP_HUMAN	CIRBP	Cold-inducible RNA-binding protein OS=Homo sapiens OX=9606 GN=CIRBP PE=1 SV=1	131801	95692.1	98305.3	89620.3	73298.1	111403	389633	356160	359489	404953	378870	304376	95203	101445	190210	194658	211006	173094
sp|P02452|CO1A1_HUMAN	COL1A1	Collagen alpha-1(I) chain OS=Homo sapiens OX=9606 GN=COL1A1 PE=1 SV=6	36714.1	47587.9	32603.8	61051.9	71814.9	44991.2	141129	124032	103316	113057	136057	114874	182718	165056	183295	115931	144214	163957
sp|P02461|CO3A1_HUMAN	COL3A1	Collagen alpha-1(III) chain OS=Homo sapiens OX=9606 GN=COL3A1 PE=1 SV=4	55006.1	55304.1	47141.4	61852.2	66442.1	47726.2	298534	272149	208200	256170	304351	219176	437382	381675	376671	294674	347653	386979
sp|P02462|CO4A1_HUMAN	COL4A1	Collagen alpha-1(IV) chain OS=Homo sapiens OX=9606 GN=COL4A1 PE=1 SV=4		85148.1				40297.9	99919.9	107907	96924.3	87168.7	96205.9	80937.3	90551.9	92693.1	83266.6	82144.9	82572.3	106189
sp|P20908|CO5A1_HUMAN	COL5A1	Collagen alpha-1(V) chain OS=Homo sapiens OX=9606 GN=COL5A1 PE=1 SV=3	45987.8	114281	27141.3	29531.9	48056.2	34798.4	272270	282824	259483	279464	269710	261475	344833	343529	277656	308300	289757	416414
sp|P12109|CO6A1_HUMAN	COL6A1	Collagen alpha-1(VI) chain OS=Homo sapiens OX=9606 GN=COL6A1 PE=1 SV=3	87504.4	31298.1	42307.8	97807.3	47801.6	23390.7	88540	47481.2	43854.6	74650.6	75596.9	65886	79870.4	80179.1	87168.3	74618.6	72570.1	69213.9
sp|Q02388|CO7A1_HUMAN	COL7A1	Collagen alpha-1(VII) chain OS=Homo sapiens OX=9606 GN=COL7A1 PE=1 SV=2	38391.7	39188.1	61948.7	46766.4	59384.3	54730.8	171539	158191	153908	164183	169833	159340	189229	188516	155720	171449	170626	240425
sp|P27658|CO8A1_HUMAN	COL8A1	Collagen alpha-1(VIII) chain OS=Homo sapiens OX=9606 GN=COL8A1 PE=1 SV=2	28888	156074		29026.2	28204.6		100357	107781	74276.2	107065	114935	69301.9	411225	360918	509683	616243	602722	589910
sp|Q99715|COCA1_HUMAN	COL12A1	Collagen alpha-1(XII) chain OS=Homo sapiens OX=9606 GN=COL12A1 PE=1 SV=2	37226.5	54546.5	34971.2	43649.8	47014.4	34497.9	226348	246242	170621	218027	222966	174211	365007	370537	120578	328247	285874	325507
sp|P39059|COFA1_HUMAN	COL15A1	Collagen alpha-1(XV) chain OS=Homo sapiens OX=9606 GN=COL15A1 PE=1 SV=2	27284.1		36529.1	46506	26937.4	21021.5	48459.1	43240	33607	45861.2	32582.8	31753.3	100837	89441.1	80643.6	91169.5	98278.4	102458
sp|P39060|COIA1_HUMAN	COL18A1	Collagen alpha-1(XVIII) chain OS=Homo sapiens OX=9606 GN=COL18A1 PE=1 SV=5							46276.2	36963.4	25470.4	14691.1	29925.2		60931.5	50772.9	41836.2	44247.4	52236.1	47372.6
sp|P08572|CO4A2_HUMAN	COL4A2	Collagen alpha-2(IV) chain OS=Homo sapiens OX=9606 GN=COL4A2 PE=1 SV=4	7786.7	39833.1	17608.5	32432	21876.2	25118.2	264791	254189	238403	229110	251484	219326	277591	258496	297161	213936	206447	316956
sp|P53420|CO4A4_HUMAN	COL4A4	Collagen alpha-4(IV) chain OS=Homo sapiens OX=9606 GN=COL4A4 PE=1 SV=3	294300	50456.1	91517.8	137381	76696.4	82899.5	133673	72587.5	74785.4	182736	141266	147910	157985	163337	163019	108791	144955	206731
sp|P23508|CRCM_HUMAN	MCC	Colorectal mutant cancer protein OS=Homo sapiens OX=9606 GN=MCC PE=1 SV=2	11840	20412.1	22069.3	25792.4	24412.5	26397.3	9664.67		17301.3				15373.6	13139	13274.2	13115.1	14808.1	10453.3
sp|Q9Y6G5|COMDA_HUMAN	COMMD10	COMM domain-containing protein 10 OS=Homo sapiens OX=9606 GN=COMMD10 PE=1 SV=1	88449.8		59015.3	50921.7	57038.9	58345.5		112355		112034			119977	107826	254217	224755	232520	237658
sp|Q86X83|COMD2_HUMAN	COMMD2	COMM domain-containing protein 2 OS=Homo sapiens OX=9606 GN=COMMD2 PE=1 SV=2	72668.2	18760	68793.2		167043	61948.3	38196.8		36662.5	42070.7	33661.9	91036	119997	113758	218635	206966	273784	217673
sp|Q9UBI1|COMD3_HUMAN	COMMD3	COMM domain-containing protein 3 OS=Homo sapiens OX=9606 GN=COMMD3 PE=1 SV=1	94482.2	74004.7	98156	100776	100866	120502	38462.9	43519.9	41907.6	41846.3	34312.5	42391.4	154552	158755	343765	420403	366531	412765
sp|Q9H0A8|COMD4_HUMAN	COMMD4	COMM domain-containing protein 4 OS=Homo sapiens OX=9606 GN=COMMD4 PE=1 SV=1	47969	57285.3	42745.3	64019.4	46560.1	62234.9	34914.3		42099.3	19209.2	19462.5	21809.4	85186.9	73183.3	172267	152566	171451	183014
sp|Q9GZQ3|COMD5_HUMAN	COMMD5	COMM domain-containing protein 5 OS=Homo sapiens OX=9606 GN=COMMD5 PE=1 SV=1			68147.1	31959.2	40585.8	58135.6				76711.7			72744.1	44638	137690	137709	106484	136947
sp|Q86VX2|COMD7_HUMAN	COMMD7	COMM domain-containing protein 7 OS=Homo sapiens OX=9606 GN=COMMD7 PE=1 SV=2	205026	54975.3	111223	91476.7	81095.2	95459.2	120055		30718.1	31775.2		67202.1	193087	182215	354995	428932	381478	420080
sp|Q07021|C1QBP_HUMAN	C1QBP	Complement component 1 Q subcomponent-binding protein, mitochondrial OS=Homo sapiens OX=9606 GN=C1QBP PE=1 SV=1	333348	516083	310283	236927	471078	388703	891331	1.15833e+06	885486	1.04399e+06	988639	906386	2.07424e+06	1.76696e+06	3.04495e+06	2.96749e+06	2.38972e+06	2.90628e+06
sp|P08174|DAF_HUMAN	CD55	Complement decay-accelerating factor OS=Homo sapiens OX=9606 GN=CD55 PE=1 SV=4	32818	102498	51583.5	32554.5	71318.4	46805.2	371470	344996	465379	349577	350227	424682	1.12102e+06	1.0461e+06	743230	712014	684024	732224
sp|P00746|CFAD_HUMAN	CFD	Complement factor D OS=Homo sapiens OX=9606 GN=CFD PE=1 SV=5			62839.6		64344.1	94561.9	143028		157917	121635			113822	97158.7	169710	180538	143069	165525
sp|Q9H845|ACAD9_HUMAN	ACAD9	Complex I assembly factor ACAD9, mitochondrial OS=Homo sapiens OX=9606 GN=ACAD9 PE=1 SV=1	42805.2	166857	36489.5		55917.2	46579	338668	467531	344915	399932	385930	367287	906516	826251	903148	991918	873084	1.03342e+06
sp|Q9NPL8|TIDC1_HUMAN	TIMMDC1	Complex I assembly factor TIMMDC1, mitochondrial OS=Homo sapiens OX=9606 GN=TIMMDC1 PE=1 SV=2		64000.5					42144.6	58784.2	46903.7	54901.6	46907.8	50036.6	165014	137754	240233	219807	209768	244605
sp|Q8IUX1|T126B_HUMAN	TMEM126B	Complex I assembly factor TMEM126B, mitochondrial OS=Homo sapiens OX=9606 GN=TMEM126B PE=1 SV=2		121953					68207.4	73184	68460.1	68574.8	79847.3	57264.6	158372	135680	246190	217481	206682	255530
sp|Q9Y375|CIA30_HUMAN	NDUFAF1	Complex I intermediate-associated protein 30, mitochondrial OS=Homo sapiens OX=9606 GN=NDUFAF1 PE=1 SV=2							91506.4	76306	83373.6	70166.5	75703.2	60383.4	278304	257137	364847	237058	236244	290114
sp|Q5U5X0|LYRM7_HUMAN	LYRM7	Complex III assembly factor LYRM7 OS=Homo sapiens OX=9606 GN=LYRM7 PE=1 SV=1	51368.4	65360.5	66087	54924.4	105679	90992.3	180556	161401	183016	180327	166136	158731	348951	276970	429104	361360	353324	580225
sp|Q15021|CND1_HUMAN	NCAPD2	Condensin complex subunit 1 OS=Homo sapiens OX=9606 GN=NCAPD2 PE=1 SV=3	128515	110532	159386	136090	107277	164140	186857	173860	179193	166893	156146	177596	137342	149212	107647	134436	126012	110319
sp|Q15003|CND2_HUMAN	NCAPH	Condensin complex subunit 2 OS=Homo sapiens OX=9606 GN=NCAPH PE=1 SV=3	99821.6	80502.1	106643	111595	88360.6	121132	118209	102596	104625	104432	96771.9	106649	111087	113014	79017.5	92382	90649.5	78209.5
sp|Q9BPX3|CND3_HUMAN	NCAPG	Condensin complex subunit 3 OS=Homo sapiens OX=9606 GN=NCAPG PE=1 SV=1	147228	123134	151595	142734	130199	159080	162187	158442	161432	154019	146769	157583	136655	153230	101871	131114	123524	108679
sp|P42695|CNDD3_HUMAN	NCAPD3	Condensin-2 complex subunit D3 OS=Homo sapiens OX=9606 GN=NCAPD3 PE=1 SV=2	22001.3	77611.3	37996	29298.8	33477.4	34860.4	384626	447594	426345	367169	330596	414060	61544.4	65529.3	38059.3	47156.6	55151.5	40083.6
sp|Q86XI2|CNDG2_HUMAN	NCAPG2	Condensin-2 complex subunit G2 OS=Homo sapiens OX=9606 GN=NCAPG2 PE=1 SV=1	57858.8	45058.8	52797.8	67586.4	43429.5	55160	328346	319826	344867	304375	302390	327047	52992.1	60630.6	41075.9	48096.5	50649.3	37084.5
sp|Q6IBW4|CNDH2_HUMAN	NCAPH2	Condensin-2 complex subunit H2 OS=Homo sapiens OX=9606 GN=NCAPH2 PE=1 SV=1			42793.9		61266.4	55684.5	282678	272519	279442	243788	228523	265431	32261.5	20655.6	25458.9	35258.8	30994.7
sp|Q8WTW3|COG1_HUMAN	COG1	Conserved oligomeric Golgi complex subunit 1 OS=Homo sapiens OX=9606 GN=COG1 PE=1 SV=1	143613	125754	175373	149735	152819	215639	38197	38220.3	36459.7	52136	35922.1	40703.9	89169.5	87809	75347.5	106244	98999.7	72250.1
sp|Q14746|COG2_HUMAN	COG2	Conserved oligomeric Golgi complex subunit 2 OS=Homo sapiens OX=9606 GN=COG2 PE=1 SV=1	101838	85177.8	102196	99094.8	110938	161813	28509.6	21723.8	23887.5	26998.3	25808.2	18177.3	71286.8	63732.4	93401.1	104474	104205	78478
sp|Q96JB2|COG3_HUMAN	COG3	Conserved oligomeric Golgi complex subunit 3 OS=Homo sapiens OX=9606 GN=COG3 PE=1 SV=3	90848.6	84122.9	119452	80543.6	102617	141557	28517.6	78694.4	58158.3		28059.3	21411.1	57791.6	55689.8	56120.6	70623.6	58892.1	45628.9
sp|Q9H9E3|COG4_HUMAN	COG4	Conserved oligomeric Golgi complex subunit 4 OS=Homo sapiens OX=9606 GN=COG4 PE=1 SV=3	179881	183672	184934	167561	168230	229425	41080.8	63948.7	40231.6	70291.1	63242.6	61762.4	66076.4	71678.4	78987.9	77453.9	86286.4	62046.6
sp|Q9UP83|COG5_HUMAN	COG5	Conserved oligomeric Golgi complex subunit 5 OS=Homo sapiens OX=9606 GN=COG5 PE=1 SV=3	158894	173447	179202	139012	172212	228394	58419.1	46235.4	64848.9	55443.6	61571.5	64211.7	81339.8	63629.8	78010.7	82496.6	88676.3	59094.8
sp|Q9Y2V7|COG6_HUMAN	COG6	Conserved oligomeric Golgi complex subunit 6 OS=Homo sapiens OX=9606 GN=COG6 PE=1 SV=2	158615	148966	184231	151979	170678	225066	42016.9	58118.2	53737.7	58120.8	41799.9	56852.1	90177.6	77459	106304	164154	132564	99592.1
sp|P83436|COG7_HUMAN	COG7	Conserved oligomeric Golgi complex subunit 7 OS=Homo sapiens OX=9606 GN=COG7 PE=1 SV=1	111976	104798	121505	113999	121699	145211	26693.4	32002.7	35655.7	23054.2	32242.6	24834.3	54569.8	35076	40832.2	55429.7	44539.7	37050.1
sp|Q96MW5|COG8_HUMAN	COG8	Conserved oligomeric Golgi complex subunit 8 OS=Homo sapiens OX=9606 GN=COG8 PE=1 SV=2	92143.8	99556.7	114228	84234.6	104814	130548	51041	42774.5	53671.4	53039.4	69399.1	31650.9	49593.5	55777.6	79015.3	98390.1	69702.7	70212.9
sp|Q96EK7|F120B_HUMAN	FAM120B	Constitutive coactivator of peroxisome proliferator-activated receptor gamma OS=Homo sapiens OX=9606 GN=FAM120B PE=1 SV=1	69648.9	71964	81991.3	82842.1	78021.8	79035.1	57228.2	55633.3	70411.2	54157	67502.7	60693.2	41718.7	40901.4	28631	37188.3	43847.4	31358.2
sp|Q9NZB2|F120A_HUMAN	FAM120A	Constitutive coactivator of PPAR-gamma-like protein 1 OS=Homo sapiens OX=9606 GN=FAM120A PE=1 SV=2	122804	126428	175375	133838	141974	173908	106357	99219.9	91726.5	102210	116255	89295.9	184248	192989	154880	173107	151293	140835
sp|Q9NX05|F120C_HUMAN	FAM120C	Constitutive coactivator of PPAR-gamma-like protein 2 OS=Homo sapiens OX=9606 GN=FAM120C PE=1 SV=3		59896.7	65903.4	143395	56591.1	84710.2	55025.7	29649.4	50518.9	80114.2	60493.1	48849.1	82305.7	109659	75798.7	92530.5	73262.1	68657.6
sp|P78357|CNTP1_HUMAN	CNTNAP1	Contactin-associated protein 1 OS=Homo sapiens OX=9606 GN=CNTNAP1 PE=1 SV=1		39489.7	79328.7		97328.5	35008.8	178497	205091	179897	174319	172099	169319	236636	222752	206461	195558	199715	247166
sp|Q13098|CSN1_HUMAN	GPS1	COP9 signalosome complex subunit 1 OS=Homo sapiens OX=9606 GN=GPS1 PE=1 SV=4	316806	307918	265766	318448	339984	257412	92462.9	77903.7	100465	76247.9	84571.9	96277.5	24064.4	28641.6	29797.1	37408.8	35698	28431.3
sp|P61201|CSN2_HUMAN	COPS2	COP9 signalosome complex subunit 2 OS=Homo sapiens OX=9606 GN=COPS2 PE=1 SV=1	360591	363173	311226	310467	367992	301658	77882.3	77592.9	102484	83338.2	99507.3	99730.2	43666	34096	54151.4	40031.9	43925.2	36553.6
sp|Q9UNS2|CSN3_HUMAN	COPS3	COP9 signalosome complex subunit 3 OS=Homo sapiens OX=9606 GN=COPS3 PE=1 SV=3	244287	240437	210048	218889	253017	186601	59108.6	69586.5	73850.1	64416.9	64852.8	93560.5	16431.4	10911.1	31736.9	28795.5	36309.5	28326.1
sp|Q9BT78|CSN4_HUMAN	COPS4	COP9 signalosome complex subunit 4 OS=Homo sapiens OX=9606 GN=COPS4 PE=1 SV=1	365063	329890	302271	387332	389888	310540	129025	106948	131055	131564	124819	120579	44124.1	37655.5	55188.5	45344.8	54756.5	44366.6
sp|Q92905|CSN5_HUMAN	COPS5	COP9 signalosome complex subunit 5 OS=Homo sapiens OX=9606 GN=COPS5 PE=1 SV=4	188431	182229	164860	198021	178143	175331	68859.3	55559.4	76151.1	56511.6	62654.6	62058.8	11890.5	45080.6	19841.2	25859.1	27410.4	33960.1
sp|Q7L5N1|CSN6_HUMAN	COPS6	COP9 signalosome complex subunit 6 OS=Homo sapiens OX=9606 GN=COPS6 PE=1 SV=1	204818	224341	187140	243266	221714	206185	56950.7	53055.8	65155.9	52017.8	50811.4	62723.5	28539.8	26239.3	39233.2	27492.8	38711.9	28768.4
sp|Q9UBW8|CSN7A_HUMAN	COPS7A	COP9 signalosome complex subunit 7a OS=Homo sapiens OX=9606 GN=COPS7A PE=1 SV=1	161061	169899	172312	172149	179355	166264	78850.5	70167.2	92650.7	70342.9	71915	82012.9		13890.8	27615.1	37250	28589.3	35585
sp|Q9H9Q2|CSN7B_HUMAN	COPS7B	COP9 signalosome complex subunit 7b OS=Homo sapiens OX=9606 GN=COPS7B PE=1 SV=1	142507	123294	125287	141299	146912	138109	37597.4	28519.5	41587	29449.2	40273.7	25690.6			56054.2	28201.2		8400.86
sp|Q99627|CSN8_HUMAN	COPS8	COP9 signalosome complex subunit 8 OS=Homo sapiens OX=9606 GN=COPS8 PE=1 SV=1	161715	131007	138317	174258	230923	160901	77140	52845.5	95289.8	72357.1	75193.8	66966.9	24948.3	32450	36173.7	32012.2	28836.5	34787.7
sp|Q99829|CPNE1_HUMAN	CPNE1	Copine-1 OS=Homo sapiens OX=9606 GN=CPNE1 PE=1 SV=1	1.82647e+06	1.78503e+06	1.32573e+06	1.97899e+06	2.12694e+06	1.5004e+06	65157.5	59250	89399	55049.5	73559.4	80376.9	207254	204907	183556	224807	255126	195015
sp|Q96FN4|CPNE2_HUMAN	CPNE2	Copine-2 OS=Homo sapiens OX=9606 GN=CPNE2 PE=1 SV=3	220379	182336	298851	185655	243932	351938	62639.1	77576.1	57887.8	77520.2	74547.1	59867.1	99445.4	98181.1	82032.9	103739	115905	82069.9
sp|O75131|CPNE3_HUMAN	CPNE3	Copine-3 OS=Homo sapiens OX=9606 GN=CPNE3 PE=1 SV=1	1.72382e+06	1.62967e+06	1.36877e+06	1.48624e+06	1.93377e+06	1.45027e+06	62840.5	70997.5	81890	67084.8	68083.1	76978	167347	165902	160604	158080	193807	176816
sp|Q86YQ8|CPNE8_HUMAN	CPNE8	Copine-8 OS=Homo sapiens OX=9606 GN=CPNE8 PE=1 SV=2	144140	130958	212080	137690	160674	248805	140147	129612	111099	121040	127241	94217.6	147595	148261	119499	155442	154362	123753
sp|Q9NTM9|CUTC_HUMAN	CUTC	Copper homeostasis protein cutC homolog OS=Homo sapiens OX=9606 GN=CUTC PE=1 SV=1	40205.9	45316.1	59092.3	53420.1	50839.9	63036.2	321650	275046	284889	247993	277406	269496	42374	43057.9	38536.1	32847	43253.2	39664.3
sp|Q04656|ATP7A_HUMAN	ATP7A	Copper-transporting ATPase 1 OS=Homo sapiens OX=9606 GN=ATP7A PE=1 SV=4		178554	429977			197847	29103.8	34421.9	31975.8	35156.2	25150.9	21443.1	202428	190679	193087	149876	184882	201022
sp|Q53SF7|COBL1_HUMAN	COBLL1	Cordon-bleu protein-like 1 OS=Homo sapiens OX=9606 GN=COBLL1 PE=1 SV=3	29329.8	23701.7	43720.6	25170.2	26415.2	52583.7	33933	24302.4	40037.9	21955.4	26659.8	34136.9	42871.7	46140.9	31743.9	50993.9	42193.6	42349.9
tr|H7C1N2|H7C1N2_HUMAN	COBL	Cordon-bleu WH2 repeat protein (Fragment) OS=Homo sapiens OX=9606 GN=COBL PE=1 SV=1						12650	15127.2	17151.2	24043.7	12565.8	17736.4	13461.2	25811.3	26811.3	17196.9	13674.8	23476.7	19958.8
sp|O75367|H2AY_HUMAN	MACROH2A1	Core histone macro-H2A.1 OS=Homo sapiens OX=9606 GN=MACROH2A1 PE=1 SV=5	89222.5	189471	30827.9	10882.6	23544.9	20965.4	8.45764e+06	8.72957e+06	8.76812e+06	7.74331e+06	7.71692e+06	8.89291e+06	327059	355915	257390	289661	416573	215936
tr|J3KTD8|J3KTD8_HUMAN	CBFB	Core-binding factor subunit beta (Fragment) OS=Homo sapiens OX=9606 GN=CBFB PE=1 SV=1	104255	97097.3	71248.8	89770.4	94802.9	98333.4	63454.4	48981.9	54160.1	35306.7	45034.3	40514.8
sp|Q13951|PEBB_HUMAN	CBFB	Core-binding factor subunit beta OS=Homo sapiens OX=9606 GN=CBFB PE=1 SV=2	274283	228918	194108	259329	352033	256620	219543	211656	202176	177727	189505	215539	70659.9		84761.5	64646.5	62065.1	52966.8
sp|Q86X95|CIR1_HUMAN	CIR1	Corepressor interacting with RBPJ 1 OS=Homo sapiens OX=9606 GN=CIR1 PE=1 SV=1			56147.7	26628.1		40226.4	132846	130121	130705	138532	155364	114017		94609.1		23193.9	30580.7
sp|Q15517|CDSN_HUMAN	CDSN	Corneodesmosin OS=Homo sapiens OX=9606 GN=CDSN PE=1 SV=3	221231	61830.2	159463	172766	136695	21863.2	157684	92234.2	457289	242468	80396.6	72242.7	25271.3	31977.6		105716	42061.8	72148.2
sp|P22528|SPR1B_HUMAN	SPRR1B	Cornifin-B OS=Homo sapiens OX=9606 GN=SPRR1B PE=1 SV=2			81945.6	62982.8	35986.7		25794.4	34752.4	62505.2	96029.5	44405.3					27746.7	29541.5	26265.6
sp|Q9BR76|COR1B_HUMAN	CORO1B	Coronin-1B OS=Homo sapiens OX=9606 GN=CORO1B PE=1 SV=1	513888	487834	360921	489900	536172	419546	129562	122945	192817	123908	116823	189736	119259	127618	132241	120621	140997	120129
sp|Q9ULV4|COR1C_HUMAN	CORO1C	Coronin-1C OS=Homo sapiens OX=9606 GN=CORO1C PE=1 SV=1	361776	420634	388762	282307	451012	412304	198650	216910	276020	189379	177531	283210	193530	203573	165039	213150	211721	184301
sp|Q92828|COR2A_HUMAN	CORO2A	Coronin-2A OS=Homo sapiens OX=9606 GN=CORO2A PE=1 SV=2	82837.1	68671.3	73416.2	89723.5	75566.4	64918.5	90790.2	95685.2	104996	96177.7	93717.9	103043	73410	83567.7	61994.8	71289.9	71891	61839.5
sp|Q96EY8|MMAB_HUMAN	MMAB	Corrinoid adenosyltransferase MMAB OS=Homo sapiens OX=9606 GN=MMAB PE=1 SV=1				23329.2	32969.4	18153.1	89366.5	88194.9	72661.5	69071.1	88215.2	76805.3	174746	152046	313788	312452	254151	330584
sp|Q8WUF8|F172A_HUMAN	FAM172A	Cotranscriptional regulator FAM172A OS=Homo sapiens OX=9606 GN=FAM172A PE=1 SV=1	126632	93808.6	85632.6	114421	78707.1	106413	252922	234785	162536	141838	137234	134146	46886.1	57919.2	30496.1	66240	30054.8	42252.6
sp|P10589|COT1_HUMAN	NR2F1	COUP transcription factor 1 OS=Homo sapiens OX=9606 GN=NR2F1 PE=1 SV=1						90355.8	333366	360333	320421	276699	293678	254587	13879.7	16702.9	47442.2	18515.5	20070.1
sp|Q9NRP2|COXM2_HUMAN	CMC2	COX assembly mitochondrial protein 2 homolog OS=Homo sapiens OX=9606 GN=CMC2 PE=1 SV=1								74566.9	55251.9	33413.4	79368.6	41113.5	67387.1	35855.7	87036	58095.7	62081.3	86781.7
sp|P78310|CXAR_HUMAN	CXADR	Coxsackievirus and adenovirus receptor OS=Homo sapiens OX=9606 GN=CXADR PE=1 SV=1	121611	49573.4	140568		10086.2		184645	181824	189728	156293	162133	180594	412717	387073	557653	548944	548624	547548
sp|P12277|KCRB_HUMAN	CKB	Creatine kinase B-type OS=Homo sapiens OX=9606 GN=CKB PE=1 SV=1	2.15311e+06	2.05004e+06	1.72699e+06	1.98407e+06	2.29374e+06	1.64632e+06	99620.4	101289	165045	86251.1	159884	212864	39973.3	41467.2	67340.5	72953.9	68330	67501.2
sp|P17540|KCRS_HUMAN	CKMT2	Creatine kinase S-type, mitochondrial OS=Homo sapiens OX=9606 GN=CKMT2 PE=1 SV=2	564917	470592	347984	485894	230994	339662			20460.2		45950.4	49007.3		9992.83	18955.9	8013	43365.5
sp|Q92793|CBP_HUMAN	CREBBP	CREB-binding protein OS=Homo sapiens OX=9606 GN=CREBBP PE=1 SV=3	54629.3	50181.3	55323.2	53515.1	49720.7	62700.5	367512	356050	359987	319234	336852	330302	41491.3	47379.4	24322	38556	38122.5	27477.6
sp|Q6UUV7|CRTC3_HUMAN	CRTC3	CREB-regulated transcription coactivator 3 OS=Homo sapiens OX=9606 GN=CRTC3 PE=1 SV=2	60579.1	88976.5	60774.9	35702.6	75730.7	55291.5	90764.5	60716.9	108085	83628.6	82533.2	105684	37723.3	46071	36989.5	56271.6	50695.7	46239.6
sp|P46109|CRKL_HUMAN	CRKL	Crk-like protein OS=Homo sapiens OX=9606 GN=CRKL PE=1 SV=1	206737	184227	199736	203444	253482	208713	44441.5	40604.8	37521.5	37199.6	38263.7	39751.6	45089.2	35367.4	51823.4	60639.3	38639.4	53980.6
sp|Q9BZJ0|CRNL1_HUMAN	CRNKL1	Crooked neck-like protein 1 OS=Homo sapiens OX=9606 GN=CRNKL1 PE=1 SV=4	41646.3	31297.2	45981.9	52838.8	53987.5	57531.2	618480	601883	548173	532460	527750	553231	69385.8	83887	71462.5	63575.2	63904.6	58111.4
sp|Q96AY2|EME1_HUMAN	EME1	Crossover junction endonuclease EME1 OS=Homo sapiens OX=9606 GN=EME1 PE=1 SV=2	207241	229000		166678	213201	201969	101535	104012	91630.7	89628.8	100881	88084.3	41427.8	18097.5
sp|Q96NY9|MUS81_HUMAN	MUS81	Crossover junction endonuclease MUS81 OS=Homo sapiens OX=9606 GN=MUS81 PE=1 SV=3			41159.7		13445.8		155679	136371	159750	124911	133695	133263	30961.5	22009.3	44135.4	32127.3	35207.8
sp|O94886|CSCL1_HUMAN	TMEM63A	CSC1-like protein 1 OS=Homo sapiens OX=9606 GN=TMEM63A PE=1 SV=3					61174.5	41832.8	43213.3	17646.7	25802.1		48850.6		190019	190478	155830	183710	180785	166617
sp|O95476|CNEP1_HUMAN	CTDNEP1	CTD nuclear envelope phosphatase 1 OS=Homo sapiens OX=9606 GN=CTDNEP1 PE=1 SV=2	52068.9		29850.5		74090.8	85990.6	126088		98176.6		67760.8	82443.3	167705	151451	354124	314563	331700	342196
sp|Q05D32|CTSL2_HUMAN	CTDSPL2	CTD small phosphatase-like protein 2 OS=Homo sapiens OX=9606 GN=CTDSPL2 PE=1 SV=2					76291		229005	263155	178411	194348	245914	203638	16670.5	12564	18722.4	7065.84	8167.95	10654.1
sp|Q13363|CTBP1_HUMAN	CTBP1	C-terminal-binding protein 1 OS=Homo sapiens OX=9606 GN=CTBP1 PE=1 SV=2	201525	202476	217573	213355	186647	213766	79451.6	81106.2	74919	73612.6	74681.6	70777.5	40027.4			30990.2	17310.9
sp|P56545|CTBP2_HUMAN	CTBP2	C-terminal-binding protein 2 OS=Homo sapiens OX=9606 GN=CTBP2 PE=1 SV=1	218557	199097	275940	212242	193016	272558	244053	227457	209759	214924	194023	199872	37812.4	40765.7	29355.3	39578.1	33452.8	28993.1
sp|P17812|PYRG1_HUMAN	CTPS1	CTP synthase 1 OS=Homo sapiens OX=9606 GN=CTPS1 PE=1 SV=2	782919	742343	736293	836743	782663	689283	107434	111254	108623	106142	117017	119406	82254.3	82229.9	42612.2	78311.5	70047.4	38219.5
sp|Q9NRF8|PYRG2_HUMAN	CTPS2	CTP synthase 2 OS=Homo sapiens OX=9606 GN=CTPS2 PE=1 SV=1	134644	120479	116536	142936	139804	111833	60705.6	48907.9	67097.9	65862	65539.4	64226.3	96009.7	106793	93027.4	89257	97274.5	79474.9
sp|Q9P2B4|CT2NL_HUMAN	CTTNBP2NL	CTTNBP2 N-terminal-like protein OS=Homo sapiens OX=9606 GN=CTTNBP2NL PE=1 SV=2	104419	120764	134678	133381	145744	158140	48272.9	43397	55947.1	53426.8	45012	41076.2	54020.8	57472.5	55568.7	59141.3	56206.7	47619.2
sp|Q9UBG0|MRC2_HUMAN	MRC2	C-type mannose receptor 2 OS=Homo sapiens OX=9606 GN=MRC2 PE=1 SV=2	48801.8	69820.8	37483.9	60569.2	65853.1	38399.9	168253	169648	137956	153798	155952	137112	486370	442877	307397	362370	364788	331376
sp|Q9H5V8|CDCP1_HUMAN	CDCP1	CUB domain-containing protein 1 OS=Homo sapiens OX=9606 GN=CDCP1 PE=1 SV=3		84713.1	22182.4				48139.9	52718.2	54035.7	51651.2	44171.1	60667.5	138196	139065	137898	147155	135106	140519
tr|E9PKU1|E9PKU1_HUMAN	CELF1	CUGBP Elav-like family member 1 (Fragment) OS=Homo sapiens OX=9606 GN=CELF1 PE=1 SV=1	150097	317693	174548	199884	216533	181382	298617	295892	324478	374102	344824	330728	83177.9	101992	86492.9	117011	119329	136466
sp|Q92879|CELF1_HUMAN	CELF1	CUGBP Elav-like family member 1 OS=Homo sapiens OX=9606 GN=CELF1 PE=1 SV=2	69794.3	100972	79268.2	37943.7	96922	118003	611786	715311	627350	551926	521298	610823	146162	138289	149234	238628	175146	177041
sp|Q13616|CUL1_HUMAN	CUL1	Cullin-1 OS=Homo sapiens OX=9606 GN=CUL1 PE=1 SV=2	131220	137175	128685	137470	131344	123951	153390	140856	147586	130471	133337	141981	59296.3	62593.3	52098.5	54163.5	55579.7	49934
sp|Q13617|CUL2_HUMAN	CUL2	Cullin-2 OS=Homo sapiens OX=9606 GN=CUL2 PE=1 SV=2	185833	196767	198968	172303	213652	190721	63891.4	60603.2	74324.6	59990.8	55257.5	72652.2	65585.6	66714.4	47354.3	61319.4	53996.2	55279.2
sp|Q13618|CUL3_HUMAN	CUL3	Cullin-3 OS=Homo sapiens OX=9606 GN=CUL3 PE=1 SV=2	151429	134755	154576	159259	144638	155195	171277	159861	153720	147958	154554	146987	78522.3	86373.6	63791.3	70239.4	74197.4	66967.5
sp|Q13619|CUL4A_HUMAN	CUL4A	Cullin-4A OS=Homo sapiens OX=9606 GN=CUL4A PE=1 SV=3	445051	436274	402496	472081	426109	388971	520535	510512	562650	462936	470120	510903	69879.7	75111.7	53734	55132.2	57470.8	46925.3
sp|Q13620|CUL4B_HUMAN	CUL4B	Cullin-4B OS=Homo sapiens OX=9606 GN=CUL4B PE=1 SV=4	252977	262884	238203	275520	240695	227761	229502	228429	239949	199105	223516	219568	27882.4	29921.9	28094.8	25482.9	23290.8	25381.6
sp|Q93034|CUL5_HUMAN	CUL5	Cullin-5 OS=Homo sapiens OX=9606 GN=CUL5 PE=1 SV=4	97800.2	84843.1	76484.1	80527.2	93341.3	79573	52330.9	55609.2	57299.1	48378.3	49327.7	49990.5	40657	32863.3	26943.9	41163.2	27561.7	28729.8
sp|Q8IWT3|CUL9_HUMAN	CUL9	Cullin-9 OS=Homo sapiens OX=9606 GN=CUL9 PE=1 SV=2	94656.1	124970	131962	102324	76121.6	74293	37332	13020.5	25897.9		31355.3	20112.1				17192.7		29632.5
sp|Q86VP6|CAND1_HUMAN	CAND1	Cullin-associated NEDD8-dissociated protein 1 OS=Homo sapiens OX=9606 GN=CAND1 PE=1 SV=2	387614	371961	339506	394949	399968	346510	301763	279839	323662	263053	260422	317493	53969.1	58083.6	45486	51496.8	51474.6	43951.7
sp|O75155|CAND2_HUMAN	CAND2	Cullin-associated NEDD8-dissociated protein 2 OS=Homo sapiens OX=9606 GN=CAND2 PE=1 SV=3	139929	107358	110247	165724	154674	105879	24193.7	20872.7	35253.3	24885.8	16017.2	34903.6						93110.3
sp|Q69YN2|C19L1_HUMAN	CWF19L1	CWF19-like protein 1 OS=Homo sapiens OX=9606 GN=CWF19L1 PE=1 SV=2	134417	142002	149982	131737	138955	165303	107416	87449.9	108068	105858	97300.4	98798.5	62534.2	75952.8	63458.8	61377.2	62639.5	53272.9
sp|Q2TBE0|C19L2_HUMAN	CWF19L2	CWF19-like protein 2 OS=Homo sapiens OX=9606 GN=CWF19L2 PE=1 SV=4	32616	37469.4	63945.9	49656.4	47499.1	65325.3	107483	92677.7	95180.9	89917.1	84308	84572.4	92645.4	32296.4	58843.9	35961.2	25658.1	30098.8
sp|P61073|CXCR4_HUMAN	CXCR4	C-X-C chemokine receptor type 4 OS=Homo sapiens OX=9606 GN=CXCR4 PE=1 SV=1						34118.2	106665	145452	77174	93515.8	80657.6	54156.3	58596.8	101800	116027	123686	70045	86358.2
sp|Q9P0U4|CXXC1_HUMAN	CXXC1	CXXC-type zinc finger protein 1 OS=Homo sapiens OX=9606 GN=CXXC1 PE=1 SV=2		77079.7	89777.7		63309.2	28338	208972	208777	176456	161834	186249	148792					3416.52
sp|P18850|ATF6A_HUMAN	ATF6	Cyclic AMP-dependent transcription factor ATF-6 alpha OS=Homo sapiens OX=9606 GN=ATF6 PE=1 SV=3							112643	102392	84640.6	77939	76736.9	68476.8	133543	134679	122444	121608	92289.1	132471
sp|Q99941|ATF6B_HUMAN	ATF6B	Cyclic AMP-dependent transcription factor ATF-6 beta OS=Homo sapiens OX=9606 GN=ATF6B PE=1 SV=2							49103.5	44342.8	46097.2	42250.4	44393.6	37562.1	76277.9	69101.6	67911.7	56124.9	54780.5	58679.5
sp|Q8N884|CGAS_HUMAN	CGAS	Cyclic GMP-AMP synthase OS=Homo sapiens OX=9606 GN=CGAS PE=1 SV=2	41835.5	20604.6	29452.4		48760.6	30421.4	335476	319481	272167	271357	275153	277711	51808	56665.5	43843.9	30335.3	37535.4	14952.1
sp|P20248|CCNA2_HUMAN	CCNA2	Cyclin-A2 OS=Homo sapiens OX=9606 GN=CCNA2 PE=1 SV=2	105492	149274	122085	103740	103727	118500	161734	359165	164774	155517	162514	327615	98480.3	103188	131248	132818	117823	99592.2
sp|P24863|CCNC_HUMAN	CCNC	Cyclin-C OS=Homo sapiens OX=9606 GN=CCNC PE=1 SV=2							95528.1	101751	94382.4	68606.7	88239	90742.2		26997.4	16864.1	16282.9	21429.8	17040.9
sp|P06493|CDK1_HUMAN	CDK1	Cyclin-dependent kinase 1 OS=Homo sapiens OX=9606 GN=CDK1 PE=1 SV=3	246502	249721	282144	235011	240489	336469	355208	311547	293735	318622	320322	289702	231849	212133	239574	306713	293419	225635
sp|P21127|CD11B_HUMAN	CDK11B	Cyclin-dependent kinase 11B OS=Homo sapiens OX=9606 GN=CDK11B PE=1 SV=4	291540	270038	339791	351477	245029	269651	86573.2	87014.7	72502.3	89746.1	79264.8	66947.3	62506.9	80391.8	31536	44750.9	38485.1	16711.5
sp|Q9NYV4|CDK12_HUMAN	CDK12	Cyclin-dependent kinase 12 OS=Homo sapiens OX=9606 GN=CDK12 PE=1 SV=2	42968	37004.4	76272.6	52709.3	51065.3	64732.4	284902	270089	280410	254029	252069	280931	47322.9	60295.6	37331	43269.9	51181.9	37329.4
sp|Q14004|CDK13_HUMAN	CDK13	Cyclin-dependent kinase 13 OS=Homo sapiens OX=9606 GN=CDK13 PE=1 SV=2		24381.3	20075.1	20037.5	13714.2	17014.2	273407	221740	251243	232112	235816	241162	34243	37513.4	29439.5	30201.8	26416.7	13357.8
sp|Q00536|CDK16_HUMAN	CDK16	Cyclin-dependent kinase 16 OS=Homo sapiens OX=9606 GN=CDK16 PE=1 SV=1	41470.5	23680.2	44122.8	51977.8	36465.9	21149.6	21483.1	25567.6	19251.4	18376.1	23893.7	22156.6	34136	30826.5	30369.7	39725.3	29349.9	30576.9
sp|Q00537|CDK17_HUMAN	CDK17	Cyclin-dependent kinase 17 OS=Homo sapiens OX=9606 GN=CDK17 PE=1 SV=2	53899.8	57875.2	71411.4	64245.3	88842.2	79920.2			33783.2				69160	98086.3	78372.6	82272.9	81966.3	52283.8
sp|P24941|CDK2_HUMAN	CDK2	Cyclin-dependent kinase 2 OS=Homo sapiens OX=9606 GN=CDK2 PE=1 SV=2	106086	96553.8	128974	102733	96982.3	147776	231035	210614	214603	199679	189348	211279	99319.3	93339.7	116051	138689	130499	116000
sp|P11802|CDK4_HUMAN	CDK4	Cyclin-dependent kinase 4 OS=Homo sapiens OX=9606 GN=CDK4 PE=1 SV=2	530867	479959	397266	457012	554207	418156	37660.4	31622.2	47137.8	76136.9	49099.5	47658.4	22990.6	17344.3	18932.7	31446.4	29521.8	17761.6
sp|Q00535|CDK5_HUMAN	CDK5	Cyclin-dependent kinase 5 OS=Homo sapiens OX=9606 GN=CDK5 PE=1 SV=3	99839.3	91784.1	129212	128612	100872	133191	67450.1	49145.7	53998.7	54175.1	58817.6	57129.3	50803.5	52745	49604.2	50675.6	59217	47610.3
sp|Q00534|CDK6_HUMAN	CDK6	Cyclin-dependent kinase 6 OS=Homo sapiens OX=9606 GN=CDK6 PE=1 SV=1	704442	695517	564426	786596	662958	574572	66439.2	40760.6	69975.4	48240.5	69189.4	72153	35660.8	30500.8	39020.9	33843.5	34294.6	29027.8
sp|P50613|CDK7_HUMAN	CDK7	Cyclin-dependent kinase 7 OS=Homo sapiens OX=9606 GN=CDK7 PE=1 SV=1	49766.4	46919.7	69186	55554.5	58716.5	69395.4	154045	139759	145980	121592	127349	138817	45995.6	46097.9	45813.2	64701.9	56462.5	49153.6
sp|P50750|CDK9_HUMAN	CDK9	Cyclin-dependent kinase 9 OS=Homo sapiens OX=9606 GN=CDK9 PE=1 SV=3	137232	117872	155779	112673	140156	161139	331567	316123	334971	284994	279808	306344	85645.4	94693	85573.3	86612.7	101811	83709.6
sp|P42771|CDN2A_HUMAN	CDKN2A	Cyclin-dependent kinase inhibitor 2A OS=Homo sapiens OX=9606 GN=CDKN2A PE=1 SV=2	450806	455004	346808	390711	655946	424433	75642.1	52117.8	89866.5	62897.6	45357.3	44445.9	32939.4		35316.2	33937.5	39760.6	31489.6
sp|P61024|CKS1_HUMAN	CKS1B	Cyclin-dependent kinases regulatory subunit 1 OS=Homo sapiens OX=9606 GN=CKS1B PE=1 SV=1	62683	36107.2	38897.6	51016.3	75411.9	50731.2	87762.8	85301.4	80439.1	51351.3	77772	57197.6	21289.4	20567.2	42882.8	86080.6	34396.9	55689.8
sp|O14976|GAK_HUMAN	GAK	Cyclin-G-associated kinase OS=Homo sapiens OX=9606 GN=GAK PE=1 SV=2	104676	86990.9	98073.9	117494	102863	99279.8	27018.4	32001.1	27990.6	31354.8	34095.8	33164.9	47690.7	48766.5	34986.8	41702.4	39471.2	30469.9
sp|P51946|CCNH_HUMAN	CCNH	Cyclin-H OS=Homo sapiens OX=9606 GN=CCNH PE=1 SV=1	77903	62955	128920	96962.9	52585.8	103468	253987	263854	270534	263171	243213	221326	75273.9	88341.5	77255.4	93523.6	96808.3	65098.9
sp|O75909|CCNK_HUMAN	CCNK	Cyclin-K OS=Homo sapiens OX=9606 GN=CCNK PE=1 SV=2	41882.2	168526	43331.6			54709.1	176805	211335	181453	161230	170971	174125	38430.3	34598.5	32291	36052.1
sp|Q9UK58|CCNL1_HUMAN	CCNL1	Cyclin-L1 OS=Homo sapiens OX=9606 GN=CCNL1 PE=1 SV=1			43870.5	35975.3	11920.6	34621.4	47500.8	51966.2	38632.2	51779.4			31711.3	43898.3		43843	25470.7	14703.4
sp|O60563|CCNT1_HUMAN	CCNT1	Cyclin-T1 OS=Homo sapiens OX=9606 GN=CCNT1 PE=1 SV=1	48363.8	48876.6	90550.7	66118.8	64634.5	86636.2	156711	146405	160110	132663	139268	152972	37744.5	48681.8	31284.6	44565.1	43257.9	30384
sp|O60583|CCNT2_HUMAN	CCNT2	Cyclin-T2 OS=Homo sapiens OX=9606 GN=CCNT2 PE=1 SV=2	35777.5		36671.1	21743.1	21380.6	29063.8	72964.6	68598	72345	68018.8	87510.1	61494.9	17308.5	29314.8		19093.9	23326.1	25573.8
sp|Q8ND76|CCNY_HUMAN	CCNY	Cyclin-Y OS=Homo sapiens OX=9606 GN=CCNY PE=1 SV=2	9245.36						22251.6	48212.6	34035	19805.4	37561.6	52005.2	96645.3	94080.4	149051	143397	171414	142398
sp|Q9NUQ9|CYRIB_HUMAN	CYRIB	CYFIP-related Rac1 interactor B OS=Homo sapiens OX=9606 GN=CYRIB PE=1 SV=1	173876	172372	130400	189292	226034	150423	57056	44519.9	80904.4	48025.7	50893.2	77593	134603	117441	281107	261044	241503	279853
sp|P35520|CBS_HUMAN	CBS	Cystathionine beta-synthase OS=Homo sapiens OX=9606 GN=CBS PE=1 SV=2	910708	887117	678212	727713	962277	625339	23087.3	35638.1	92684.7	69270.5	114282	86730.3				22451.2
sp|P01040|CYTA_HUMAN	CSTA	Cystatin-A OS=Homo sapiens OX=9606 GN=CSTA PE=1 SV=1	251371	194358	231205	234896	191478	41087.9	216109	106019	464180	232563	84707.7	100938	62497.5	90893.8		92177.4	34128.9	86427.7
sp|P04080|CYTB_HUMAN	CSTB	Cystatin-B OS=Homo sapiens OX=9606 GN=CSTB PE=1 SV=2	523554	515468	398630	520094	761482	500670	48681.2		47854.3	51964.7	29043.9	31985.4	19991.3	25041.1	93856.8	55496.3	31867.4	69284.5
sp|P21291|CSRP1_HUMAN	CSRP1	Cysteine and glycine-rich protein 1 OS=Homo sapiens OX=9606 GN=CSRP1 PE=1 SV=3	323729	373316	286690	373760	414661	327414	951670	986441	1.33484e+06	890712	902488	1.10861e+06	708079	726759	857735	785116	779632	810353
sp|Q16527|CSRP2_HUMAN	CSRP2	Cysteine and glycine-rich protein 2 OS=Homo sapiens OX=9606 GN=CSRP2 PE=1 SV=3	162679	159193	125683	143590	168871	155026	380040	382549	443375	342997	361913	378532	206983	219661	220264	219993	224658	190440
sp|Q9UHD1|CHRD1_HUMAN	CHORDC1	Cysteine and histidine-rich domain-containing protein 1 OS=Homo sapiens OX=9606 GN=CHORDC1 PE=1 SV=2	238756	230593	276084	225144	210036	247816	98405.3	118769	90487.9	101656	94497.1	101985	72653.4	74347	50701.4	66144.1	51263.9	49371.9
sp|Q9Y697|NFS1_HUMAN	NFS1	Cysteine desulfurase OS=Homo sapiens OX=9606 GN=NFS1 PE=1 SV=3	77719.7	79179.2	64834.1	60035.8	79134.2	69019.6	144201	153649	142367	158685	162175	134713	354134	315977	482605	395435	364026	448754
sp|Q9Y4P1|ATG4B_HUMAN	ATG4B	Cysteine protease ATG4B OS=Homo sapiens OX=9606 GN=ATG4B PE=1 SV=2	179054	149620	117525	169373	149576	124940	112929		9988.42	12709.1	64935	53410.4	59694.6		7636.76		9342.19
sp|Q9NZV1|CRIM1_HUMAN	CRIM1	Cysteine-rich motor neuron 1 protein OS=Homo sapiens OX=9606 GN=CRIM1 PE=1 SV=1	56967.3	50282.8	31142.5	32339.5	28328.9	19242.9	37014	94601.6	54066.1	45016.5	56413.9	72466.2	171449	194358	98743.8	95009.5	85469.1	118350
sp|P52943|CRIP2_HUMAN	CRIP2	Cysteine-rich protein 2 OS=Homo sapiens OX=9606 GN=CRIP2 PE=1 SV=1	95862.3	83141.1	97580.8	61533.2	109826	132694	135204	127025	180578	121629	123863	155953	162402	165503	230472	269518	242771	247196
tr|E9PLP0|E9PLP0_HUMAN	CARS1	Cysteine--tRNA ligase, cytoplasmic OS=Homo sapiens OX=9606 GN=CARS1 PE=1 SV=1	161864	164484	140697	178852	159143	175656			38759.3			88176.2	39689	28414.2	33078.4	30862.7	31434	31826.1
sp|P49589|SYCC_HUMAN	CARS1	Cysteine--tRNA ligase, cytoplasmic OS=Homo sapiens OX=9606 GN=CARS1 PE=1 SV=3	508158	486992	463141	566750	553998	454122	54036.8	45628.4	72848.1	49112.8	59012.5	73299.5	38110.4	38552.5	34728.7	33926.4	33763	33119.4
sp|Q9UPY5|XCT_HUMAN	SLC7A11	Cystine/glutamate transporter OS=Homo sapiens OX=9606 GN=SLC7A11 PE=1 SV=1		103727			59723		138124	224820	194145	232083	133999	286302	391890	387239	463140	431004	484758	453497
sp|P00156|CYB_HUMAN	MT-CYB	Cytochrome b OS=Homo sapiens OX=9606 GN=MT-CYB PE=1 SV=2				521417			214186	296599	226227	203294	252059	214320	517564	429055	679063	657483	656079	916708
sp|P00167|CYB5_HUMAN	CYB5A	Cytochrome b5 OS=Homo sapiens OX=9606 GN=CYB5A PE=1 SV=2							155394	133715	152875	151800	173028	134271	115812	97305.8	352711	246201	214475	392648
sp|O43169|CYB5B_HUMAN	CYB5B	Cytochrome b5 type B OS=Homo sapiens OX=9606 GN=CYB5B PE=1 SV=3	44228	41384	42607.2	25817.2	56610.4	49166	605253	667839	556874	644649	684062	550882	694480	535327	1.76902e+06	1.17309e+06	1.04213e+06	1.59079e+06
sp|P31930|QCR1_HUMAN	UQCRC1	Cytochrome b-c1 complex subunit 1, mitochondrial OS=Homo sapiens OX=9606 GN=UQCRC1 PE=1 SV=3	77171.8	181778	60519.8	61786.7	95585.9	73093.3	324036	378564	301225	315131	354886	291525	867329	738275	1.49411e+06	1.47175e+06	1.23217e+06	1.57538e+06
sp|P22695|QCR2_HUMAN	UQCRC2	Cytochrome b-c1 complex subunit 2, mitochondrial OS=Homo sapiens OX=9606 GN=UQCRC2 PE=1 SV=3	59070.1	197279	64510.1	45482	67431.7	64933.1	508748	577418	489729	518509	602195	474733	1.45485e+06	1.22962e+06	2.83736e+06	2.62834e+06	2.27557e+06	2.80612e+06
sp|P07919|QCR6_HUMAN	UQCRH	Cytochrome b-c1 complex subunit 6, mitochondrial OS=Homo sapiens OX=9606 GN=UQCRH PE=1 SV=2		96896.1					102784	122098	97287.5		115278		250095	185579	307937	259749	232537	388992
sp|P14927|QCR7_HUMAN	UQCRB	Cytochrome b-c1 complex subunit 7 OS=Homo sapiens OX=9606 GN=UQCRB PE=1 SV=2							46336.2	73193.6	67715.1	65737.5	82342.6	41480.9	99565.5	78937.5	247795	290827	208913	395025
sp|O14949|QCR8_HUMAN	UQCRQ	Cytochrome b-c1 complex subunit 8 OS=Homo sapiens OX=9606 GN=UQCRQ PE=1 SV=4	48810.7		48916.6			68432.6	53154.6	83378.9	66455.5	19157.5	49588.6	68675.7	84900.9	84598.8	95874.3	423545	159438	405521
sp|Q9UDW1|QCR9_HUMAN	UQCR10	Cytochrome b-c1 complex subunit 9 OS=Homo sapiens OX=9606 GN=UQCR10 PE=1 SV=3							57360.6	78674.6	80625.9	53117.2	64906.5	92853.5	261352	167053	462243	297245	352812	588962
sp|P47985|UCRI_HUMAN	UQCRFS1	Cytochrome b-c1 complex subunit Rieske, mitochondrial OS=Homo sapiens OX=9606 GN=UQCRFS1 PE=1 SV=2	43812.3	528634	40713.8	17505.6	46732.5	47276.8	551878	723461	528844	624745	615653	564784	1.23399e+06	1.03921e+06	1.85625e+06	1.69907e+06	1.54857e+06	2.06018e+06
sp|P99999|CYC_HUMAN	CYCS	Cytochrome c OS=Homo sapiens OX=9606 GN=CYCS PE=1 SV=2	100298	105958	90862.3	72677.9	109975	138830	163443	232803	189602	187024	197935	166842	241812	222252	407852	354869	311277	483989
sp|Q9GZY4|COA1_HUMAN	COA1	Cytochrome c oxidase assembly factor 1 homolog OS=Homo sapiens OX=9606 GN=COA1 PE=1 SV=1							40499.1	50608.7		58047.1	40523.5	43368.1	99312.6	88437.3	157854	127381	109914	153373
sp|Q5JTJ3|COA6_HUMAN	COA6	Cytochrome c oxidase assembly factor 6 homolog OS=Homo sapiens OX=9606 GN=COA6 PE=1 SV=1	94969.1	77689.8	72584.5	96803.3	168628	129310	49673.8	72232.3	70567.3	78178.2	82554.1	43041.1	113068	101519	195003	145827	76707	189563
sp|Q96BR5|COA7_HUMAN	COA7	Cytochrome c oxidase assembly factor 7 OS=Homo sapiens OX=9606 GN=COA7 PE=1 SV=2	29781.2		37562.4	35351.7	69038	40476.1	39401.8	39661.4	60362.3	54780.4	50185.3		70188.4	59914.5	113700	118705	101052	109852
sp|Q9Y6N1|COX11_HUMAN	COX11	Cytochrome c oxidase assembly protein COX11, mitochondrial OS=Homo sapiens OX=9606 GN=COX11 PE=1 SV=3		86037.5					45987.8	78625.1	49266.9	64509.1	43552.6	47770.7	129172	119142	179671	180359	170794	223258
sp|Q7KZN9|COX15_HUMAN	COX15	Cytochrome c oxidase assembly protein COX15 homolog OS=Homo sapiens OX=9606 GN=COX15 PE=1 SV=1		37301.6					89886.7	97676.7	75187	84685.5	96860.1	98454.6	185810	155242	227390	225814	179826	249074
sp|Q8N8Q8|COX18_HUMAN	COX18	Cytochrome c oxidase assembly protein COX18, mitochondrial OS=Homo sapiens OX=9606 GN=COX18 PE=1 SV=1							63944.7	32592.2	69716.8	77958.8	60908.8	62582.1	76690.3	45252.5	109039	110271	90130.3	132578
sp|Q5RI15|COX20_HUMAN	COX20	Cytochrome c oxidase assembly protein COX20, mitochondrial OS=Homo sapiens OX=9606 GN=COX20 PE=1 SV=2		209934					79885.8	126757	102618	120348	117523	110986	221412	173237	461168	356208	309263	625669
sp|P00395|COX1_HUMAN	MT-CO1	Cytochrome c oxidase subunit 1 OS=Homo sapiens OX=9606 GN=MT-CO1 PE=1 SV=1		48674.2					73269.4	100791	78503.9	99249.4	87039.8	69704.4	253005	207229	324200	278130	267853	356693
sp|P00403|COX2_HUMAN	MT-CO2	Cytochrome c oxidase subunit 2 OS=Homo sapiens OX=9606 GN=MT-CO2 PE=1 SV=1		130504					267524	298792	243881	274912	292399	236316	656905	501424	1.11844e+06	1.18937e+06	1.09041e+06	1.38772e+06
sp|P13073|COX41_HUMAN	COX4I1	Cytochrome c oxidase subunit 4 isoform 1, mitochondrial OS=Homo sapiens OX=9606 GN=COX4I1 PE=1 SV=1	6390.22	68389.1			6623.55	13948.2	477824	522041	436451	494105	567902	446101	1.15287e+06	887222	2.6242e+06	2.06521e+06	2.00691e+06	2.83907e+06
sp|P20674|COX5A_HUMAN	COX5A	Cytochrome c oxidase subunit 5A, mitochondrial OS=Homo sapiens OX=9606 GN=COX5A PE=1 SV=2		117957			58488.6		273377	278478	266563	277150	331480	269672	354442	295934	773351	755259	578966	932438
sp|P10606|COX5B_HUMAN	COX5B	Cytochrome c oxidase subunit 5B, mitochondrial OS=Homo sapiens OX=9606 GN=COX5B PE=1 SV=2							123938	121594	112037	123900	149464	110252	276709	217652	582239	434316	424601	621407
sp|P14854|CX6B1_HUMAN	COX6B1	Cytochrome c oxidase subunit 6B1 OS=Homo sapiens OX=9606 GN=COX6B1 PE=1 SV=2	17073.8	49549.1	28671.2				73621.4	98356	37832.2	71777	106128	83388.7	167742	138857	263457	230397	181856	316591
sp|P09669|COX6C_HUMAN	COX6C	Cytochrome c oxidase subunit 6C OS=Homo sapiens OX=9606 GN=COX6C PE=1 SV=2		88624.3					21923.4	27640.6		22208.2	26425.9	23138	53199.8	41724.7	88631.8	97669.4	79286.7	152665
sp|P14406|CX7A2_HUMAN	COX7A2	Cytochrome c oxidase subunit 7A2, mitochondrial OS=Homo sapiens OX=9606 GN=COX7A2 PE=1 SV=1		62675.5					129734	134691	133644	135563	196732	125434	253884	181650	299926	243596	237270	377958
sp|O00483|NDUA4_HUMAN	NDUFA4	Cytochrome c oxidase subunit NDUFA4 OS=Homo sapiens OX=9606 GN=NDUFA4 PE=1 SV=1	836018	77712	713963			360309	85238.9	113328	117969	98689.7	136174	85482.7	213730	169881	315108	331674	250455	465696
sp|P08574|CY1_HUMAN	CYC1	Cytochrome c1, heme protein, mitochondrial OS=Homo sapiens OX=9606 GN=CYC1 PE=1 SV=3		244247	2238.46				285290	325210	262363	282744	302682	259545	790748	630260	1.34818e+06	1.26927e+06	1.09093e+06	1.41313e+06
sp|Q6UW02|CP20A_HUMAN	CYP20A1	Cytochrome P450 20A1 OS=Homo sapiens OX=9606 GN=CYP20A1 PE=1 SV=1		21760.1					74341	57059.4	46505.8	61455.8	43832.9	53073.4	108644	96773.6	158006	135449	130321	158872
sp|Q96SQ9|CP2S1_HUMAN	CYP2S1	Cytochrome P450 2S1 OS=Homo sapiens OX=9606 GN=CYP2S1 PE=1 SV=2			44128.3				60698.6	51538.5	64597.3	57787.4	52816.3	69006.1	66362.7	61339.2	104034	73719.8	79332.2	104584
sp|Q15438|CYH1_HUMAN	CYTH1	Cytohesin-1 OS=Homo sapiens OX=9606 GN=CYTH1 PE=1 SV=1	84621.4	74310.5	102341	149477	85955.3	64085.1	59336.7	75100.7	71092.2	68367.3	44383.3	94011.7	193909	97546.1	110687	76010.4	122057	95139.9
sp|O75462|CRLF1_HUMAN	CRLF1	Cytokine receptor-like factor 1 OS=Homo sapiens OX=9606 GN=CRLF1 PE=1 SV=1	150233	174291	120638	127018	207747	111800	187061	181079	189196	173859	184047	178546	338611	315346	557216	415181	403081	514765
sp|Q49A26|GLYR1_HUMAN	GLYR1	Cytokine-like nuclear factor N-PAC OS=Homo sapiens OX=9606 GN=GLYR1 PE=1 SV=4					49058.1	25788.5	598614	623160	583675	496073	531575	541797	26412.5	26904.9	21500.6	21668.4	24509.2	20382.7
sp|Q969S3|ZN622_HUMAN	ZNF622	Cytoplasmic 60S subunit biogenesis factor ZNF622 OS=Homo sapiens OX=9606 GN=ZNF622 PE=1 SV=1	226560	198740	242967	253552	225000	268282	73042.1	61699.7	53046.6	66538.6	66760.1	54224.1	57631.4	60813.4	38882.9	58856.3	59836	37237.5
sp|P21399|ACOHC_HUMAN	ACO1	Cytoplasmic aconitate hydratase OS=Homo sapiens OX=9606 GN=ACO1 PE=1 SV=3	581420	551034	495239	544756	662160	469508	49710.1	47188.5	62722.9	43849	56098.4	75190.6	48278	45911.1	48510.7	48407.5	41402.1	49659.7
sp|Q14204|DYHC1_HUMAN	DYNC1H1	Cytoplasmic dynein 1 heavy chain 1 OS=Homo sapiens OX=9606 GN=DYNC1H1 PE=1 SV=5	158014	146008	166143	169203	147784	175929	272289	254627	266076	241112	285764	264952	319255	320055	68590.7	289839	232839	256973
sp|Q13409|DC1I2_HUMAN	DYNC1I2	Cytoplasmic dynein 1 intermediate chain 2 OS=Homo sapiens OX=9606 GN=DYNC1I2 PE=1 SV=3	150855	163308	149152	160348	140060	144954	182790	202825	165706	178512	179153	172046	208238	208883	188310	183295	158223	173476
sp|Q9Y6G9|DC1L1_HUMAN	DYNC1LI1	Cytoplasmic dynein 1 light intermediate chain 1 OS=Homo sapiens OX=9606 GN=DYNC1LI1 PE=1 SV=3	74456.2	73616.1	77803.9	77248.8	61463.5	101965	151953	130806	140399	130296	145863	147387	185217	189662	247956	234614	185342	223449
sp|O43237|DC1L2_HUMAN	DYNC1LI2	Cytoplasmic dynein 1 light intermediate chain 2 OS=Homo sapiens OX=9606 GN=DYNC1LI2 PE=1 SV=1	99890	76745.3	93257.4	99209.3	78460.5	99745.1	150421	144533	143378	133651	152454	132522	165433	163088	170519	151804	133859	152480
sp|Q8NCM8|DYHC2_HUMAN	DYNC2H1	Cytoplasmic dynein 2 heavy chain 1 OS=Homo sapiens OX=9606 GN=DYNC2H1 PE=1 SV=4	198557	74290.3		106539	122453	130877	49052.5	53230.2	58647.3	39549.1	26267	87438.1	75468.4	82819.3	120919	68439.2	80767.3	52900.2
sp|Q96EX3|DC2I2_HUMAN	DYNC2I2	Cytoplasmic dynein 2 intermediate chain 2 OS=Homo sapiens OX=9606 GN=DYNC2I2 PE=1 SV=2	26161.9	9564.57	22760.9	37571.9	30530	55949.4		9677.86					24019.3	30166.9	15594.5	31732.3	19564.2	16440.2
tr|A0A0G2JQT1|A0A0G2JQT1_HUMAN	CYFIP1	Cytoplasmic FMR1-interacting protein 1 (Fragment) OS=Homo sapiens OX=9606 GN=CYFIP1 PE=1 SV=4	61480.5	85990.1	64177.8	64971.3	67193.3	58720.7	77141.6	88609.3	100677	78321.4	71123.3	84767.2	77114.4	82354.2	48694.5	63366.4	75886.2	57885.9
sp|Q7L576|CYFP1_HUMAN	CYFIP1	Cytoplasmic FMR1-interacting protein 1 OS=Homo sapiens OX=9606 GN=CYFIP1 PE=1 SV=1	86805.1	83261.8	112180	99901.1	83279.1	119357	134266	130835	132056	121502	122009	137457	143171	154788	109981	147297	135398	115456
sp|Q96F07|CYFP2_HUMAN	CYFIP2	Cytoplasmic FMR1-interacting protein 2 OS=Homo sapiens OX=9606 GN=CYFIP2 PE=1 SV=2	62407.8	51724.4	98223.4	67263.9	53120.2	96990.3	82931.9	77478.3	115363	70332.6	75558.9	106406	113707	119957	114998	107483	110306	122461
tr|A0A804HJG7|A0A804HJG7_HUMAN	CLASP2	Cytoplasmic linker associated protein 2 OS=Homo sapiens OX=9606 GN=CLASP2 PE=1 SV=1	74357.2	53061.7	71347.5	79537.2	57902.7	81453.9	65287.7	58813	63607.8	66806.7	60640.8	66944.1	76970.9	83715.7	68187.1	72571.8	81260.8	66411.1
sp|Q9UKF7|PITC1_HUMAN	PITPNC1	Cytoplasmic phosphatidylinositol transfer protein 1 OS=Homo sapiens OX=9606 GN=PITPNC1 PE=1 SV=3	205115	176472	126324	221750	164866	189184	40438.9			32513.9	68785.7	82992	47321.5	54510.1	94851.2	10827.3	54007.5
sp|Q7Z5Q1|CPEB2_HUMAN	CPEB2	Cytoplasmic polyadenylation element-binding protein 2 OS=Homo sapiens OX=9606 GN=CPEB2 PE=2 SV=3		72132.5	30598.7		82145.2	24891.3			36263.7		33442	35505.5	54215.8	50245.2	59219.2	47265.2	46626.8	49194
sp|P16333|NCK1_HUMAN	NCK1	Cytoplasmic protein NCK1 OS=Homo sapiens OX=9606 GN=NCK1 PE=1 SV=1	111635	108176	107706	117227	96548.9	121159	81205.7	61686.1	73783.6	57591.5	73552.6	73751.3	57852	57517.6	61291.6	47292.3	49439	44983.9
sp|Q8WWK9|CKAP2_HUMAN	CKAP2	Cytoskeleton-associated protein 2 OS=Homo sapiens OX=9606 GN=CKAP2 PE=1 SV=1	63222.2	37172.4	51264.4	77875.4	50647.3	62683.6	85093.8	89083.6	68328.6	87170.1	73642.7	67069.9	74046	74371.6	56955	61100.6	60733.5	56418.4
sp|Q8IYA6|CKP2L_HUMAN	CKAP2L	Cytoskeleton-associated protein 2-like OS=Homo sapiens OX=9606 GN=CKAP2L PE=1 SV=4	13843.2		21127.1	21442		28399.9	43719.7	36729.1	37511.3	35972.6	42552.6	37862.3	23151.4	22947	23440.1	19477.8	27253.3	20085.8
sp|Q07065|CKAP4_HUMAN	CKAP4	Cytoskeleton-associated protein 4 OS=Homo sapiens OX=9606 GN=CKAP4 PE=1 SV=2	12246.5	77694.3		1.25993e+06			815904	750546	675697	756375	829372	660570	955267	856422	1.80734e+06	1.17118e+06	1.15187e+06	1.73401e+06
sp|Q14008|CKAP5_HUMAN	CKAP5	Cytoskeleton-associated protein 5 OS=Homo sapiens OX=9606 GN=CKAP5 PE=1 SV=3	149886	125703	168395	161514	137115	184061	174628	161187	168931	164903	161398	167705	182577	191403	139352	156681	158280	148945
sp|P28838|AMPL_HUMAN	LAP3	Cytosol aminopeptidase OS=Homo sapiens OX=9606 GN=LAP3 PE=1 SV=3	236901	224215	183944	210066	257851	181281	66302.6	71406.5	68019.1	62592	74288.5	68487.1	140972	125721	194119	191962	166081	196903
sp|O75891|AL1L1_HUMAN	ALDH1L1	Cytosolic 10-formyltetrahydrofolate dehydrogenase OS=Homo sapiens OX=9606 GN=ALDH1L1 PE=1 SV=2	20149.5			25156.4		17567.7	55427.6	70364.1	38733.4		47968.3	26289	127910	131032	115260	82209.1	99218.3	108906
sp|Q9H0P0|5NT3A_HUMAN	NT5C3A	Cytosolic 5'-nucleotidase 3A OS=Homo sapiens OX=9606 GN=NT5C3A PE=1 SV=3	108003	165768	137702	80129.8	156359	150047	144386	160289	133715	146918	157095	160939	313768	261759	733623	644269	601296	730185
sp|O00154|BACH_HUMAN	ACOT7	Cytosolic acyl coenzyme A thioester hydrolase OS=Homo sapiens OX=9606 GN=ACOT7 PE=1 SV=3	593810	521644	513305	424865	623840	475881	47966.5	59591.8	63330.1	51242.7	70409.8	89808.7	57033.6	77245.9	47003.4	55718.9	64887.1	41672.5
sp|Q9UPW5|CBPC1_HUMAN	AGTPBP1	Cytosolic carboxypeptidase 1 OS=Homo sapiens OX=9606 GN=AGTPBP1 PE=1 SV=3	35252.6	26405.9	32924.7	54196.3	43533.7	42253.7	30417	22176.5	32625.4	21430.6	29908.2	27003.7	14436.8	15017	12920.3	9421.45	8269.61	11641.1
sp|Q5U5Z8|CBPC2_HUMAN	AGBL2	Cytosolic carboxypeptidase 2 OS=Homo sapiens OX=9606 GN=AGBL2 PE=1 SV=2	143283	65708.7	241048	234767	60022.8		66288.9	73647	184485	162622	85481.3		19864.4	15229		40412.4	37558.2	47352.9
sp|Q8NFI3|ENASE_HUMAN	ENGASE	Cytosolic endo-beta-N-acetylglucosaminidase OS=Homo sapiens OX=9606 GN=ENGASE PE=1 SV=1	79898.7	33639.9	48570.1		52488.7	47577.3	108722	100800	106697	79512.5	67465.3	84343	27904.4	27979.1	23321.5	29547.1	21081.3	20670.1
sp|Q9Y5Y2|NUBP2_HUMAN	NUBP2	Cytosolic Fe-S cluster assembly factor NUBP2 OS=Homo sapiens OX=9606 GN=NUBP2 PE=1 SV=1	190778	178435	135405	194222	226382	164947	21974.8	37930.5	10567.7	26629.4	19041	29476.5			44436.2		26061.2
sp|Q96KP4|CNDP2_HUMAN	CNDP2	Cytosolic non-specific dipeptidase OS=Homo sapiens OX=9606 GN=CNDP2 PE=1 SV=2	1.06115e+06	986701	705702	1.01785e+06	1.19988e+06	671782	53937.5	54934.1	66437.6	41279	72983.8	97801	49181.3	33333.8	32274.6	35731.4	42396.2	44470.3
sp|P47712|PA24A_HUMAN	PLA2G4A	Cytosolic phospholipase A2 OS=Homo sapiens OX=9606 GN=PLA2G4A PE=1 SV=2	825732	812239	667688	733612	913242	648626	90353.4	76260.7	102739	75472.9	112370	109475	76648.7	60608.6	58880	72278.4	61897	52659.8
sp|P49902|5NTC_HUMAN	NT5C2	Cytosolic purine 5'-nucleotidase OS=Homo sapiens OX=9606 GN=NT5C2 PE=1 SV=1	126729	106905	154777	133256	102497	150699	38962	51724.1	37730	64731.3	47526.5	43487	54641	49638.2	11913.2	53185.2	52687.2	26935.3
sp|Q69YQ0|CYTSA_HUMAN	SPECC1L	Cytospin-A OS=Homo sapiens OX=9606 GN=SPECC1L PE=1 SV=3	53912.6	40947	57644.1	57328.7	42284.6	70108.9	127894	127918	136837	116628	107108	130522	73077.4	88629.6	67070	68738.4	78392.7	60755.8
sp|Q5M775|CYTSB_HUMAN	SPECC1	Cytospin-B OS=Homo sapiens OX=9606 GN=SPECC1 PE=1 SV=1	70709.6	82554.1	106010	90981	68419.3	121062	208034	191166	208135	184192	167059	197723	185721	197339	160561	163654	168891	147001
sp|P31483|TIA1_HUMAN	TIA1	Cytotoxic granule associated RNA binding protein TIA1 OS=Homo sapiens OX=9606 GN=TIA1 PE=1 SV=3	51586	59986.9	54843.6	48425.9	65825.6	70644.8	227567	187177	178559	174740	197323	161221	51490.2	50478.4	50719.5	72657.5	46984.2	52979.5
sp|O43175|SERA_HUMAN	PHGDH	D-3-phosphoglycerate dehydrogenase OS=Homo sapiens OX=9606 GN=PHGDH PE=1 SV=4	259669	271923	361896	302934	371754	373256	202516	184034	171149	212760	222353	194312	443313	372333	485557	845771	779212	490304
sp|Q8TEA8|DTD1_HUMAN	DTD1	D-aminoacyl-tRNA deacylase 1 OS=Homo sapiens OX=9606 GN=DTD1 PE=1 SV=2	188431	177139	211635	156532	216712	236065	115597	86194.5	87051.6	124817	105511	74421.5	98764.1	103721	114033	111857	116140	106134
sp|Q96EP5|DAZP1_HUMAN	DAZAP1	DAZ-associated protein 1 OS=Homo sapiens OX=9606 GN=DAZAP1 PE=1 SV=1	61014.1	64972.4	65079.2	55558.8	71860.9	77088.7	421214	462697	452096	377497	385367	401700	71003.4	69858.7	76054.4	94605.6	73062.8	78411
sp|Q5BKZ1|ZN326_HUMAN	ZNF326	DBIRD complex subunit ZNF326 OS=Homo sapiens OX=9606 GN=ZNF326 PE=1 SV=2	56925.4	53477.2	46011.6	53734.7	53580.6	43277.9	848228	837173	815089	744123	778948	699621	48388.9	58536.7	43575.7	41232.2	36594.3	29938
sp|Q9UKG1|DP13A_HUMAN	APPL1	DCC-interacting protein 13-alpha OS=Homo sapiens OX=9606 GN=APPL1 PE=1 SV=1	420028	383077	396493	449454	488199	417698	54106.4	78274.7	31294.4		24637.5	77437.7	53824	14277.3	18363.3	34458.2
sp|Q96GG9|DCNL1_HUMAN	DCUN1D1	DCN1-like protein 1 OS=Homo sapiens OX=9606 GN=DCUN1D1 PE=1 SV=1	55224.4	52090.1	81439.3	71101.6	78077.4	91152.8	89638.1	70530.5	84881.5	68793.1	52255.9	83253.7	13111.3	22925.6	31950.6	34387.3	17262	24020.1
sp|Q9BTE7|DCNL5_HUMAN	DCUN1D5	DCN1-like protein 5 OS=Homo sapiens OX=9606 GN=DCUN1D5 PE=1 SV=1	40202.7			48972.2	59007.3	96606.7	236775	235875	234892	215959	211665	209060	123486		158111	139464	105635	95711.7
sp|Q9H773|DCTP1_HUMAN	DCTPP1	dCTP pyrophosphatase 1 OS=Homo sapiens OX=9606 GN=DCTPP1 PE=1 SV=1	335594	301934	251600	434707	392269	254441	21087.7		32887.2	9852.19	35699.2	30908.2	13966.5
sp|Q9Y4B6|DCAF1_HUMAN	DCAF1	DDB1- and CUL4-associated factor 1 OS=Homo sapiens OX=9606 GN=DCAF1 PE=1 SV=3	266652	312848	220513	302220	235741	241145	54616.3	66585.3	61847.6	67762.4	74063.8	60670.6	51594.7	55994.8			41209.8	35349.9
sp|Q9NV06|DCA13_HUMAN	DCAF13	DDB1- and CUL4-associated factor 13 OS=Homo sapiens OX=9606 GN=DCAF13 PE=1 SV=2	94496.4	76617.9	100425	102606	88308.5	87217.7	304046	271169	313199	295836	299371	278343	91080.4	109610	62085.4	67394.2	61618.8	41446.2
sp|P61962|DCAF7_HUMAN	DCAF7	DDB1- and CUL4-associated factor 7 OS=Homo sapiens OX=9606 GN=DCAF7 PE=1 SV=1	312710	290187	248160	266857	286566	253014	192001	237675	197376	221174	209706	202455	72900.1	89735.8	77702.9	65636.8	76186.5	59604.6
sp|Q5TAQ9|DCAF8_HUMAN	DCAF8	DDB1- and CUL4-associated factor 8 OS=Homo sapiens OX=9606 GN=DCAF8 PE=1 SV=1	181319	161714	158629	216340	183567	164240	36828.3	33362.8	26579.8	69475.6	49436.9	15733	24879.6			18495.4	23126.1	16390.1
sp|P30046|DOPD_HUMAN	DDT	D-dopachrome decarboxylase OS=Homo sapiens OX=9606 GN=DDT PE=1 SV=3	228409	229906	161489	255579	312358	196006					14305.1	56846.7	11918.8		22523.2	29770.4	52244.6	36997.3
sp|Q96HY6|DDRGK_HUMAN	DDRGK1	DDRGK domain-containing protein 1 OS=Homo sapiens OX=9606 GN=DDRGK1 PE=1 SV=2	376989	92377.3	13362.9	12415.1	363197	37798.9	286981	284858	252927	297844	285496	241405	378370	394995	586680	517112	495733	585958
sp|Q86X76|NIT1_HUMAN	NIT1	Deaminated glutathione amidase OS=Homo sapiens OX=9606 GN=NIT1 PE=1 SV=2	62957.7	49730.4	59810.5	72475.5	82919.1	72532							21613.1	21072.4	33571.7	32524.8	29205.2	30813.1
sp|Q9UER7|DAXX_HUMAN	DAXX	Death domain-associated protein 6 OS=Homo sapiens OX=9606 GN=DAXX PE=1 SV=2	56522.3	46769.5	64150.3	53380.6	51449	64164.7	138267	138605	138323	135131	100681	134431	15483.8	29903.2	25746.5	20823.9	28098.2	24563.3
sp|O43293|DAPK3_HUMAN	DAPK3	Death-associated protein kinase 3 OS=Homo sapiens OX=9606 GN=DAPK3 PE=1 SV=1	105227	121930	135321	128307	147091	101487	193700	141254	204734	160553	182623	186868	120884	97641.9	97265	75729	82467.7	99065.7
sp|Q9BTC0|DIDO1_HUMAN	DIDO1	Death-inducer obliterator 1 OS=Homo sapiens OX=9606 GN=DIDO1 PE=1 SV=5	91742.9	30457.8	69036.5	70637.1	57123.2	92480.4	1.19945e+06	1.02904e+06	1.04555e+06	991171	1.05462e+06	1.05494e+06	72625.9	74567.6	30719.3	37674.3	46799	37512
sp|O77932|DXO_HUMAN	DXO	Decapping and exoribonuclease protein OS=Homo sapiens OX=9606 GN=DXO PE=1 SV=2		13185.8	27378.8	31823.6	25476.6	27691.4	31030.2	26003.6	20193			21840.1	41156	24390	32910	44481.1	28952.9	33183.6
sp|P0CG12|DERPC_HUMAN	DERPC	Decreased expression in renal and prostate cancer protein OS=Homo sapiens OX=9606 GN=DERPC PE=1 SV=1	98610.9	94246.3	82738.2		102573		91071.2	82013.4	123751	177802	152668	142269					46472.7
sp|Q14185|DOCK1_HUMAN	DOCK1	Dedicator of cytokinesis protein 1 OS=Homo sapiens OX=9606 GN=DOCK1 PE=1 SV=2	60056.6	43595.6	63215.2	75448.5	46039	65319.2	61988.3	57174.3	57256.2	59587.1	68204.7	59660.6	86676.5	92474.1	61078.2	66185.6	77500.3	57938
sp|Q96BY6|DOC10_HUMAN	DOCK10	Dedicator of cytokinesis protein 10 OS=Homo sapiens OX=9606 GN=DOCK10 PE=1 SV=3	55465.9	39193.5	54932.8	46949.4	37046.3	52922.1	69290	43436.5	58187.6	42702.5	74514.7	69447.3	80491.6	93065.7	48314.8	81229.6	71309.9	62387.9
sp|Q8N1I0|DOCK4_HUMAN	DOCK4	Dedicator of cytokinesis protein 4 OS=Homo sapiens OX=9606 GN=DOCK4 PE=1 SV=3	37685	71319	58579.3	21267.5	93768.9	55948.6	37981.5	49078	54411.6	26416.9	23027.6	37598.8	60328.8	69626.2	53835.7	72612.5	64754.9	65166.5
sp|Q9H7D0|DOCK5_HUMAN	DOCK5	Dedicator of cytokinesis protein 5 OS=Homo sapiens OX=9606 GN=DOCK5 PE=1 SV=3	67245.7	43932.4	74383.4	59308.2	60695.3	72266.8	82049.3	70223.8	87772.2	82648.9	78004.1	84864.9	79211	87014.6	63908.8	60992.5	69475.5	71196.4
sp|Q96HP0|DOCK6_HUMAN	DOCK6	Dedicator of cytokinesis protein 6 OS=Homo sapiens OX=9606 GN=DOCK6 PE=1 SV=3			43188.3	12357.7		13750.8	27163.1		18815.2	12973.3	11706.7		56101.3	52275.1	35251.2	33853.1	35466	33487.4
sp|Q96N67|DOCK7_HUMAN	DOCK7	Dedicator of cytokinesis protein 7 OS=Homo sapiens OX=9606 GN=DOCK7 PE=1 SV=4	57272.3	54752	76748.9	59924.4	60898	82168	57595	59394.8	62154.5	60547.8	56544	64472.8	101643	102581	75008.1	85150.6	90354.2	87959.6
sp|Q9BZ29|DOCK9_HUMAN	DOCK9	Dedicator of cytokinesis protein 9 OS=Homo sapiens OX=9606 GN=DOCK9 PE=1 SV=2	48027.2	62654.5	78855.7	54399.3	46586	74418.3	72025.6	70309.7	80993.1	77714.6	75871.2	70065.5	132427	132288	99229.9	105215	106677	115823
sp|Q86SQ9|DHDDS_HUMAN	DHDDS	Dehydrodolichyl diphosphate synthase complex subunit DHDDS OS=Homo sapiens OX=9606 GN=DHDDS PE=1 SV=3			88223.6	64694.8			110020	103679	102319	95885.4	106473	98428.5	155475	137847	146599	113149	108090	119407
sp|Q96E22|NGBR_HUMAN	NUS1	Dehydrodolichyl diphosphate synthase complex subunit NUS1 OS=Homo sapiens OX=9606 GN=NUS1 PE=1 SV=1							23609.4	26252.6	16388.2	22275.3	21860.6	42433.9	48448.4	41206.8	61731.9	132855	86971.6	85019.5
sp|Q96LJ7|DHRS1_HUMAN	DHRS1	Dehydrogenase/reductase SDR family member 1 OS=Homo sapiens OX=9606 GN=DHRS1 PE=1 SV=1						35996.7	52108	53858.8	40341.1	58181.2	43433.5	46212.7	98682.3	78490.3	179161	172286	152546	169212
sp|Q9BTZ2|DHRS4_HUMAN	DHRS4	Dehydrogenase/reductase SDR family member 4 OS=Homo sapiens OX=9606 GN=DHRS4 PE=1 SV=3	60905.7	223559	28753.5	37463.2	58062.2	50580.4	119585	215645	113039	168466	141036	124327	349944	318441	364539	439060	375023	419330
sp|Q9Y394|DHRS7_HUMAN	DHRS7	Dehydrogenase/reductase SDR family member 7 OS=Homo sapiens OX=9606 GN=DHRS7 PE=1 SV=1		53781.9					109360	123198	92271.2	110575	98580.9	107633	154460	137361	349120	238162	257042	352920
sp|Q6IAN0|DRS7B_HUMAN	DHRS7B	Dehydrogenase/reductase SDR family member 7B OS=Homo sapiens OX=9606 GN=DHRS7B PE=1 SV=2		13478.6		75828.2			83456.7	81309.2	77620.7	70136.9	71046.6	76219.7	140535	134281	174738	190787	143001	225340
sp|Q8N5I4|DHRSX_HUMAN	DHRSX	Dehydrogenase/reductase SDR family member on chromosome X OS=Homo sapiens OX=9606 GN=DHRSX PE=1 SV=2							61430.5	48818.5	59925.9	50182.3	50648	45846.2	61301.5	50040.5	76779.2	74285	60064.7	89060.4
sp|Q9UGM3|DMBT1_HUMAN	DMBT1	Deleted in malignant brain tumors 1 protein OS=Homo sapiens OX=9606 GN=DMBT1 PE=1 SV=2	83644.1	99754.8	87277.1	82464.3	108029	73343.3	33939.6		36201.6	68947.2				43113.3		29021.7	42817.4
sp|Q8NFT8|DNER_HUMAN	DNER	Delta and Notch-like epidermal growth factor-related receptor OS=Homo sapiens OX=9606 GN=DNER PE=1 SV=1	7702.11			9031.63			71892.9	61673.1	70330.3	52531.8	54612.3	51140	114267	107191	105221	118387	101695	149564
sp|Q14739|LBR_HUMAN	LBR	Delta(14)-sterol reductase LBR OS=Homo sapiens OX=9606 GN=LBR PE=1 SV=2		42296				98053.4	384029	409753	324322	340616	345843	289742	184464	176444	181195	190832	155274	191794
sp|Q15392|DHC24_HUMAN	DHCR24	Delta(24)-sterol reductase OS=Homo sapiens OX=9606 GN=DHCR24 PE=1 SV=2		29321.8					211312	262314	204658	229924	223885	201330	322520	291362	345943	252794	240300	311012
sp|Q13011|ECH1_HUMAN	ECH1	Delta(3,5)-Delta(2,4)-dienoyl-CoA isomerase, mitochondrial OS=Homo sapiens OX=9606 GN=ECH1 PE=1 SV=2	103599	145675	78062.6	86792.9	151645	74372	188286	242247	167351	208508	210617	171924	490484	421434	490509	500363	423272	501914
sp|P30038|AL4A1_HUMAN	ALDH4A1	Delta-1-pyrroline-5-carboxylate dehydrogenase, mitochondrial OS=Homo sapiens OX=9606 GN=ALDH4A1 PE=1 SV=3		41042.7	89315.4			45219.4	38411.3	70258	137901	107563	75497.5	52933.6	189017	175255	218008	210817	198227	230898
sp|P54886|P5CS_HUMAN	ALDH18A1	Delta-1-pyrroline-5-carboxylate synthase OS=Homo sapiens OX=9606 GN=ALDH18A1 PE=1 SV=2	76734.1	130619	94284	66496.6	94302.8	85130.4	406861	496931	412657	452126	478564	411550	983537	879926	967376	826882	772294	941638
sp|Q8TCE6|DEN10_HUMAN	DENND10	DENN domain-containing protein 10 OS=Homo sapiens OX=9606 GN=DENND10 PE=1 SV=1	38588.5		31578.5	51946.7	35633.3	73494.2	50363.1	20711.4			58119.4		132568	120229	206695	158004	172351	146031
sp|Q8TEH3|DEN1A_HUMAN	DENND1A	DENN domain-containing protein 1A OS=Homo sapiens OX=9606 GN=DENND1A PE=1 SV=2	37345.1		12128.3	49759.5	9602.95	9675.12	11932.4				33543.7		21726.9	10870.3	12192.2	10125	15293.4	14136.7
sp|P78524|DEN2B_HUMAN	DENND2B	DENN domain-containing protein 2B OS=Homo sapiens OX=9606 GN=DENND2B PE=1 SV=3	26918.1	29433.3	44005.2	45744.9	31468.5	48020.2	51319.7	37065.6	48774.7	49819.9	50602	42155.8	45531	55171.7	37456.9	42734.3	45539.3	40106.6
sp|Q5VZ89|DEN4C_HUMAN	DENND4C	DENN domain-containing protein 4C OS=Homo sapiens OX=9606 GN=DENND4C PE=1 SV=3	81532.4	69931.3	98109.9	86989	78196.2	94384.2	27180.7	27144.7	37264.8	55370.3	19419.6	41218.4	52598.1	55514.8	37250.5	49410.6	47114.1	41636.6
sp|Q6ZUT9|DEN5B_HUMAN	DENND5B	DENN domain-containing protein 5B OS=Homo sapiens OX=9606 GN=DENND5B PE=1 SV=2	18285.2	29429.8	50246.6	32812.5	45048.1	53487	80048.2	78321.1	46897.6	43064.2	64625.5	47218.5	28296.9	35671.4	30552.5	40540.5	39049.6	26491.9
sp|O43583|DENR_HUMAN	DENR	Density-regulated protein OS=Homo sapiens OX=9606 GN=DENR PE=1 SV=2	59558.2	59521.7	63605.7	40365.3	65523.8	85692.6	78247.3	91266.3	69588.4	94271.4	55584.1	76270.1	37546.1	27415.5	83794.1	57122.7	53000.4	65384.4
sp|Q9NZJ0|DTL_HUMAN	DTL	Denticleless protein homolog OS=Homo sapiens OX=9606 GN=DTL PE=1 SV=3	96406.9	75915.6	79679.3	74442.2	60126.1	81653.8	87324.9	65574.1	87239.8	74522.5	85040.1	81687.1		80536.4		45772.1
sp|P32321|DCTD_HUMAN	DCTD	Deoxycytidylate deaminase OS=Homo sapiens OX=9606 GN=DCTD PE=1 SV=2	105775	125864	123367	116349	138916	133470	11994.7	18865.9	39315.7		14116.7	17471.2				34706.5
sp|Q16854|DGUOK_HUMAN	DGUOK	Deoxyguanosine kinase, mitochondrial OS=Homo sapiens OX=9606 GN=DGUOK PE=1 SV=2							88978.5	89004.6	78685.4	124815	60324.2	59738	70142.2	90612.2	85129.4	101124	123431	113188
sp|Q9Y3Z3|SAMH1_HUMAN	SAMHD1	Deoxynucleoside triphosphate triphosphohydrolase SAMHD1 OS=Homo sapiens OX=9606 GN=SAMHD1 PE=1 SV=2	192645	187844	179639	214976	191242	157687	67477.7	27353.8		50473.7	47329	50454.5	32227.9	30813	44083.4	22980.6	37106	23709.8
sp|Q5QJE6|TDIF2_HUMAN	DNTTIP2	Deoxynucleotidyltransferase terminal-interacting protein 2 OS=Homo sapiens OX=9606 GN=DNTTIP2 PE=1 SV=2	69299.6	54255.1	57028.4	55202.8	43321.9	40873.6	721484	671722	703461	689074	661525	682396	95962.5	118990	55741.9	69190.3	65952	44848.8
sp|Q6P1N9|TATD1_HUMAN	TATDN1	Deoxyribonuclease TATDN1 OS=Homo sapiens OX=9606 GN=TATDN1 PE=1 SV=2	266244	240444	171053	181709	222704	179622	69099.9	88593.2	71304.1	89521.8	107117	85206.8	79916.4	74551.8	112923	113212	95573.6	102687
sp|P49184|DNSL1_HUMAN	DNASE1L1	Deoxyribonuclease-1-like 1 OS=Homo sapiens OX=9606 GN=DNASE1L1 PE=1 SV=1		33447.4	57810				70329.8	33868.3	64718.1	45481.9	41256.4	49405.4	168426	157276	155566	186593	184857	172686
sp|O00115|DNS2A_HUMAN	DNASE2	Deoxyribonuclease-2-alpha OS=Homo sapiens OX=9606 GN=DNASE2 PE=1 SV=2	96405.3	105168	100044	95876.5	80636.8	124120	101404	89471	80736.7	93018.4	86600.2	98722.4	304870	287615	530241	468480	430016	557515
sp|Q9Y315|DEOC_HUMAN	DERA	Deoxyribose-phosphate aldolase OS=Homo sapiens OX=9606 GN=DERA PE=1 SV=2	126407	101962	107201	138655	104502	94578	89582.1	63603.6	78589.2	76983.1	75581.3	77916.6	177377	155271	267259	285621	284050	230547
sp|P33316|DUT_HUMAN	DUT	Deoxyuridine 5'-triphosphate nucleotidohydrolase, mitochondrial OS=Homo sapiens OX=9606 GN=DUT PE=1 SV=4	682875	636055	405976	564205	700702	476660	62386.5	57947.6	74790.1	45348.5	84479.5	97565.9	63998.9	61390.7	140243	119414	119058	128555
sp|Q8WVC6|DCAKD_HUMAN	DCAKD	Dephospho-CoA kinase domain-containing protein OS=Homo sapiens OX=9606 GN=DCAKD PE=1 SV=1						98077.1	128581	125318	100044	133104	126622	104459	155968	144935	169184	155909	153119	164890
sp|Q9BUN8|DERL1_HUMAN	DERL1	Derlin-1 OS=Homo sapiens OX=9606 GN=DERL1 PE=1 SV=1		141909	29537.4		47608.9	19671.1	384758	584608	439597	490298	403706	458665	698048	623050	827165	794953	691657	931141
sp|Q9GZP9|DERL2_HUMAN	DERL2	Derlin-2 OS=Homo sapiens OX=9606 GN=DERL2 PE=1 SV=1		191542					636864	611699	637904	497447	709375	375854	801807	779514	669662	985162	859153	1.24811e+06
sp|Q9UL01|DSE_HUMAN	DSE	Dermatan-sulfate epimerase OS=Homo sapiens OX=9606 GN=DSE PE=1 SV=1							35069	9681.87	31013.2	53042.3	58558.7	155338	126214	118682	120204	123236	109135	121932
sp|Q8IZU8|DSEL_HUMAN	DSEL	Dermatan-sulfate epimerase-like protein OS=Homo sapiens OX=9606 GN=DSEL PE=2 SV=2		36316.8					26943.7	38074.2	28601.8	31614.2	27556.2	46646	107496	108739	104987	114035	102675	131901
sp|P81605|DCD_HUMAN	DCD	Dermcidin OS=Homo sapiens OX=9606 GN=DCD PE=1 SV=2	1.36809e+06	464522	623168	560025	372089	273579	492032	1.2984e+06	1.26088e+06	2.89118e+06	428174	583651	252663	303275	1.17407e+06	329567	268871	304669
sp|Q08554|DSC1_HUMAN	DSC1	Desmocollin-1 OS=Homo sapiens OX=9606 GN=DSC1 PE=1 SV=2	182234	82115.8	138495	151095	96081.6	29069.2	126435	102653	240071	143191	65468.4	41428.1	16621.4	28745.6	25023.2	69273.5	24086	52846.5
sp|Q02413|DSG1_HUMAN	DSG1	Desmoglein-1 OS=Homo sapiens OX=9606 GN=DSG1 PE=1 SV=2	155987	84476.1	254596	130962	128935	42436.5	125223	91911.4	257199	160635	76193.8	54041.1	28895	42838.3	44857	70464.1	48304.9	70734
sp|Q14126|DSG2_HUMAN	DSG2	Desmoglein-2 OS=Homo sapiens OX=9606 GN=DSG2 PE=1 SV=2	35553.2	107832	48954.2	36901.6	63406.6	47212.2	340071	319228	422981	317570	291441	431852	755954	772154	708145	645367	684388	699712
sp|P15924|DESP_HUMAN	DSP	Desmoplakin OS=Homo sapiens OX=9606 GN=DSP PE=1 SV=3	118476	80587.7	216717	116859	96487.1	146143	167419	181004	216013	175918	157160	165519	138401	145326	96968.1	133803	120472	172896
sp|P60981|DEST_HUMAN	DSTN	Destrin OS=Homo sapiens OX=9606 GN=DSTN PE=1 SV=3	1.20967e+06	1.21171e+06	871034	912021	1.26495e+06	947744	69976.6	86037	104416	80899.1	78637.3	135165	124349	107662	186456	142790	176334	203063
sp|Q9BW61|DDA1_HUMAN	DDA1	DET1- and DDB1-associated protein 1 OS=Homo sapiens OX=9606 GN=DDA1 PE=1 SV=1	31913.8	23995.6	38733.9	66522.7	60870.6	61859.9	26414.7		25217.7		25777.7							6242.47
sp|Q9BSY9|DESI2_HUMAN	DESI2	Deubiquitinase DESI2 OS=Homo sapiens OX=9606 GN=DESI2 PE=1 SV=1	126348	99908.3	61230.2	54803.2	116345	86168.9	72688.2	113723	54484.2	73347.6	58622.6	67865.9	70115.9	49350.4	72544.4	68720.8	87537.4	107114
sp|Q8N6M0|OTU6B_HUMAN	OTUD6B	Deubiquitinase OTUD6B OS=Homo sapiens OX=9606 GN=OTUD6B PE=1 SV=1	180315	138146	163978	199907	178933	214243	75322.7		21342.1	23203.6	65166.3	23249.1	32703.7	43567.4	52595.3	62696	76805.5	30850.8
sp|Q96JH7|VCIP1_HUMAN	VCPIP1	Deubiquitinating protein VCPIP1 OS=Homo sapiens OX=9606 GN=VCPIP1 PE=1 SV=2	90457.8	82736.2	135249	94425.1	77498.8	131207	47777.6	43537.9	39911.5	46311.3	43966.5	45614.4	44592.2	58324.6	39886.3	50545.6	46624.9	35783.3
sp|Q9Y295|DRG1_HUMAN	DRG1	Developmentally-regulated GTP-binding protein 1 OS=Homo sapiens OX=9606 GN=DRG1 PE=1 SV=1	323719	300302	346407	335120	295693	367293	199803	201160	189634	207323	202282	197359	312795	320376	337697	356601	343211	338922
sp|P55039|DRG2_HUMAN	DRG2	Developmentally-regulated GTP-binding protein 2 OS=Homo sapiens OX=9606 GN=DRG2 PE=1 SV=1	698043	672778	610098	814867	764236	576805	48880.1	66796.8	82454.6	58073.9	72306.7	77974.2	40890.3	39462	38478	40295.6	29844.1	36061.6
sp|Q9NR28|DBLOH_HUMAN	DIABLO	Diablo IAP-binding mitochondrial protein OS=Homo sapiens OX=9606 GN=DIABLO PE=1 SV=1	52546.3	66218	101047	61384.4	204758	79513.1	100003	133084	113075	70158.5	78264.2	80287	127047	128447	240410	300517	197437	313170
sp|P52429|DGKE_HUMAN	DGKE	Diacylglycerol kinase epsilon OS=Homo sapiens OX=9606 GN=DGKE PE=1 SV=1							18014.7	42400.7	26892.3	22801.6	18674.1	10151.6	43119.7	28644.3	38451.1	38797.8	44123.3	63664.2
sp|Q8NCG7|DGLB_HUMAN	DAGLB	Diacylglycerol lipase-beta OS=Homo sapiens OX=9606 GN=DAGLB PE=1 SV=2	65339.1	74919.6	68126.4	94767	66705.1	90431.4	43573	37243.1	48787.4	38865.4	44395.4	40976.2	286888	286135	349680	339060	328117	367112
sp|O75907|DGAT1_HUMAN	DGAT1	Diacylglycerol O-acyltransferase 1 OS=Homo sapiens OX=9606 GN=DGAT1 PE=1 SV=2		152082					118750	113052	100092	107235	120496	94194.1	155205	146271	178307	107437	120051	159839
sp|P00374|DYR_HUMAN	DHFR	Dihydrofolate reductase OS=Homo sapiens OX=9606 GN=DHFR PE=1 SV=2	381341	348689	248092	345510	468848	288766	65267.4	62204.1	89077	47456.3	67137.5	48934.6	36708.8	24163.4	38016.5	23392.1	27891.6	26821.8
sp|P09622|DLDH_HUMAN	DLD	Dihydrolipoyl dehydrogenase, mitochondrial OS=Homo sapiens OX=9606 GN=DLD PE=1 SV=2	99898.3	206873	170961	77476	129625	180043	458740	553997	426950	485169	491452	434245	1.23975e+06	1.11931e+06	1.26291e+06	1.1736e+06	1.04423e+06	1.2716e+06
sp|P10515|ODP2_HUMAN	DLAT	Dihydrolipoyllysine-residue acetyltransferase component of pyruvate dehydrogenase complex, mitochondrial OS=Homo sapiens OX=9606 GN=DLAT PE=1 SV=3	79162.5	123502	86583.1	63673.3	101173	91877.3	179661	207118	192507	187504	193737	177999	466098	441275	542109	504821	460526	549669
sp|P36957|ODO2_HUMAN	DLST	Dihydrolipoyllysine-residue succinyltransferase component of 2-oxoglutarate dehydrogenase complex, mitochondrial OS=Homo sapiens OX=9606 GN=DLST PE=1 SV=4	70123.4	80009.2	72665.8	50867.1	64769.2	89259	451572	556981	416330	491387	522698	417318	1.20105e+06	1.05041e+06	1.27448e+06	1.11313e+06	1.07574e+06	1.28462e+06
sp|Q02127|PYRD_HUMAN	DHODH	Dihydroorotate dehydrogenase (quinone), mitochondrial OS=Homo sapiens OX=9606 GN=DHODH PE=1 SV=3		137149		107672	194102	116966	206549	176873	161557	197578	215340	178377	438777	402668	490928	463894	458275	489942
sp|P09417|DHPR_HUMAN	QDPR	Dihydropteridine reductase OS=Homo sapiens OX=9606 GN=QDPR PE=1 SV=2	87271.8	59781.9	89567.9	72766.5	95703.7	110933	91595.3	88097.7	85287.4	88364.6	87615.4	76640.9	160991	155097	287053	285362	286961	278936
sp|Q16555|DPYL2_HUMAN	DPYSL2	Dihydropyrimidinase-related protein 2 OS=Homo sapiens OX=9606 GN=DPYSL2 PE=1 SV=1	469537	447536	551773	455156	503994	536235	86187.8	74663.3	81010	65415.4	70927.6	87192.6	33467.5	27856.3	32176	34276.3	31937	28513.8
sp|Q14195|DPYL3_HUMAN	DPYSL3	Dihydropyrimidinase-related protein 3 OS=Homo sapiens OX=9606 GN=DPYSL3 PE=1 SV=1	123423	93610.5	206888	117422	126246	230066	65661.6	47912.1	59361.4	45951.4	49808.5	72848.4	21324.3	17023	27854.8	26672.9	19654.5	29271.5
sp|O15228|GNPAT_HUMAN	GNPAT	Dihydroxyacetone phosphate acyltransferase OS=Homo sapiens OX=9606 GN=GNPAT PE=1 SV=1		50091.7					68748.6	74013.1	57670.3	64367.8	71106.8	64553.1	201718	186397	220384	178828	166748	220687
sp|Q8WVM0|TFB1M_HUMAN	TFB1M	Dimethyladenosine transferase 1, mitochondrial OS=Homo sapiens OX=9606 GN=TFB1M PE=1 SV=1	42747.1	90714.3	64223.1	40516.9	65258.9	48624.7	103548	141533	126858	126842	123964	132964	308066	276214	424645	429513	387636	484574
sp|Q9H5Q4|TFB2M_HUMAN	TFB2M	Dimethyladenosine transferase 2, mitochondrial OS=Homo sapiens OX=9606 GN=TFB2M PE=1 SV=1		59603.5	52258.1	51371	34060.9	44330.8	145094	174019	137531	157673	136141	134471	363169	326475	636924	605538	510857	648679
sp|P53634|CATC_HUMAN	CTSC	Dipeptidyl peptidase 1 OS=Homo sapiens OX=9606 GN=CTSC PE=1 SV=2	72466.4	94910.2	43137.6	62879.5	90377.6	47826.2	62202.2	73231.5	65052.9	60002.8	79706.6	62619	299127	254031	389806	404126	360976	410559
sp|Q9UHL4|DPP2_HUMAN	DPP7	Dipeptidyl peptidase 2 OS=Homo sapiens OX=9606 GN=DPP7 PE=1 SV=3	177860	142924	78910.1	213166	162029	104380	102055	52242.7	66730.3	138176	119687		651172	601306	795338	782592	910938	699765
sp|Q9NY33|DPP3_HUMAN	DPP3	Dipeptidyl peptidase 3 OS=Homo sapiens OX=9606 GN=DPP3 PE=1 SV=2	376282	385201	323649	399939	476231	304377	42512.5	65381.6	51142.1	150307	37679.3	40775.8	50022.5		39683.5	16168.9	148583	29751.8
sp|Q86TI2|DPP9_HUMAN	DPP9	Dipeptidyl peptidase 9 OS=Homo sapiens OX=9606 GN=DPP9 PE=1 SV=3	65154.9	47316	81846.9	80232.8	60155.7	74730.1	31103.7	27073.8	35601.2	41851.6	32927.5	39110.5	55012.1	62021.8	29976	39463.5	41760.2	24365.8
sp|P53602|MVD1_HUMAN	MVD	Diphosphomevalonate decarboxylase OS=Homo sapiens OX=9606 GN=MVD PE=1 SV=1	71606.4	61000.6	100510	79669.9	85338.9	82753.5	86062.4	54058.3	93969.4	30205.4	65371.3	44468.3	31789.9	38853.3			19993.5	27986.9
sp|Q8IYB7|DI3L2_HUMAN	DIS3L2	DIS3-like exonuclease 2 OS=Homo sapiens OX=9606 GN=DIS3L2 PE=1 SV=4	144756	107676	106903	158811	85371	102641	54542.8	34093.6	44144.2	42799.6	42649.8	39352.2	37116.1	42724.7	42264.1	29233.7	31528	21159.8
sp|P98082|DAB2_HUMAN	DAB2	Disabled homolog 2 OS=Homo sapiens OX=9606 GN=DAB2 PE=1 SV=3	309260	291429	296274	297313	336632	317192	185163	160055	215919	173919	168228	210993	150975	160358	155473	150508	134574	148892
sp|Q5VWQ8|DAB2P_HUMAN	DAB2IP	Disabled homolog 2-interacting protein OS=Homo sapiens OX=9606 GN=DAB2IP PE=1 SV=2	37722.2	41501	52379.7	31901.6	36901.4	58626.3	50489.3	53356.8	50537.2	52474.5	47361.6	56397.5	37412.8	38665.8	24541.1	36970.2	34662.3	29620
sp|Q8N8Z6|DCBD1_HUMAN	DCBLD1	Discoidin, CUB and LCCL domain-containing protein 1 OS=Homo sapiens OX=9606 GN=DCBLD1 PE=1 SV=2	53390.1					19332	60627.1	29448.6	51487.6	35022.5	39042.2	60842.5	56263.4	54448.7	82972	43123.1	62391.7	92646.2
sp|Q96PD2|DCBD2_HUMAN	DCBLD2	Discoidin, CUB and LCCL domain-containing protein 2 OS=Homo sapiens OX=9606 GN=DCBLD2 PE=1 SV=1							44615.5	31815.3	35368.4	31162.3	29508.4	28952.5	86665	85415.5	64539.6	107328	83190.7	71822.5
sp|Q14689|DIP2A_HUMAN	DIP2A	Disco-interacting protein 2 homolog A OS=Homo sapiens OX=9606 GN=DIP2A PE=1 SV=2	32822.4		44124	42172.4	44853.6	37080.2	72435	43188.2	60740.1	58276.3	41024.3	47126.9	35777.2	36854.9	27122.8	40326.4	46393.6	47486.7
sp|Q9P265|DIP2B_HUMAN	DIP2B	Disco-interacting protein 2 homolog B OS=Homo sapiens OX=9606 GN=DIP2B PE=1 SV=3	60321.3	62782.1	80968.2	59110.2	63963.3	79677.6	98571.4	94686.5	92637.8	88022.3	88468	93654.4	113778	122189	90099.3	98179.9	97432.3	95855.9
sp|Q9Y4D1|DAAM1_HUMAN	DAAM1	Disheveled-associated activator of morphogenesis 1 OS=Homo sapiens OX=9606 GN=DAAM1 PE=1 SV=2							38091.3	45780.7	34267.1	27028.7	26183.5	57383	23243.3	45892.2	38745.9	31403.2	25797.2	34370.8
sp|O14672|ADA10_HUMAN	ADAM10	Disintegrin and metalloproteinase domain-containing protein 10 OS=Homo sapiens OX=9606 GN=ADAM10 PE=1 SV=1	76009.2	22324.1	115488	86632.4	40598.8	26260.9	179314	168536	178402	179624	179185	150879	232904	225599	229296	193361	176656	228337
sp|O43184|ADA12_HUMAN	ADAM12	Disintegrin and metalloproteinase domain-containing protein 12 OS=Homo sapiens OX=9606 GN=ADAM12 PE=1 SV=3							74971.6	66031.9	82440.2	69292.3	80447.7	71732.2	105106	111801	112960	84291.1	89794.9	111027
sp|Q13444|ADA15_HUMAN	ADAM15	Disintegrin and metalloproteinase domain-containing protein 15 OS=Homo sapiens OX=9606 GN=ADAM15 PE=1 SV=4			47746.5		48802.9		63199.6	60976.3	43637	68298.3	65722.2	38644.6	99642.3	92046.5	86903.4	75423.7	77923.6	73654.7
sp|P78536|ADA17_HUMAN	ADAM17	Disintegrin and metalloproteinase domain-containing protein 17 OS=Homo sapiens OX=9606 GN=ADAM17 PE=1 SV=1							60315.1	51985.3	58378.1	50165	60844.4	42514.1	79617.6	76841.2	83237	75964.4	75504	81864
sp|Q9P0K1|ADA22_HUMAN	ADAM22	Disintegrin and metalloproteinase domain-containing protein 22 OS=Homo sapiens OX=9606 GN=ADAM22 PE=1 SV=1							35095	36518.5	49352.9	46807.8	45338.4	42455	57110.2	70659.9	57809.9	69186.2	77178	71403.2
sp|Q13443|ADAM9_HUMAN	ADAM9	Disintegrin and metalloproteinase domain-containing protein 9 OS=Homo sapiens OX=9606 GN=ADAM9 PE=1 SV=1			16653.2			16570.4	86016.4	115841	108344	87088.3	102236	94833.4	186351	194740	173552	129700	130540	162271
sp|Q12959|DLG1_HUMAN	DLG1	Disks large homolog 1 OS=Homo sapiens OX=9606 GN=DLG1 PE=1 SV=2	49510.4	48178.2	70938.2	69046	61870.9	80855.2	129938	99948.6	134968	108278	93068.4	128902	171918	176742	159258	158274	150423	150854
sp|Q92796|DLG3_HUMAN	DLG3	Disks large homolog 3 OS=Homo sapiens OX=9606 GN=DLG3 PE=1 SV=2			25541			19861.5	45501.3	45742.6	55094.1	33714.1	29656	38892.8	70306.2	64435.6	51325.7	108085	82545.5	73701.5
sp|Q8TDM6|DLG5_HUMAN	DLG5	Disks large homolog 5 OS=Homo sapiens OX=9606 GN=DLG5 PE=1 SV=4			41534.8	80447.6	28470.9	47120.5	53892.3	54050.5	31611.4	40858.5	48674.7	42394	69217.1	82320.6	57148.9	56867.8	66334.4	46722.3
sp|Q9Y2H0|DLGP4_HUMAN	DLGAP4	Disks large-associated protein 4 OS=Homo sapiens OX=9606 GN=DLGAP4 PE=1 SV=3	38620.6		40517.7	26432.9	40435.2	35499.8	18430.3	22747	18990.6				80377.5	99447.2	136567	106041	105102	133322
sp|Q15398|DLGP5_HUMAN	DLGAP5	Disks large-associated protein 5 OS=Homo sapiens OX=9606 GN=DLGAP5 PE=1 SV=2	102724	104895	92899.4	110009	97993.4	92680.9	138962	127863	131245	109181	121654	132266		18225.2	22788.3	18229
sp|Q96II8|LRCH3_HUMAN	LRCH3	DISP complex protein LRCH3 OS=Homo sapiens OX=9606 GN=LRCH3 PE=1 SV=2	49757.6	38060.6	56251.7	56950.6	44412	70156.7	29729.1	32874.9	36971.6	36332.7	42224.8	37235.7	57192.4	55713.5	52633.9	44434	45065.9	39019.7
sp|Q96GE9|DMAC1_HUMAN	DMAC1	Distal membrane-arm assembly complex protein 1 OS=Homo sapiens OX=9606 GN=DMAC1 PE=1 SV=1							32235	27297.3	31550.3	29853	35708.5	33821.3	91066.8	78340.1	187170	130473	142880	181489
sp|Q9NW81|DMAC2_HUMAN	DMAC2	Distal membrane-arm assembly complex protein 2 OS=Homo sapiens OX=9606 GN=DMAC2 PE=1 SV=3							70394.8	77365.5	75986.3	39754.7	80372.3	38334.9	181079	140906	321910	284849	250497	308025
sp|Q8NDZ4|DIK2A_HUMAN	DIPK2A	Divergent protein kinase domain 2A OS=Homo sapiens OX=9606 GN=DIPK2A PE=1 SV=1		79975.4		52927.8			96999.9	98838	66994.7	105773	115187	99307.8	252607	246311	199533	203373	217936	219712
sp|Q155Q3|DIXC1_HUMAN	DIXDC1	Dixin OS=Homo sapiens OX=9606 GN=DIXDC1 PE=1 SV=2	24662.3		44883.2	41456		48201.3	44573.1	26001.1	43377	27833.6	37033	41090.4	28868.3	34163.7	32086.2	34290.9	29410.5	31507
sp|Q9Y485|DMXL1_HUMAN	DMXL1	DmX-like protein 1 OS=Homo sapiens OX=9606 GN=DMXL1 PE=1 SV=3	47106.5	48366.9	59689.6	62466.1	51164.5	54990.6	12938.7	27994.8	27549.1			67580.6	61149.8	61312.7	66691.8	67882.2	60423	52681.4
sp|P26358|DNMT1_HUMAN	DNMT1	DNA (cytosine-5)-methyltransferase 1 OS=Homo sapiens OX=9606 GN=DNMT1 PE=1 SV=2	52423.2	58358.8	72687.2	47254.9	46870	68428.5	1.59251e+06	1.53048e+06	1.5939e+06	1.30235e+06	1.35222e+06	1.43606e+06	81653.9	91044.1	57470.7	66993.5	76069	57658.1
sp|Q16531|DDB1_HUMAN	DDB1	DNA damage-binding protein 1 OS=Homo sapiens OX=9606 GN=DDB1 PE=1 SV=1	529853	523800	416610	512432	522374	405728	677243	602904	702942	565032	593963	665721	54025.8	61322.8	39286.3	44541.1	51525.9	36766
sp|Q92466|DDB2_HUMAN	DDB2	DNA damage-binding protein 2 OS=Homo sapiens OX=9606 GN=DDB2 PE=1 SV=1	49325.6	42481.3	70469.5	70677.7	75043.2	69119.8	753748	685897	811100	568752	644025	745514	51039.5	57762.9	36468.7	35019.7	39052.9	35932.3
sp|Q9UH17|ABC3B_HUMAN	APOBEC3B	DNA dC->dU-editing enzyme APOBEC-3B OS=Homo sapiens OX=9606 GN=APOBEC3B PE=1 SV=1	34377.1	74760.5	50914.4	63081.5	60426.7	58584.1	611124	605765	533363	530428	523812	487864	70049.7	77819	59164.4	79535.9	51733.6	76593.1
sp|P28715|ERCC5_HUMAN	ERCC5	DNA excision repair protein ERCC-5 OS=Homo sapiens OX=9606 GN=ERCC5 PE=1 SV=3	67974.8	65335	120545	85526.1	77501.9	106260	114370	105268	100522	93956.4	79691.1	98769.2	32881.7	35467.9	23778	24374.8	32734.3	23717.4
sp|Q2NKX8|ERC6L_HUMAN	ERCC6L	DNA excision repair protein ERCC-6-like OS=Homo sapiens OX=9606 GN=ERCC6L PE=1 SV=1	29695.5	47704.6	56926.9	45295.4	43561.5	42866.6	61397.6	50367.9	56465.7	41654.2	51991.5	65188.8	24696.2	34171.3	28162.8	21673.3	31130.9	35676.9
sp|O00273|DFFA_HUMAN	DFFA	DNA fragmentation factor subunit alpha OS=Homo sapiens OX=9606 GN=DFFA PE=1 SV=1	241289	250037	204984	278879	369215	209086		14013.8	34419.3	16372.5	9989.13	269710				3833.17	4399.7	14537.5
sp|P18858|DNLI1_HUMAN	LIG1	DNA ligase 1 OS=Homo sapiens OX=9606 GN=LIG1 PE=1 SV=1	266214	221747	217214	285999	237725	198234	74094.2	54212.9	57218.6	54191.2	60219.8	56267	28743.2	36592.6	21821.4	24330.6	33104.3	23465.4
sp|P49916|DNLI3_HUMAN	LIG3	DNA ligase 3 OS=Homo sapiens OX=9606 GN=LIG3 PE=1 SV=2	54672.4	109706	65601	17901.8	61806.5	69366.4	746524	709309	632844	689821	631000	638766	72473.7	61157.7	40796.2	48040.8	66105	45891.4
sp|P49917|DNLI4_HUMAN	LIG4	DNA ligase 4 OS=Homo sapiens OX=9606 GN=LIG4 PE=1 SV=2	93914.1	88045.7	94664.3	105077	81853.5	108164	56339.4	62300.2	75901.7	68785.8	50555.8	62973.8	37676.5	48503.7	26541.2	29034.5	33933.7	22627.2
sp|Q9NPF5|DMAP1_HUMAN	DMAP1	DNA methyltransferase 1-associated protein 1 OS=Homo sapiens OX=9606 GN=DMAP1 PE=1 SV=1	15294.2		11264.7		11783.8	19343.9	667140	649091	589885	556317	599998	566352	38582.1	34686.7		25109.5	27901.4	96800.4
sp|P40692|MLH1_HUMAN	MLH1	DNA mismatch repair protein Mlh1 OS=Homo sapiens OX=9606 GN=MLH1 PE=1 SV=1	72533.3	64131.5	84505.9	75584.4	74466.7	86042.2	256582	261739	222082	233492	222504	215516	55810.7	56654.7	54576.6	50589.3	49347.5	47260.5
sp|P43246|MSH2_HUMAN	MSH2	DNA mismatch repair protein Msh2 OS=Homo sapiens OX=9606 GN=MSH2 PE=1 SV=1	84784.2	84276.2	118635	95689	85989.3	118754	522433	519232	459346	447578	425971	448307	41780.2	47174.7	39850.1	37823.2	36834	35896.6
sp|P20585|MSH3_HUMAN	MSH3	DNA mismatch repair protein Msh3 OS=Homo sapiens OX=9606 GN=MSH3 PE=1 SV=4	61567.4	53306.2	33566.5	47456.1	53222.1	26842.6	369924	400090	372943	341391	350042	357361	41246.8	55727	39926.3	57147.9	49442.7	24071.7
sp|P52701|MSH6_HUMAN	MSH6	DNA mismatch repair protein Msh6 OS=Homo sapiens OX=9606 GN=MSH6 PE=1 SV=2	78108.4	69446.6	148560	111248	80197.4	131115	566617	559939	497686	479970	484369	453621	48951	62868.2	37848.2	38923.7	43218	42497.8
sp|Q6NS38|ALKB2_HUMAN	ALKBH2	DNA oxidative demethylase ALKBH2 OS=Homo sapiens OX=9606 GN=ALKBH2 PE=1 SV=1	48851.8	198512	92246.5		89631.8	123840	173738	165005	150665	155411	131237	156407	56500.9	43773.6	54285.2	43732.6	48057.4	42034.5
sp|P09884|DPOLA_HUMAN	POLA1	DNA polymerase alpha catalytic subunit OS=Homo sapiens OX=9606 GN=POLA1 PE=1 SV=2	138823	131786	132795	153332	129235	113883	58144.4	59640.9	63320.2	54852.9	54765.4	61510.6	30887.7	40809.9	21740.6	25949.5	29461.9	23193.8
sp|Q14181|DPOA2_HUMAN	POLA2	DNA polymerase alpha subunit B OS=Homo sapiens OX=9606 GN=POLA2 PE=1 SV=2	150120	137497	131011	169603	133965	120522	41465.3	54799.8	48780.1	41729.4	45058.4	41175.5	39154.9	31584.6	23695.2	35417.4	32872.4	28476.9
sp|P06746|DPOLB_HUMAN	POLB	DNA polymerase beta OS=Homo sapiens OX=9606 GN=POLB PE=1 SV=3							95013.9	70362.1	72946.4	67843.4	75675.4	72735.5	29675.3	41504.3	46272.2		29578.1	36237.3
sp|P28340|DPOD1_HUMAN	POLD1	DNA polymerase delta catalytic subunit OS=Homo sapiens OX=9606 GN=POLD1 PE=1 SV=2	181771	178081	158681	206616	208374	140934	85215.9	80907	91657.6	71949.4	82555.5	89117.2	40888.6	50038.3	37324.4	41833.8	41349	40031.3
sp|P49005|DPOD2_HUMAN	POLD2	DNA polymerase delta subunit 2 OS=Homo sapiens OX=9606 GN=POLD2 PE=1 SV=1	168472	167703	147987	165147	186067	150661	75141.1	80022.8	88463.4	69317.8	75922.9	84237	38435.8	44367.2	46534	48365.6	54239.1	47862.3
sp|Q15054|DPOD3_HUMAN	POLD3	DNA polymerase delta subunit 3 OS=Homo sapiens OX=9606 GN=POLD3 PE=1 SV=2	216466	193041	212864	233087	214393	172053	148629	123303	152841	116280	123951	129984	33612.2	49650.7	35533.2	31185.9	33238.4	39152.9
sp|Q07864|DPOE1_HUMAN	POLE	DNA polymerase epsilon catalytic subunit A OS=Homo sapiens OX=9606 GN=POLE PE=1 SV=5	97657.9	80533	99942	122551	98402.5	89072.2	67890.9	66758.3	75677	72120.1	60379.9	68603.4	33822.1	38762	26794.1	23443.1	30072.1	15249
sp|P56282|DPOE2_HUMAN	POLE2	DNA polymerase epsilon subunit 2 OS=Homo sapiens OX=9606 GN=POLE2 PE=1 SV=2	94289.1	78952.1	74153.9	177231	76548.3	84795.2	70545.6	74739.1	64747.3	69330.8	46152	60287.5	22966.7	22731.1	18158.9	22399.2	20648.1	20043.2
sp|Q9NRF9|DPOE3_HUMAN	POLE3	DNA polymerase epsilon subunit 3 OS=Homo sapiens OX=9606 GN=POLE3 PE=1 SV=1	198482	160514	164030	171456	220058	159549	143899	115134	116071	132726	141562	161001
sp|P54098|DPOG1_HUMAN	POLG	DNA polymerase subunit gamma-1 OS=Homo sapiens OX=9606 GN=POLG PE=1 SV=1	31336.7	46020.5	21715.2	47405.9	34341	49513.8	108079	143218	117679	123558	110556	123988	270121	280320	263622	269074	253783	315154
sp|Q9UHN1|DPOG2_HUMAN	POLG2	DNA polymerase subunit gamma-2, mitochondrial OS=Homo sapiens OX=9606 GN=POLG2 PE=1 SV=1							54280.4	67349.7	52428.4	49865.9	61612.5	36024.3	139733	122928	172974	163273	134898	164076
sp|P49643|PRI2_HUMAN	PRIM2	DNA primase large subunit OS=Homo sapiens OX=9606 GN=PRIM2 PE=1 SV=2	176537	147047	150948	200316	149881	160872	90236.2	88381	94031.2	81914.4	80168.7	83890.3	53914.7	61774.9	57675.5	71550.3	66907.9	56147.9
sp|P49642|PRI1_HUMAN	PRIM1	DNA primase small subunit OS=Homo sapiens OX=9606 GN=PRIM1 PE=1 SV=1	132070	123060	120777	163373	112231	120788	65050.9	55432.7	64178.4	56085.5	56041.9	66846.4	32700.3	36932.6	34260.9	32575.3	26695.1	22892.5
sp|Q9Y620|RA54B_HUMAN	RAD54B	DNA repair and recombination protein RAD54B OS=Homo sapiens OX=9606 GN=RAD54B PE=1 SV=1	63305.4	46094.9	51369.7	43155	56229.9	59731.4	56760.7	58684.5	60578.2	50059	47960.7	57422.7	38576.8	46316.7	33905.5	34075.2	41020.1	21382.2
sp|Q92889|XPF_HUMAN	ERCC4	DNA repair endonuclease XPF OS=Homo sapiens OX=9606 GN=ERCC4 PE=1 SV=3	54661.5	45997.9	56218.3	67612	53374.6	59794.2	87037.3	85963.8	90790.8	83852.4	78469.6	81552.8	36104.5	41952.9	27600.8	35638.3	31933.3	26173.4
sp|P23025|XPA_HUMAN	XPA	DNA repair protein complementing XP-A cells OS=Homo sapiens OX=9606 GN=XPA PE=1 SV=1	22642.2	21080.3	19565.2	9139.64	18427.2	26003.4	59860	29317.1	42635.9	35989.5	31771.2	29952.3		6011.97		14869.7
sp|Q92878|RAD50_HUMAN	RAD50	DNA repair protein RAD50 OS=Homo sapiens OX=9606 GN=RAD50 PE=1 SV=1	59534.1	56967.9	70782.9	58706.7	47242.9	70640.1	902057	868797	798834	745647	790152	804314	70040.8	80935	48485.8	64088.2	72140.7	45882.8
sp|Q06609|RAD51_HUMAN	RAD51	DNA repair protein RAD51 homolog 1 OS=Homo sapiens OX=9606 GN=RAD51 PE=1 SV=1	87679.7	112121	63920.8		91586.1	91666.4		84794.3	57565.9	33771	25415.1	50365.1				54817.8
sp|O43502|RA51C_HUMAN	RAD51C	DNA repair protein RAD51 homolog 3 OS=Homo sapiens OX=9606 GN=RAD51C PE=1 SV=1	107603	180664	212348	189208	160984	210197	147213	129612	60485.1	88714.1	91499.7	88623.9	58228.9			124230	113989	55014.4
sp|P18887|XRCC1_HUMAN	XRCC1	DNA repair protein XRCC1 OS=Homo sapiens OX=9606 GN=XRCC1 PE=1 SV=3	58446.6	99627.5	71230.7	106881	129835	79906.1	251359	246830	265919	202623	222683	219503	107954	60102	132768	81308.9	64746.1	89683.1
sp|Q13426|XRCC4_HUMAN	XRCC4	DNA repair protein XRCC4 OS=Homo sapiens OX=9606 GN=XRCC4 PE=1 SV=2	186894	179176	184489	176135	150893	194661	107510	88735.5	121045	104608	95143.4	124126	55737.6	57825.8	47815.6	53328	49604.9	41904.2
sp|Q14691|PSF1_HUMAN	GINS1	DNA replication complex GINS protein PSF1 OS=Homo sapiens OX=9606 GN=GINS1 PE=1 SV=1	149179	153165	124493	136745	163609	128832	71149.1	86120.6	74310.7	85439.8	78355.2	66382.5		31594.5
sp|Q9BRT9|SLD5_HUMAN	GINS4	DNA replication complex GINS protein SLD5 OS=Homo sapiens OX=9606 GN=GINS4 PE=1 SV=1	227528	201861	185638	236521	268081	192556	72556.9		87395.7	32532.8	32428.7	59080.1	32648.3	31258.8	38236.9	47287.6	36557.3	45159.4
sp|P49736|MCM2_HUMAN	MCM2	DNA replication licensing factor MCM2 OS=Homo sapiens OX=9606 GN=MCM2 PE=1 SV=4	1.66714e+06	1.87894e+06	1.46154e+06	1.53452e+06	2.03616e+06	1.31591e+06	544499	552279	736125	509625	525673	675309	31975.6	38141.9	24435.3	29602	33895	21937.6
sp|P25205|MCM3_HUMAN	MCM3	DNA replication licensing factor MCM3 OS=Homo sapiens OX=9606 GN=MCM3 PE=1 SV=3	411555	380592	378189	439314	351992	336957	749886	776074	788470	671194	692553	747746	117280	147009	94059	89580.4	96618.1	85901.3
sp|P33991|MCM4_HUMAN	MCM4	DNA replication licensing factor MCM4 OS=Homo sapiens OX=9606 GN=MCM4 PE=1 SV=5	707453	728195	701367	656739	726603	630138	618711	709048	708604	551067	568343	656362	43621.8	61481.4	26446.5	39398.4	48098.7	25068.9
sp|P33992|MCM5_HUMAN	MCM5	DNA replication licensing factor MCM5 OS=Homo sapiens OX=9606 GN=MCM5 PE=1 SV=5	318244	312536	330777	349125	299399	286262	677388	710721	737544	564098	620130	696706	114322	140294	87762.5	90475.7	94434.1	81178.7
sp|Q14566|MCM6_HUMAN	MCM6	DNA replication licensing factor MCM6 OS=Homo sapiens OX=9606 GN=MCM6 PE=1 SV=1	936122	955442	800240	928409	915214	735288	701378	708841	768822	617633	666961	690865	42038.9	51923.8	25235.8	33610.1	43906.9	21519.2
sp|P33993|MCM7_HUMAN	MCM7	DNA replication licensing factor MCM7 OS=Homo sapiens OX=9606 GN=MCM7 PE=1 SV=4	1.03885e+06	1.06327e+06	934642	1.07293e+06	1.04317e+06	897881	892675	943939	937124	770433	826044	887499	57378.7	74653.9	33125.1	45290.6	60738.8	27251.6
sp|P11387|TOP1_HUMAN	TOP1	DNA topoisomerase 1 OS=Homo sapiens OX=9606 GN=TOP1 PE=1 SV=2	76811.9	94742.4	34464.7	61199.3	47046.7	21813.1	3.91765e+06	3.74462e+06	3.80838e+06	3.59378e+06	4.15878e+06	3.69962e+06	154212	184935	76034.4	102613	123896	65432.9
sp|P11388|TOP2A_HUMAN	TOP2A	DNA topoisomerase 2-alpha OS=Homo sapiens OX=9606 GN=TOP2A PE=1 SV=3	65080.1	63230.1	55201.8	69130.3	57463.2	56473.7	2.14786e+06	1.94607e+06	1.79233e+06	1.72484e+06	1.78762e+06	1.76746e+06	140348	149773	81418.3	101814	111111	83049.8
sp|Q02880|TOP2B_HUMAN	TOP2B	DNA topoisomerase 2-beta OS=Homo sapiens OX=9606 GN=TOP2B PE=1 SV=3	49329.5	34698.8	29936.2	266921	33603.3	17834.1	1.75883e+06	1.72085e+06	1.71625e+06	1.39658e+06	1.62371e+06	1.60184e+06	96260.6	98784.4	54412.1	66511.6	88108.6	41111
sp|Q92547|TOPB1_HUMAN	TOPBP1	DNA topoisomerase 2-binding protein 1 OS=Homo sapiens OX=9606 GN=TOPBP1 PE=1 SV=3	162169		130200			71948.2	192790	185413	184515	161608	159369	198377	24634.2	25347.1	21485.1	11452	18472.7
sp|Q13472|TOP3A_HUMAN	TOP3A	DNA topoisomerase 3-alpha OS=Homo sapiens OX=9606 GN=TOP3A PE=1 SV=1			14416.3	31587.9	21678.2		76669.5	72916.1	74528	70299.4	74198.7	71636.9	46150.8	38941.6	40181.8	34867.5	35100	40033.9
sp|O95985|TOP3B_HUMAN	TOP3B	DNA topoisomerase 3-beta-1 OS=Homo sapiens OX=9606 GN=TOP3B PE=1 SV=1	88803.5	83209.3	138815	132341	112915	129241	79710.4	72107.1	71005.5	76720.6	69234.7	61485.4	123601	119116	84779.6	117397	101505	92206.6
sp|Q969P6|TOP1M_HUMAN	TOP1MT	DNA topoisomerase I, mitochondrial OS=Homo sapiens OX=9606 GN=TOP1MT PE=1 SV=1							91735.7	40976.6	38678	34249.7		37496.8	92789.4	81270.8	92540	77661.6	89215.2	91503.8
sp|P27695|APEX1_HUMAN	APEX1	DNA-(apurinic or apyrimidinic site) endonuclease OS=Homo sapiens OX=9606 GN=APEX1 PE=1 SV=2	278302	287198	453426	269213	288079	426409	1.04496e+06	1.06981e+06	850399	868037	853705	797787	198502	210310	234085	220350	223285	226010
sp|O60870|KIN17_HUMAN	KIN	DNA/RNA-binding protein KIN17 OS=Homo sapiens OX=9606 GN=KIN PE=1 SV=2	59515.9	49543.8	55488.2	64010.9	36872.1	63537.1	245311	213505	246866	212657	224593	233858	51390.6	59677.5	41566.8	29208.4	46168	30206.6
sp|P29372|3MG_HUMAN	MPG	DNA-3-methyladenine glycosylase OS=Homo sapiens OX=9606 GN=MPG PE=1 SV=3	44462.6	48220.9	57527.8	44714.3	50191.1	54561	676592	688789	659775	525160	599582	631029	74006.6	80963.8	85772.6	92272.6	103967	88239.7
sp|P38935|SMBP2_HUMAN	IGHMBP2	DNA-binding protein SMUBP-2 OS=Homo sapiens OX=9606 GN=IGHMBP2 PE=1 SV=3	62040.3	44838.4	51415.7	60631.5	42559.3	55155.7	55459.6	52660.9	60369.5	61149.5	49068.6	45413.9	63941.6	70119.6	57923.9	57852.8	66089.7	48514.4
sp|P78527|PRKDC_HUMAN	PRKDC	DNA-dependent protein kinase catalytic subunit OS=Homo sapiens OX=9606 GN=PRKDC PE=1 SV=3	162043	147898	180652	149134	145316	175926	1.0433e+06	1.04369e+06	1.04083e+06	914439	970604	988361	200737	213867	22956.5	159393	154360	118630
tr|C9JZW8|C9JZW8_HUMAN	POLR2B	DNA-directed RNA polymerase (Fragment) OS=Homo sapiens OX=9606 GN=POLR2B PE=1 SV=1	139134	140280	138318	108830	144730	129333	199115	202518	200104	189173	147612	182395		25647.4		19045
sp|O95602|RPA1_HUMAN	POLR1A	DNA-directed RNA polymerase I subunit RPA1 OS=Homo sapiens OX=9606 GN=POLR1A PE=1 SV=2	65777.1	65894	71534.1	65311.8	62176.2	69166.1	352239	322220	336155	294077	298712	304450	60824.2	64978.1	36138.4	43846	47554.3	29488
sp|Q9H9Y6|RPA2_HUMAN	POLR1B	DNA-directed RNA polymerase I subunit RPA2 OS=Homo sapiens OX=9606 GN=POLR1B PE=1 SV=2	73918.3	72694.4	69609.6	65823.6	73178	67458.1	353288	351885	348831	336652	318315	319987	54450.1	69675	40419.2	52628.5	50427.3	40418.9
sp|O15446|RPA34_HUMAN	POLR1G	DNA-directed RNA polymerase I subunit RPA34 OS=Homo sapiens OX=9606 GN=POLR1G PE=1 SV=1	41914.2	42729.6	84662.6	44717.7	46466.9	81183.3	457562	405155	482212	384095	458291	411158	53235.7	64336.2	60446.5	50355	54033.8	45705
sp|Q3B726|RPA43_HUMAN	POLR1F	DNA-directed RNA polymerase I subunit RPA43 OS=Homo sapiens OX=9606 GN=POLR1F PE=1 SV=1	86427	70828.4	141403	106365	74537.8	123956	306108	276020	303735	274671	297892	267579	50829.2	57023.9	40613.3	50418.5	40401.3	35585.3
sp|Q9GZS1|RPA49_HUMAN	POLR1E	DNA-directed RNA polymerase I subunit RPA49 OS=Homo sapiens OX=9606 GN=POLR1E PE=1 SV=3	36816.1	76262.2	45721.4	38108.1	45250.3	51542.8	309523	270528	270235	233805	270492	249098	39952.8	43613.2	41827.4	37881	42750.7	36405.5
sp|P0CAP2|GRL1A_HUMAN	POLR2M	DNA-directed RNA polymerase II subunit GRINL1A OS=Homo sapiens OX=9606 GN=POLR2M PE=1 SV=1			12608.9	19738.4	15242	8015.48	59679.8		52521.7				48117.2	40117	34364.8	14825.1	39671.7	29034.3
sp|P24928|RPB1_HUMAN	POLR2A	DNA-directed RNA polymerase II subunit RPB1 OS=Homo sapiens OX=9606 GN=POLR2A PE=1 SV=2	172806	154133	179408	208210	162651	157593	404517	379852	387643	328623	346856	372662	28540.7	28650.7	21354.1	23755	25004.5	25220.7
sp|P30876|RPB2_HUMAN	POLR2B	DNA-directed RNA polymerase II subunit RPB2 OS=Homo sapiens OX=9606 GN=POLR2B PE=1 SV=1	238702	230583	214061	245951	235214	204352	355040	323883	321656	286773	308431	318680	26161.3	30080.8	18066.1	20816.7	23545.4	16310.1
sp|P19387|RPB3_HUMAN	POLR2C	DNA-directed RNA polymerase II subunit RPB3 OS=Homo sapiens OX=9606 GN=POLR2C PE=1 SV=2	236048	267512	228567	173948	240522	239245	379126	375481	375128	282977	281310	334495	27984.1	25265.7	15187.4	28886.3	22497.1	17016.7
sp|P62487|RPB7_HUMAN	POLR2G	DNA-directed RNA polymerase II subunit RPB7 OS=Homo sapiens OX=9606 GN=POLR2G PE=1 SV=1	112527	113779	97506	103051	119855	106806	313246	245084	281989	237668	240804	290484				12241.8		28496
sp|P36954|RPB9_HUMAN	POLR2I	DNA-directed RNA polymerase II subunit RPB9 OS=Homo sapiens OX=9606 GN=POLR2I PE=1 SV=1	51511.5	38344.4	18687.1	21619.2	45216.3	34808.5	96109.1	101210	98787.1	71096.5	79759.9	68651.2				16570.9
sp|O14802|RPC1_HUMAN	POLR3A	DNA-directed RNA polymerase III subunit RPC1 OS=Homo sapiens OX=9606 GN=POLR3A PE=1 SV=2	168939	165403	210343	211218	189453	200872	52016.8	36651.3	39764	46288.1	34407.5	43011.7	33393.3	44518.5	22715	34445.3	36510.2	24022.8
sp|Q9NW08|RPC2_HUMAN	POLR3B	DNA-directed RNA polymerase III subunit RPC2 OS=Homo sapiens OX=9606 GN=POLR3B PE=1 SV=2	95697.5	95325.4	116313	124471	101701	118492	36829.8	23227.2	31333.2	31001.8	36920.5	36327.3	22201.4	26288.2	14215.6	21894.8	21917.5	7429.72
sp|Q9BUI4|RPC3_HUMAN	POLR3C	DNA-directed RNA polymerase III subunit RPC3 OS=Homo sapiens OX=9606 GN=POLR3C PE=1 SV=1	89128.2	73831.1	82275.3	87494.1	73574.4	92854.6	53593.1	29495.4	30955	49190.4	48779.6			27898.9		30572.9	17644.8
sp|P05423|RPC4_HUMAN	POLR3D	DNA-directed RNA polymerase III subunit RPC4 OS=Homo sapiens OX=9606 GN=POLR3D PE=1 SV=2	112198	74836.6	118752	151049	88157.6	139693	57438	43615	50812.5	50099.8	39093.4	50477.7	28202.4	25974.6	23561.3	32241.8	32437.9	21864.6
sp|Q9NVU0|RPC5_HUMAN	POLR3E	DNA-directed RNA polymerase III subunit RPC5 OS=Homo sapiens OX=9606 GN=POLR3E PE=1 SV=1	111003	89100	128846	120641	98545.1	123993	50723.7	47529.2	55050.8	47585.6	42704.7	46421.1	29658.8	21187.8	37776	20000	24631	27571.2
sp|Q9H1D9|RPC6_HUMAN	POLR3F	DNA-directed RNA polymerase III subunit RPC6 OS=Homo sapiens OX=9606 GN=POLR3F PE=1 SV=1	81730.4	81231.2	87699	105618	95656.3	83208.1	37932.4		32754.4	19064				16867.4	16902	19023.4	18219.4	10867.4
sp|O00411|RPOM_HUMAN	POLRMT	DNA-directed RNA polymerase, mitochondrial OS=Homo sapiens OX=9606 GN=POLRMT PE=1 SV=2	42993.3	62585.7	46036.3	39296.7	64168.6	49898	217566	239989	216496	212829	247172	218172	493410	487903	493420	481189	425297	532810
sp|O15160|RPAC1_HUMAN	POLR1C	DNA-directed RNA polymerases I and III subunit RPAC1 OS=Homo sapiens OX=9606 GN=POLR1C PE=1 SV=1	152123	151350	161145	161417	160632	166372	229093	217760	203497	189455	185740	195424	38015	40561	27689.6	36150.2	34942.6	26286.4
sp|P19388|RPAB1_HUMAN	POLR2E	DNA-directed RNA polymerases I, II, and III subunit RPABC1 OS=Homo sapiens OX=9606 GN=POLR2E PE=1 SV=4	158343	146947	143979	142903	171695	190894	411214	371637	368543	356079	345555	349548	71617	67920.4	94993	100093	99307.3	98888.2
sp|P52434|RPAB3_HUMAN	POLR2H	DNA-directed RNA polymerases I, II, and III subunit RPABC3 OS=Homo sapiens OX=9606 GN=POLR2H PE=1 SV=4	125769	143208	152415	120761	209521	156005	214762	245654	241871	197066	190491	214259	49910.5	41795.6	42920	46016.9	42781.8	42247.5
sp|P62875|RPAB5_HUMAN	POLR2L	DNA-directed RNA polymerases I, II, and III subunit RPABC5 OS=Homo sapiens OX=9606 GN=POLR2L PE=1 SV=1		31011.5	46949.6		64989.1	41530.7	189364	168770	193714	151976	187566	157967						26022.2
sp|P31689|DNJA1_HUMAN	DNAJA1	DnaJ homolog subfamily A member 1 OS=Homo sapiens OX=9606 GN=DNAJA1 PE=1 SV=2	452350	434922	478806	416758	451802	494981	413335	371898	331304	374939	325464	333071	347840	355803	266743	364472	288793	266629
sp|O60884|DNJA2_HUMAN	DNAJA2	DnaJ homolog subfamily A member 2 OS=Homo sapiens OX=9606 GN=DNAJA2 PE=1 SV=1	218740	230129	247301	166791	192985	251660	156345	172625	139789	159251	143300	145515	164645	170737	160596	195831	185609	135332
sp|Q96EY1|DNJA3_HUMAN	DNAJA3	DnaJ homolog subfamily A member 3, mitochondrial OS=Homo sapiens OX=9606 GN=DNAJA3 PE=1 SV=2	67006.8	76403.9	65506.8	47080.1	73522.5	74983.3	301614	371698	285613	317258	353411	303067	720596	662378	774658	694215	611219	761597
sp|P25685|DNJB1_HUMAN	DNAJB1	DnaJ homolog subfamily B member 1 OS=Homo sapiens OX=9606 GN=DNAJB1 PE=1 SV=4	429267	377441	429518	414401	359958	434606	268337	258883	278865	260104	244864	286280	207830	217125	240457	241955	241613	219425
sp|Q9UBS4|DJB11_HUMAN	DNAJB11	DnaJ homolog subfamily B member 11 OS=Homo sapiens OX=9606 GN=DNAJB11 PE=1 SV=1	69071.8	109410	94754.5	61437.3	70162.7	83392.8	416254	412077	356798	399687	381626	344568	618863	551571	821642	569659	569173	761028
sp|Q9NXW2|DJB12_HUMAN	DNAJB12	DnaJ homolog subfamily B member 12 OS=Homo sapiens OX=9606 GN=DNAJB12 PE=1 SV=5		132476		190525			129883	151682	113403	139133	130563	125542	173904	174551	301949	235837	212010	276378
sp|Q8TBM8|DJB14_HUMAN	DNAJB14	DnaJ homolog subfamily B member 14 OS=Homo sapiens OX=9606 GN=DNAJB14 PE=1 SV=1							77743.7	76767.9	74977.2	76132.7	72699.3	89701.6	99643.5	94269.9	175154	139238	112481	149476
sp|Q9UDY4|DNJB4_HUMAN	DNAJB4	DnaJ homolog subfamily B member 4 OS=Homo sapiens OX=9606 GN=DNAJB4 PE=1 SV=1	255794	279576	344376	229009	236933	337681	102093	108734	115884	98677	99115.8	115313	105585	120513	111349	121820	115044	108078
sp|O75190|DNJB6_HUMAN	DNAJB6	DnaJ homolog subfamily B member 6 OS=Homo sapiens OX=9606 GN=DNAJB6 PE=1 SV=2	99318.4	121946	101813	123493	120387	106845	240490	201758	231606	181134	213914	221772			114100	93232.9
sp|Q96KC8|DNJC1_HUMAN	DNAJC1	DnaJ homolog subfamily C member 1 OS=Homo sapiens OX=9606 GN=DNAJC1 PE=1 SV=1		26569.5					104720	100646	97331.9	93623.9	96924.8	93772.4	116797	97888.2	150413	113056	96699.6	140067
sp|Q8IXB1|DJC10_HUMAN	DNAJC10	DnaJ homolog subfamily C member 10 OS=Homo sapiens OX=9606 GN=DNAJC10 PE=1 SV=2	78375.1	104170	66708.7	65181.6	98218.5	66631.5	278097	287130	250320	272139	272297	248058	438316	406148	420817	406156	367235	458582
sp|Q9NVH1|DJC11_HUMAN	DNAJC11	DnaJ homolog subfamily C member 11 OS=Homo sapiens OX=9606 GN=DNAJC11 PE=1 SV=2		58823.1	15013.2	258680			153038	180497	146110	161423	168363	139765	381239	340729	383963	351840	316059	379399
sp|O75165|DJC13_HUMAN	DNAJC13	DnaJ homolog subfamily C member 13 OS=Homo sapiens OX=9606 GN=DNAJC13 PE=1 SV=5	93796.9	74766.6	103578	107027	88961.3	118967	55908.5	45748.7	53501.6	54288.4	57710.2	53359.2	222306	222492	148791	201777	194509	174465
sp|Q6Y2X3|DJC14_HUMAN	DNAJC14	DnaJ homolog subfamily C member 14 OS=Homo sapiens OX=9606 GN=DNAJC14 PE=2 SV=2							60265.8	58349.5	53791.1	51935.7	40612	46702.3	89374.2	103883	83427.3	74191.5	64965.3	102657
sp|Q9Y2G8|DJC16_HUMAN	DNAJC16	DnaJ homolog subfamily C member 16 OS=Homo sapiens OX=9606 GN=DNAJC16 PE=2 SV=3		211384					56728.3	59890.7	47451.7	62828.1	59908	45331.5	87750.6	79441.3	88230.1	60103.7	69963.7	71817.1
sp|Q9NVM6|DJC17_HUMAN	DNAJC17	DnaJ homolog subfamily C member 17 OS=Homo sapiens OX=9606 GN=DNAJC17 PE=1 SV=1	19738.7		19012.9	22365.6	24555.1	21893.3	46436.1	46656.4	33904	47597	34783.3	45138.4		17998.6	27471.2	32150.8	12968.4	21312.7
sp|Q99543|DNJC2_HUMAN	DNAJC2	DnaJ homolog subfamily C member 2 OS=Homo sapiens OX=9606 GN=DNAJC2 PE=1 SV=4	202193	194399	234779	199941	194564	245969	111885	105269	96408.9	106203	111383	95141.4	102389	111293	72569.3	87777	84191	64883.7
sp|Q5F1R6|DJC21_HUMAN	DNAJC21	DnaJ homolog subfamily C member 21 OS=Homo sapiens OX=9606 GN=DNAJC21 PE=1 SV=2	253328	240374	280865	253711	249270	263056	57779.5	55401.3	60789.7	70133.1	61221.1	53221.3	49037.9	54166	39883.6	54275.8	45750.2	38182
sp|Q13217|DNJC3_HUMAN	DNAJC3	DnaJ homolog subfamily C member 3 OS=Homo sapiens OX=9606 GN=DNAJC3 PE=1 SV=1	45342.1	99604.4	43158.1	44764.8	58713	37467	210874	217911	195640	198783	196253	183266	312154	296267	389056	302926	304358	399996
sp|Q96LL9|DJC30_HUMAN	DNAJC30	DnaJ homolog subfamily C member 30, mitochondrial OS=Homo sapiens OX=9606 GN=DNAJC30 PE=1 SV=3							131555	98221.7	102773	102427	130340	94318.2	158255	136421	175313	168579	125869	199978
sp|Q99615|DNJC7_HUMAN	DNAJC7	DnaJ homolog subfamily C member 7 OS=Homo sapiens OX=9606 GN=DNAJC7 PE=1 SV=2	277429	238429	240630	252375	233857	228400	74435.7	69430.5	71784.6	67096.6	70844.9	72122.3	72733.6	87957.2	61204.3	75005.9	72757.8	57040.2
sp|O75937|DNJC8_HUMAN	DNAJC8	DnaJ homolog subfamily C member 8 OS=Homo sapiens OX=9606 GN=DNAJC8 PE=1 SV=2	57915.4	59641.7	66664.5	55969.3	45657.5	68682	124659	97487.2	118709	111329	108049	114302	42978.9	42011.9	65015.5	56596	50968.5	57427.7
sp|Q8WXX5|DNJC9_HUMAN	DNAJC9	DnaJ homolog subfamily C member 9 OS=Homo sapiens OX=9606 GN=DNAJC9 PE=1 SV=1		9864.16	33895.1	35475.8	27920.4	20743.8	288657	255653	261389	223184	223377	239837	58671.9	50782.7	102877	97960.6	86187.8	109538
sp|Q9UPQ8|DOLK_HUMAN	DOLK	Dolichol kinase OS=Homo sapiens OX=9606 GN=DOLK PE=1 SV=1		31173.8					137208	178958	155402	154810	147282	135880	203661	209598	222701	200119	195712	241530
sp|O60762|DPM1_HUMAN	DPM1	Dolichol-phosphate mannosyltransferase subunit 1 OS=Homo sapiens OX=9606 GN=DPM1 PE=1 SV=1		40255.6			722256		371251	392185	318870	336630	344745	301126	417920	352231	469590	424388	411042	525652
sp|Q9Y672|ALG6_HUMAN	ALG6	Dolichyl pyrophosphate Man9GlcNAc2 alpha-1,3-glucosyltransferase OS=Homo sapiens OX=9606 GN=ALG6 PE=1 SV=2	73762.5			45001.6	78824.3	68659.9	80569.2	101427	108171	95744.7	82735.1	80833.1	155393	138437	214463	228042	206918	231396
sp|Q86YN1|DOPP1_HUMAN	DOLPP1	Dolichyldiphosphatase 1 OS=Homo sapiens OX=9606 GN=DOLPP1 PE=2 SV=1		32582.2					59372.7	112092	70672.6	87806	64610.6	67337.7	103858	85386.2	131040	159688	131924	198976
sp|P39656|OST48_HUMAN	DDOST	Dolichyl-diphosphooligosaccharide--protein glycosyltransferase 48 kDa subunit OS=Homo sapiens OX=9606 GN=DDOST PE=1 SV=4	30902	163907			4926.61	1.32157e+06	1.23501e+06	1.23817e+06	1.04936e+06	1.18387e+06	1.18495e+06	1.04346e+06	1.70064e+06	1.51634e+06	1.83726e+06	1.50979e+06	1.39699e+06	1.9426e+06
sp|P04843|RPN1_HUMAN	RPN1	Dolichyl-diphosphooligosaccharide--protein glycosyltransferase subunit 1 OS=Homo sapiens OX=9606 GN=RPN1 PE=1 SV=1	204826	200312	29557.4	161681	40358.3	29499.8	1.91472e+06	1.94546e+06	1.61827e+06	1.80364e+06	1.86727e+06	1.54914e+06	2.06605e+06	1.8589e+06	2.78307e+06	2.19352e+06	1.78493e+06	2.38183e+06
sp|P04844|RPN2_HUMAN	RPN2	Dolichyl-diphosphooligosaccharide--protein glycosyltransferase subunit 2 OS=Homo sapiens OX=9606 GN=RPN2 PE=1 SV=3	17690.3	333134				5524.1	1.48373e+06	1.67765e+06	1.34723e+06	1.513e+06	1.37177e+06	1.39217e+06	2.00994e+06	1.81981e+06	2.38076e+06	2.12864e+06	1.94743e+06	2.67745e+06
sp|P61803|DAD1_HUMAN	DAD1	Dolichyl-diphosphooligosaccharide--protein glycosyltransferase subunit DAD1 OS=Homo sapiens OX=9606 GN=DAD1 PE=1 SV=3							520571	549873	540838	582694	599825	528709	600435	483400	942393	692170	722233	1.34738e+06
sp|P46977|STT3A_HUMAN	STT3A	Dolichyl-diphosphooligosaccharide--protein glycosyltransferase subunit STT3A OS=Homo sapiens OX=9606 GN=STT3A PE=1 SV=2	72498.1	156229	5115.69			9554.14	1.03943e+06	1.06921e+06	875132	979140	1.07162e+06	833346	1.22502e+06	1.0845e+06	1.45783e+06	1.11407e+06	1.02693e+06	1.45998e+06
sp|Q8TCJ2|STT3B_HUMAN	STT3B	Dolichyl-diphosphooligosaccharide--protein glycosyltransferase subunit STT3B OS=Homo sapiens OX=9606 GN=STT3B PE=1 SV=1	22494.3	72978.4	179576		191241		318495	382800	309554	321078	367168	296046	395691	368397	448975	354517	313421	424206
sp|Q9Y673|ALG5_HUMAN	ALG5	Dolichyl-phosphate beta-glucosyltransferase OS=Homo sapiens OX=9606 GN=ALG5 PE=1 SV=1		41298.8		78345.7		75208.7	135138	173339	117741	163408	133435	129361	176900	156723	187854	156819	134077	190490
sp|Q5BKT4|AG10A_HUMAN	ALG10	Dol-P-Glc:Glc(2)Man(9)GlcNAc(2)-PP-Dol alpha-1,2-glucosyltransferase OS=Homo sapiens OX=9606 GN=ALG10 PE=1 SV=1							94327.7	96094.6	78375.5	90242.2	98127.7	84227.1	141066	128301	188087	163909	113756	180458
sp|Q92685|ALG3_HUMAN	ALG3	Dol-P-Man:Man(5)GlcNAc(2)-PP-Dol alpha-1,3-mannosyltransferase OS=Homo sapiens OX=9606 GN=ALG3 PE=1 SV=1		26651.7					145737	170020	140108	154438	147156	142643	224357	208430	241389	218440	209013	290919
sp|Q9BV10|ALG12_HUMAN	ALG12	Dol-P-Man:Man(7)GlcNAc(2)-PP-Dol alpha-1,6-mannosyltransferase OS=Homo sapiens OX=9606 GN=ALG12 PE=1 SV=1							32927.9	44517.1	41104.1	26514	34958	9918.83	44188.7	32726.2	36591.2	45823.5	35950.6	45369.2
sp|P49959|MRE11_HUMAN	MRE11	Double-strand break repair protein MRE11 OS=Homo sapiens OX=9606 GN=MRE11 PE=1 SV=3	52521.3	57647.4	89599.2	63001.5	56621.6	87100.1	748071	747463	718410	618975	621768	686235	58448.8	70899.9	35330.4	54577.3	55093.9	33550.5
sp|O60216|RAD21_HUMAN	RAD21	Double-strand-break repair protein rad21 homolog OS=Homo sapiens OX=9606 GN=RAD21 PE=1 SV=2	74972.6	79152.7	58276.6	55798.9	68529	61839.2	1.48814e+06	1.35219e+06	1.39185e+06	1.23085e+06	1.26892e+06	1.35579e+06	62589.4	74336.2	44461.9	52659.2	53390.6	41794.7
sp|O95793|STAU1_HUMAN	STAU1	Double-stranded RNA-binding protein Staufen homolog 1 OS=Homo sapiens OX=9606 GN=STAU1 PE=1 SV=2			25797.7	49854	30597.7	36228	27990.6	33353.8	48388.7	41887.9	30594.9	22867.1	61993.5	57307.9	49800.8	67719.8	60487.1	44902.2
sp|Q9NUL3|STAU2_HUMAN	STAU2	Double-stranded RNA-binding protein Staufen homolog 2 OS=Homo sapiens OX=9606 GN=STAU2 PE=1 SV=2	93406.4	92050.3	108508	91662.8	74403.8	125418	87802.3	83627.8	71846.2	89581.3	94035.8	68154	111283	116249	111509	109926	92186.7	96643.4
sp|P55265|DSRAD_HUMAN	ADAR	Double-stranded RNA-specific adenosine deaminase OS=Homo sapiens OX=9606 GN=ADAR PE=1 SV=4	51430.2	51845.1	47120	45053.5	43708.6	46567.8	1.12747e+06	1.01824e+06	1.0637e+06	921464	961549	1.02718e+06	104663	119248	73469.7	77806.2	81016.4	59176
sp|P78563|RED1_HUMAN	ADARB1	Double-stranded RNA-specific editase 1 OS=Homo sapiens OX=9606 GN=ADARB1 PE=1 SV=1	39049.5		45113	21399.1	28309.6	78941.5	322131	295450	325575	280003	254157	335222	35042.7	40235.8	27521	33666.3	44445.4	24835.9
tr|A0A1B0GW05|A0A1B0GW05_HUMAN	DPY19L1	Dpy-19 like C-mannosyltransferase 1 OS=Homo sapiens OX=9606 GN=DPY19L1 PE=1 SV=1							235131	304861	224905	189573	260516	213652	236096	206106	300830	196340	172329	213304
sp|Q14919|NC2A_HUMAN	DRAP1	Dr1-associated corepressor OS=Homo sapiens OX=9606 GN=DRAP1 PE=1 SV=3	129622	88155.2	114499	159983	121297	134639	92310.9	98494.2	89918.3	97742.7	61770.6	90124.4	20802	24883.5	11905.8	13136	12121.3	15071.2
sp|Q16643|DREB_HUMAN	DBN1	Drebrin OS=Homo sapiens OX=9606 GN=DBN1 PE=1 SV=4	555203	592973	403116	517408	609609	400314	293875	262112	309137	279003	219127	287842	123668	131100	104924	119700	113117	94542.2
sp|Q9UJU6|DBNL_HUMAN	DBNL	Drebrin-like protein OS=Homo sapiens OX=9606 GN=DBNL PE=1 SV=1	552055	522510	459092	537225	596021	476631	54114.9	37838.4	83124.1	46613.7	58748.3	84069.5	86941.9	78313	81999.1	81371.3	77319	71145.7
sp|P54750|PDE1A_HUMAN	PDE1A	Dual specificity calcium/calmodulin-dependent 3',5'-cyclic nucleotide phosphodiesterase 1A OS=Homo sapiens OX=9606 GN=PDE1A PE=1 SV=2	201322	218638	179545	230246	217913	165665	61798.8	39321.4	59349.9	25753.6	57676.8	43424.4		50215		33549	59925.2	40315.8
sp|Q02750|MP2K1_HUMAN	MAP2K1	Dual specificity mitogen-activated protein kinase kinase 1 OS=Homo sapiens OX=9606 GN=MAP2K1 PE=1 SV=2	111567	117624	113008	98800.3	115505	120922	49258.7	62363.4	49454.8	46007.9	49303.6	66158.6	26642.8	32026.9	19056	35550.2	29080.8	25448.2
sp|P36507|MP2K2_HUMAN	MAP2K2	Dual specificity mitogen-activated protein kinase kinase 2 OS=Homo sapiens OX=9606 GN=MAP2K2 PE=1 SV=1	142709	140169	140990	135989	155977	127619		46317.8	32925.5	39654.7	19325.5	51456.6		14374.3	67244.1		28138	33952.9
sp|P46734|MP2K3_HUMAN	MAP2K3	Dual specificity mitogen-activated protein kinase kinase 3 OS=Homo sapiens OX=9606 GN=MAP2K3 PE=1 SV=2	106539	102993	119806	94166.4	106479	128096	81318.2	84310.1	68840.8	80431.8	76468.8	72804.2	40125.8	44885.1	32283.2	41843.6	39199.5	33133
sp|P52564|MP2K6_HUMAN	MAP2K6	Dual specificity mitogen-activated protein kinase kinase 6 OS=Homo sapiens OX=9606 GN=MAP2K6 PE=1 SV=1	51773.9	43856.2	72342.5	63147.2	67200.3	79539.1	40891.8	34557	35073.8	31519.2	42891.8	41358.3	33715.4	24053.1	33751.6	30991.9	33085.7	29363.7
sp|O14733|MP2K7_HUMAN	MAP2K7	Dual specificity mitogen-activated protein kinase kinase 7 OS=Homo sapiens OX=9606 GN=MAP2K7 PE=1 SV=2		63886.1	56068	53758.6			50973	42674.7	48927.3	44939.8	50076.9	59359.1	42344	57933.1	99250	58202.7	77595.9	55612.5
sp|P49761|CLK3_HUMAN	CLK3	Dual specificity protein kinase CLK3 OS=Homo sapiens OX=9606 GN=CLK3 PE=1 SV=3	42185.5	21129.9	28282.5		42159.7	41098.7	180115	175821	155845	139620	150437	147130	19841.8	24886.4	16882.4	33303.2	23860.4	33725.7
sp|P33981|TTK_HUMAN	TTK	Dual specificity protein kinase TTK OS=Homo sapiens OX=9606 GN=TTK PE=1 SV=2	61885.6	52853.8	69130.1	81748.2	63361.2	80575.2	92184.2	78105.8	65630	78228.9	75619.6	65760.5	72557.2	72087	58486.6	64075.6	61084.1	55508.1
sp|Q9UNI6|DUS12_HUMAN	DUSP12	Dual specificity protein phosphatase 12 OS=Homo sapiens OX=9606 GN=DUSP12 PE=1 SV=1	274180	229233	271565	280724	310706	303169	33559	42811.3	83310.1	93655.5	89739.4		17241.5	20912	37093.7	43797.8	21262.2	26919.2
sp|Q13627|DYR1A_HUMAN	DYRK1A	Dual specificity tyrosine-phosphorylation-regulated kinase 1A OS=Homo sapiens OX=9606 GN=DYRK1A PE=1 SV=2	50712.3	39956.4	63442.8	67752.2	43699.8	61341.5	77631.3	58535.2	65925.3	75974.7	79774.9	65181	36360	46263.8		26084.8
sp|Q7RTS9|DYM_HUMAN	DYM	Dymeclin OS=Homo sapiens OX=9606 GN=DYM PE=1 SV=1	64300.5	101305	73804.9	68499.5	113448	94490.6			18372.4		21187.4	69215.6	36892.9	34273.2	30677.4	68365	46921.2	39648.1
sp|Q14203|DCTN1_HUMAN	DCTN1	Dynactin subunit 1 OS=Homo sapiens OX=9606 GN=DCTN1 PE=1 SV=3	192172	186913	187804	218175	191957	208352	91513.5	83344.5	94295.7	85320.6	83804.8	92741.2	159307	164145	144724	140692	124703	131083
sp|Q13561|DCTN2_HUMAN	DCTN2	Dynactin subunit 2 OS=Homo sapiens OX=9606 GN=DCTN2 PE=1 SV=4	154806	144220	156256	159356	190766	197476	110021	90307.4	110645	105072	97402.2	114621	158283	155078	290259	295382	243365	287786
sp|O75935|DCTN3_HUMAN	DCTN3	Dynactin subunit 3 OS=Homo sapiens OX=9606 GN=DCTN3 PE=1 SV=1	148103	76557	116218	150429	129841	99750.5	65631.9	48836.1	45209.5	63842.2	62969.7	137780	137162	73321.2	211562	181475	173125	260449
sp|Q9UJW0|DCTN4_HUMAN	DCTN4	Dynactin subunit 4 OS=Homo sapiens OX=9606 GN=DCTN4 PE=1 SV=1	140275	136646	137581	125458	138828	149930	75091.1	68419.5	85839.4	72153.2	82637.7	72029	121322	115657	115325	121193	95662.1	101477
sp|Q9BTE1|DCTN5_HUMAN	DCTN5	Dynactin subunit 5 OS=Homo sapiens OX=9606 GN=DCTN5 PE=1 SV=1	57082.5	71057.7	72019.6	53861.7	78668.5	102355	49474.3	53818.9		28839.2		49455.9	87909.3	71374.8	75716.7	91316.9	82361.4	84741.8
sp|O00399|DCTN6_HUMAN	DCTN6	Dynactin subunit 6 OS=Homo sapiens OX=9606 GN=DCTN6 PE=1 SV=1		97664.6	86283.2	169581	132204	94356.9	104939	60577	103263	86511.3		83694.5	129440	94373.1	140473	130532	104808	93717.6
tr|A0A0D9SFE4|A0A0D9SFE4_HUMAN	DNM1	dynamin GTPase OS=Homo sapiens OX=9606 GN=DNM1 PE=1 SV=1	112886	108034	153479	122541	129269	171401	206120	144335	206218	153097	183278	195804	231331	244748	182809	189212	188331	159218
sp|Q05193|DYN1_HUMAN	DNM1	Dynamin-1 OS=Homo sapiens OX=9606 GN=DNM1 PE=1 SV=2	80883.9	71655.1	99166	84885.1	89182.2	100242	115116	98560.1	112248	103906	110979	110695	147414	160086	113252	123393	128129	106809
sp|O00429|DNM1L_HUMAN	DNM1L	Dynamin-1-like protein OS=Homo sapiens OX=9606 GN=DNM1L PE=1 SV=2	132442	125568	194561	153352	158295	237827	122421	109576	124698	115928	116875	116679	110481	113677	106721	133790	129669	95498.4
sp|P50570|DYN2_HUMAN	DNM2	Dynamin-2 OS=Homo sapiens OX=9606 GN=DNM2 PE=1 SV=2	118019	116799	160242	129522	133265	168847	213920	207158	237523	201076	202035	235669	254097	280432	196305	239872	220272	197793
sp|Q6XZF7|DNMBP_HUMAN	DNMBP	Dynamin-binding protein OS=Homo sapiens OX=9606 GN=DNMBP PE=1 SV=1	65692.4	65035.2	69838.5	67927.5	61412.4	74617.3	55787.6	49039.3	63166.7	42128.9	56159.9	60736.7	54954	59053	45664	38886.9	48425.9	37945.4
sp|O60313|OPA1_HUMAN	OPA1	Dynamin-like 120 kDa protein, mitochondrial OS=Homo sapiens OX=9606 GN=OPA1 PE=1 SV=3	100664	52975	18030.3			17012.9	204654	238238	193519	211445	225734	191536	588886	524337	540505	478784	439140	545709
sp|Q96MX6|DAA10_HUMAN	DNAAF10	Dynein axonemal assembly factor 10 OS=Homo sapiens OX=9606 GN=DNAAF10 PE=1 SV=1	101718	81756.1	99009.9	107510	85787.2	105603		20384	32763.4	28757.2	17549.4	48372.4	62352	61579.2	72472.2	74184.6	60427.2	56500.3
sp|Q86Y56|DAAF5_HUMAN	DNAAF5	Dynein axonemal assembly factor 5 OS=Homo sapiens OX=9606 GN=DNAAF5 PE=1 SV=4	145867	131850	196341	178504	156324	191079	68055.7	60305.9	63749.3	58755.2	61282.5	63328.9	69181.1	76747.2	45035.7	72937.7	67599.2	52521.8
sp|Q8IVF4|DYH10_HUMAN	DNAH10	Dynein axonemal heavy chain 10 OS=Homo sapiens OX=9606 GN=DNAH10 PE=1 SV=4							110534	89494.1	107996	78649.3	103893	98008.4	28846.7	24269.9		17577.1	24760.2	20053.4
sp|Q8TD57|DYH3_HUMAN	DNAH3	Dynein axonemal heavy chain 3 OS=Homo sapiens OX=9606 GN=DNAH3 PE=2 SV=1	66256.7		102164	68969.9	78303.1	87515.1	59619.2	50863.5	103382	44109	63856.9	100851				33473.3
sp|Q96JB1|DYH8_HUMAN	DNAH8	Dynein axonemal heavy chain 8 OS=Homo sapiens OX=9606 GN=DNAH8 PE=1 SV=2	995931	1.33263e+06	948180	1.27027e+06	1.26668e+06	915778	9692.3		9634.31			708037	19339	10345.8	29036.7	21341.9	13742.8	16246.6
sp|Q96FJ2|DYL2_HUMAN	DYNLL2	Dynein light chain 2, cytoplasmic OS=Homo sapiens OX=9606 GN=DYNLL2 PE=1 SV=1	115377	103453	108153	84985.8	96050.1	96685.2	158472	125507	172935	148060	139054	132768	61070.5	58130.5	78901.1	85496	82718.5	88919.4
sp|Q9NP97|DLRB1_HUMAN	DYNLRB1	Dynein light chain roadblock-type 1 OS=Homo sapiens OX=9606 GN=DYNLRB1 PE=1 SV=3					17740.5		23850.2	26344	28625.7		24398.2	25883	35690.1	30006.5	134998	105428	88387.1	150964
sp|P51808|DYLT3_HUMAN	DYNLT3	Dynein light chain Tctex-type 3 OS=Homo sapiens OX=9606 GN=DYNLT3 PE=1 SV=1	57995.1	74166.1	53550.3	36175.3	63396.7	75863.4	44127.6	50843.7			64632.4		114089	116272	150217	125676	96195.8	152954
tr|A0A494C1U5|A0A494C1U5_HUMAN	DST	Dystonin (Fragment) OS=Homo sapiens OX=9606 GN=DST PE=1 SV=1	17491.5		29425.4	22007.5	22685.8	27934.7	50039.5	32629.7	46590.9	36550.3	42324.3	48128	75746.4	64251.2	21170.1	41737.1	31235	36066.9
sp|Q03001|DYST_HUMAN	DST	Dystonin OS=Homo sapiens OX=9606 GN=DST PE=1 SV=4	45127.8	34834.1	55058.5	56666.4	39938.9	63101.7	72356.3	61491.4	74985.2	68414.3	68283.3	71582.2	86450.6	88306.4	40557.5	72516.7	73982.9	65292.1
sp|Q14118|DAG1_HUMAN	DAG1	Dystroglycan 1 OS=Homo sapiens OX=9606 GN=DAG1 PE=1 SV=2	88964.3	120325	72305.4	91573.8	140572	75984	99281.1	89021.9	111083	100934	93606.6	107454	212489	225161	214740	205268	207120	197905
sp|P11532|DMD_HUMAN	DMD	Dystrophin OS=Homo sapiens OX=9606 GN=DMD PE=1 SV=3	43297.8	42006.5	54927.1	66171	53888.2	53105.6	82925.5	67953.1	74016.3	68617	55654.1	75549.3	115266	111967	126918	142440	134374	124212
sp|Q96L91|EP400_HUMAN	EP400	E1A-binding protein p400 OS=Homo sapiens OX=9606 GN=EP400 PE=1 SV=4		51717.9			129706		249715	227679	225779	199057	228094	223068	17806	18091.9	60450.1	33715.5	25182.9	75443.8
sp|O00257|CBX4_HUMAN	CBX4	E3 SUMO-protein ligase CBX4 OS=Homo sapiens OX=9606 GN=CBX4 PE=1 SV=3	34739.6	21610.1	30040.5	23824.9	11696.5	49980.2	352874	303233	337328	290159	331111	303029		23046.5		17581.9	83515.8	92808.7
sp|O75925|PIAS1_HUMAN	PIAS1	E3 SUMO-protein ligase PIAS1 OS=Homo sapiens OX=9606 GN=PIAS1 PE=1 SV=2	58394.2	31130.5	38887.5	30403.6	34378	44181.4	317130	290543	298791	257807	280164	294258		16978.2	158737	23400.6
sp|P49792|RBP2_HUMAN	RANBP2	E3 SUMO-protein ligase RanBP2 OS=Homo sapiens OX=9606 GN=RANBP2 PE=1 SV=2	61996.4	64355.1	53802.8	56088	56557.9	58303.5	518237	505891	455709	436563	473561	443848	214942	213469	124968	172494	159513	226442
sp|O96006|ZBED1_HUMAN	ZBED1	E3 SUMO-protein ligase ZBED1 OS=Homo sapiens OX=9606 GN=ZBED1 PE=1 SV=1	57964	60682.1	73765.3	76837.4	64072.5	89697.8	585097	557312	581256	474919	501455	527478	18493.3	31296.2	14193.5	19571.1	26106
sp|Q9H920|RN121_HUMAN	RNF121	E3 ubiquitin ligase RNF121 OS=Homo sapiens OX=9606 GN=RNF121 PE=1 SV=1							96059.6	87944.5	80708	71765.4	82561.3	101203	203127	173841	236119	155438	159605	241844
sp|Q14258|TRI25_HUMAN	TRIM25	E3 ubiquitin/ISG15 ligase TRIM25 OS=Homo sapiens OX=9606 GN=TRIM25 PE=1 SV=2	142648	128262	158874	141209	132171	171539	122452	114550	115812	116803	126774	115968	182707	192584	155291	170002	166339	145725
sp|Q9UKV5|AMFR_HUMAN	AMFR	E3 ubiquitin-protein ligase AMFR OS=Homo sapiens OX=9606 GN=AMFR PE=1 SV=2							64905	52182.7	41770.1	53988.9	59082.5	50673.5	93208.5	96761.1	114785	83855.8	76744.3	106505
sp|Q9Y4X5|ARI1_HUMAN	ARIH1	E3 ubiquitin-protein ligase ARIH1 OS=Homo sapiens OX=9606 GN=ARIH1 PE=1 SV=2	315013	293758	239220	318783	334256	254520	55836.9	39516.7	60459.8	52024.5	58034.9	63946.7	27826.5	20060.4		15451.5	23121.1
sp|O95376|ARI2_HUMAN	ARIH2	E3 ubiquitin-protein ligase ARIH2 OS=Homo sapiens OX=9606 GN=ARIH2 PE=1 SV=1	506834	508878	420530	539258	578591	435804	50441.8	9653.15	44463.3		36887.1	37077.3	14530.6	10047.4	4717.53	5967.24	4516.05
sp|Q5VTR2|BRE1A_HUMAN	RNF20	E3 ubiquitin-protein ligase BRE1A OS=Homo sapiens OX=9606 GN=RNF20 PE=1 SV=2	73809	56996.4	96010.1	70716.3	73820.6	105567	540252	488648	496564	463204	456801	461226	60401.9	70940.9	49707	46136	57568.1	45354.3
sp|O75150|BRE1B_HUMAN	RNF40	E3 ubiquitin-protein ligase BRE1B OS=Homo sapiens OX=9606 GN=RNF40 PE=1 SV=5	71270.5	57142	92746.8	65902	73614.2	99544.7	555770	459124	478971	434093	431883	449597	57333	69569.3	41406.2	49171.8	60651.2	43810.1
sp|P22681|CBL_HUMAN	CBL	E3 ubiquitin-protein ligase CBL OS=Homo sapiens OX=9606 GN=CBL PE=1 SV=2	60285.1	38207	59105.7	64216	42391.3	45349	34852.1	42722	58709.1		70671.9	48332.6	41923.6	55209.5	44763.6	43255.9	47516.9	37637.4
sp|Q13191|CBLB_HUMAN	CBLB	E3 ubiquitin-protein ligase CBL-B OS=Homo sapiens OX=9606 GN=CBLB PE=1 SV=2	47813.1		61300.5	46006	86139.6	85908.3	62796.2	59710.7	81494.8	41187.3	56629.8	44612.1	49956.6	28483.9	22569	52146.3	64368.2	52520.4
sp|Q9UNE7|CHIP_HUMAN	STUB1	E3 ubiquitin-protein ligase CHIP OS=Homo sapiens OX=9606 GN=STUB1 PE=1 SV=2	289069	259464	250179	265513	303880	258303	94663.4	92860	91178.9	80886.7	108217	102550	112066	117348	151571	135508	152561	139500
sp|Q9ULT8|HECD1_HUMAN	HECTD1	E3 ubiquitin-protein ligase HECTD1 OS=Homo sapiens OX=9606 GN=HECTD1 PE=1 SV=4	375559	356331	334873	413906	351081	336638	35240.6	30378.5	52100.9	37185.2	51747.8	60313.2	32812.4	34127.7	27264	28286.6	28283	39332.1
sp|Q5T447|HECD3_HUMAN	HECTD3	E3 ubiquitin-protein ligase HECTD3 OS=Homo sapiens OX=9606 GN=HECTD3 PE=1 SV=1	247233	264542	235459	262571	217175	213466	35444.4	42444.1	37637.3	30315.4	31764.9	65073.6	39911.9	32834.1	25537.2	41568.6	46690.2	20783.9
sp|O95714|HERC2_HUMAN	HERC2	E3 ubiquitin-protein ligase HERC2 OS=Homo sapiens OX=9606 GN=HERC2 PE=1 SV=2	83238.7	60117.3	64081.6	102236	67434.4	73315.6	34906.1	20642.6	37027.1	22519.5	17239.5	26608.8	63532.8	69687.3	16183.9	63794.8	63431.2	55858.4
sp|Q7Z6Z7|HUWE1_HUMAN	HUWE1	E3 ubiquitin-protein ligase HUWE1 OS=Homo sapiens OX=9606 GN=HUWE1 PE=1 SV=3	709295	675834	583080	726809	679652	576306	51696.7	49817.8	69240.3	48618.6	70040.7	75845.9	31051.1	34811.7	15608.6	28522.7	28954.7	21960.8
sp|Q96J02|ITCH_HUMAN	ITCH	E3 ubiquitin-protein ligase Itchy homolog OS=Homo sapiens OX=9606 GN=ITCH PE=1 SV=2	79653.7	74547.8	91570.7	76736	79683.2	96836.7	77884.3	73336.2	72799.6	73048.3	71873.4	74889.7	79875.8	75007.4	61083.6	70020.3	59135.4	69941.6
sp|Q9NQC1|JADE2_HUMAN	JADE2	E3 ubiquitin-protein ligase Jade-2 OS=Homo sapiens OX=9606 GN=JADE2 PE=1 SV=2			23310.9	10585.9	7131.79	16209.5	168802	129675	149707	123172	133873	126010	8665.63	10087.7	5287.31	3085.02
sp|Q9P0J7|KCMF1_HUMAN	KCMF1	E3 ubiquitin-protein ligase KCMF1 OS=Homo sapiens OX=9606 GN=KCMF1 PE=1 SV=2	227265	168846	160704	169521	191330	201016			13024.8		8865.02	10841.4	19324.8	21537.1	15372.5	19635.4	18902.5	13917.9
sp|O94822|LTN1_HUMAN	LTN1	E3 ubiquitin-protein ligase listerin OS=Homo sapiens OX=9606 GN=LTN1 PE=1 SV=6	98318.5	88820.7	116679	106267	95921.3	115012	56770.6	49090.4	57115.8	55098.6	55519	59958.7	62533.4	64510.2	49250.6	49408.5	50611.5	42767.3
sp|Q6UWE0|LRSM1_HUMAN	LRSAM1	E3 ubiquitin-protein ligase LRSAM1 OS=Homo sapiens OX=9606 GN=LRSAM1 PE=1 SV=1	82835.1	79930.5	91059.5	109010	98446.9	102544	32376.5	16165.1	31609.2	32064.8	26408	30233.6	24161.5	23290.5	30012.4	20982	30012.6	18019.6
sp|Q9NX47|MARH5_HUMAN	MARCHF5	E3 ubiquitin-protein ligase MARCHF5 OS=Homo sapiens OX=9606 GN=MARCHF5 PE=1 SV=1		96906.9	70004			258607	93892.7	132977	110440	85137.1	97756.9	93028.7	309473	266600	334316	406889	332295	450462
sp|O60337|MARH6_HUMAN	MARCHF6	E3 ubiquitin-protein ligase MARCHF6 OS=Homo sapiens OX=9606 GN=MARCHF6 PE=1 SV=2							104099	121467	90431.6	76284	93825.2	124866	138098	120090	123669	127011	122011	147517
sp|O60291|MGRN1_HUMAN	MGRN1	E3 ubiquitin-protein ligase MGRN1 OS=Homo sapiens OX=9606 GN=MGRN1 PE=1 SV=2	48563.4			54143.9	76546.9	95116.3	42730.1	36419.5	42029.3		18181.8	59374.3	89619.6	105143	85556.3	91832.7	94919.5	100700
sp|Q86YT6|MIB1_HUMAN	MIB1	E3 ubiquitin-protein ligase MIB1 OS=Homo sapiens OX=9606 GN=MIB1 PE=1 SV=1		5343.37	59159.7	62020.6		57387.8	55974.9	77379.6	79352.1	50266.9	81445.9	89748.2	124913	129431	130061	93495.2	100371	108271
sp|O15344|TRI18_HUMAN	MID1	E3 ubiquitin-protein ligase Midline-1 OS=Homo sapiens OX=9606 GN=MID1 PE=1 SV=1	54712.3	45316.8	59948.4	76809.5	49452.6	68422.1	37793	36637.5	42652.2	36864.9	48917.4	44735.8	45953.8	55205.3	29188.3	28595.4	27625.5	28633.2
sp|O75592|MYCB2_HUMAN	MYCBP2	E3 ubiquitin-protein ligase MYCBP2 OS=Homo sapiens OX=9606 GN=MYCBP2 PE=1 SV=4	57530.4	36195.1	65635.5	71426.6	47489.8	63992.5	58841.4	54733.9	52346.8	60447.8	64437.2	55813.6	137312	145883	23362.7	128828	110023	96152.8
sp|P46934|NEDD4_HUMAN	NEDD4	E3 ubiquitin-protein ligase NEDD4 OS=Homo sapiens OX=9606 GN=NEDD4 PE=1 SV=4	64453.3	39911.2	48934.8	44591	66067.5	58368.4							10809.5	8486.58	5434.53	8408.38	13348.8	5613.57
sp|Q96PU5|NED4L_HUMAN	NEDD4L	E3 ubiquitin-protein ligase NEDD4-like OS=Homo sapiens OX=9606 GN=NEDD4L PE=1 SV=2	124399	88270.3	87202.7	151277	69748.1	63038	47301.2	35394.5	50701.1	34228.3	48964.7	56069.6	235804	29514.4	13343.7	16589.8	75748.6	22417.6
tr|A0A6Q8PHK0|A0A6Q8PHK0_HUMAN	TRIP12	E3 ubiquitin-protein ligase OS=Homo sapiens OX=9606 GN=TRIP12 PE=1 SV=1			14171.7	21209.3			227217	303759	260572	222982	232353	287947	18822	21790.5	16233.5		15672.6	14909.1
sp|Q9NS91|RAD18_HUMAN	RAD18	E3 ubiquitin-protein ligase RAD18 OS=Homo sapiens OX=9606 GN=RAD18 PE=1 SV=2	56270.9	53220.6	73213.6	47369.1	55047	58442.3	215556	213585	188924	185646	185291	188362	34047.7	34604.3	42693.7	32865.1	26778.5	25074.9
sp|Q7Z6E9|RBBP6_HUMAN	RBBP6	E3 ubiquitin-protein ligase RBBP6 OS=Homo sapiens OX=9606 GN=RBBP6 PE=1 SV=1		39177.1	44197.7	163878	21879.2	52244.5	292562	292746	292697	316974	342114	318443	29348.4	24857.5	50960.9	45624.3	51820.3	10051.1
sp|Q06587|RING1_HUMAN	RING1	E3 ubiquitin-protein ligase RING1 OS=Homo sapiens OX=9606 GN=RING1 PE=1 SV=2	56625.8	62511.4	61608	45989.6	54813.4	262419	489555	429243	464411	400541	399458	435331	43204	44780.8	52323.3	41291.1	39205.2	60545.1
sp|Q9NVW2|RNF12_HUMAN	RLIM	E3 ubiquitin-protein ligase RLIM OS=Homo sapiens OX=9606 GN=RLIM PE=1 SV=3	50839.8		31814		46349	37445.5	191285	169098	167558	170647	157841	188582	23784.3	16111.1	25556.7		24383.7	13509
sp|Q9Y508|RN114_HUMAN	RNF114	E3 ubiquitin-protein ligase RNF114 OS=Homo sapiens OX=9606 GN=RNF114 PE=1 SV=1	110727	104234	91768.7	135113	132838	96889	12365.9		13277.6		10086.7		22891.5	20405.7	16916.1		27274
sp|Q9BV68|RN126_HUMAN	RNF126	E3 ubiquitin-protein ligase RNF126 OS=Homo sapiens OX=9606 GN=RNF126 PE=1 SV=2	132596	87713.1	67242.2	121453	97973.1	98222.5	30083.3	25451.1	22780.8	45568.1	36251.1	28470.6	32525.8	53816.9	38706.1	13476.4		14138.9
sp|Q8NC42|RN149_HUMAN	RNF149	E3 ubiquitin-protein ligase RNF149 OS=Homo sapiens OX=9606 GN=RNF149 PE=2 SV=2								40551.7	39524.4	24027.9	30644.4		112962	104510	130310	142507	124591	132465
sp|Q96K19|RN170_HUMAN	RNF170	E3 ubiquitin-protein ligase RNF170 OS=Homo sapiens OX=9606 GN=RNF170 PE=1 SV=2							101068	95419.5	110745	93053.1	115691	85128	98901.7	70464.3	145055	141017	124440	147140
sp|Q63HN8|RN213_HUMAN	RNF213	E3 ubiquitin-protein ligase RNF213 OS=Homo sapiens OX=9606 GN=RNF213 PE=1 SV=3	62520.3	55526.3	80982.5	72052.5	67224.5	83228.7	61702.4	54335.5	62257.7	58613.8	60253.7	60150.8	89863.9	90244.6	22730.5	77434.5	76644.9	71442.1
sp|Q96BH1|RNF25_HUMAN	RNF25	E3 ubiquitin-protein ligase RNF25 OS=Homo sapiens OX=9606 GN=RNF25 PE=1 SV=1	163022	149678	161297	120304	129267	152740	137904	105627	94966.3	114726	106045	114028	54904.2	62247.5	35783.5	36937.5	68384.7	65942.4
sp|Q5M7Z0|RNFT1_HUMAN	RNFT1	E3 ubiquitin-protein ligase RNFT1 OS=Homo sapiens OX=9606 GN=RNFT1 PE=1 SV=2							32491.6	37667.1	38853.6	35628.5	45407.4	41289.7	125258	113439	153112	152656	145745	174703
sp|Q7Z6J0|SH3R1_HUMAN	SH3RF1	E3 ubiquitin-protein ligase SH3RF1 OS=Homo sapiens OX=9606 GN=SH3RF1 PE=1 SV=2	46373.2	77130.2	63867.1	39358.4	61955.3	48412.7	47844.3	31461.8	41094.3	48748.5	84686.7	61508.6	69327.4		51032.9	34433.2		32978.4
sp|Q149N8|SHPRH_HUMAN	SHPRH	E3 ubiquitin-protein ligase SHPRH OS=Homo sapiens OX=9606 GN=SHPRH PE=1 SV=2	119489		35861.1				49637.1	51189.7	55196.6	42329.3	34616.9	37812.8	14033.4	16750.4	11730.8		27363	16974.3
sp|Q86TM6|SYVN1_HUMAN	SYVN1	E3 ubiquitin-protein ligase synoviolin OS=Homo sapiens OX=9606 GN=SYVN1 PE=1 SV=2							78254.9	59856.8	43757.6	71939.4	89399.1	41347.7	122565	112292	199420	140108	121898	188451
sp|Q6Q0C0|TRAF7_HUMAN	TRAF7	E3 ubiquitin-protein ligase TRAF7 OS=Homo sapiens OX=9606 GN=TRAF7 PE=1 SV=1	71446.4	45550.2	57040.2	55953.1	36823	65876.1	56520	41626.5	93542.3	53546.7	59686	112298	83730.7	87721.6	81507	68059.9	59733.5	67707.4
sp|Q96F44|TRI11_HUMAN	TRIM11	E3 ubiquitin-protein ligase TRIM11 OS=Homo sapiens OX=9606 GN=TRIM11 PE=1 SV=2	45500.6	42039.2	67132.8	46498.9	40173.2	95509	82468.4	73298.5	87455.6	62415.8	54036.4	74615.6	44051.8	31204.4	27121.9	32839.8	31676.1	29654.3
sp|Q13049|TRI32_HUMAN	TRIM32	E3 ubiquitin-protein ligase TRIM32 OS=Homo sapiens OX=9606 GN=TRIM32 PE=1 SV=2	64296.4	56018.9	64089.1	88302.1	52860	75072.4	53349	50733.5	50165	61348.2	52656.9	41397.8	60384.9	73866.4	79900.3	71832	63649.4	70177.2
sp|Q9UPN9|TRI33_HUMAN	TRIM33	E3 ubiquitin-protein ligase TRIM33 OS=Homo sapiens OX=9606 GN=TRIM33 PE=1 SV=3	119935	100383	122524	123414	106237	111218	105444	105145	120709	100831	103999	110870	38959.9	38612.1	27747.4	32407.9	35174.5	26554
sp|Q9BYJ4|TRI34_HUMAN	TRIM34	E3 ubiquitin-protein ligase TRIM34 OS=Homo sapiens OX=9606 GN=TRIM34 PE=1 SV=2	70016.2	81565.1	41367.4	66450.5	40976.4	34427.1	43425.8		79271.4	48742.2	62150	28885.1			20299.1		22094.5
sp|Q96LD4|TRI47_HUMAN	TRIM47	E3 ubiquitin-protein ligase TRIM47 OS=Homo sapiens OX=9606 GN=TRIM47 PE=1 SV=2	169846	147048	218099	190312	141789	197236	37770.1	63518.8	36963.8	46186.1	50033.5	44810.6	52602.4	66584.7	50496.1	7763.15		16185.3
sp|Q9BRZ2|TRI56_HUMAN	TRIM56	E3 ubiquitin-protein ligase TRIM56 OS=Homo sapiens OX=9606 GN=TRIM56 PE=1 SV=3	97056.5	71961.8	97238.9	77319.6	113363	117673	69180	56469.1	56543.3	68522.5	66609.4	55996.5	92805.6	96351.6	65362.4	86560.7	71069.7	62667.7
sp|Q14669|TRIPC_HUMAN	TRIP12	E3 ubiquitin-protein ligase TRIP12 OS=Homo sapiens OX=9606 GN=TRIP12 PE=1 SV=1	52312.3	46680.8	60423.9	55330.1	52627.2	61748.5	448122	464408	502863	375626	394835	463852	55042.1	55096.4	38367.2	50186.8	45544.2	38877.4
sp|Q8IWV7|UBR1_HUMAN	UBR1	E3 ubiquitin-protein ligase UBR1 OS=Homo sapiens OX=9606 GN=UBR1 PE=1 SV=1	73516.7	70483.3	69998.2	89966.7	86893.5	72616.5		20522.8	18614.8	58139.7		21978.4	26510.7	57389.5	69554		30561.9	13559.8
sp|Q8IWV8|UBR2_HUMAN	UBR2	E3 ubiquitin-protein ligase UBR2 OS=Homo sapiens OX=9606 GN=UBR2 PE=1 SV=1	48037	62782.2	53689.5	62625.7	75829.6	50782.2	18623.5		21729.3	35258.2		34431.4	69079.6	18557.3			122123
sp|Q5T4S7|UBR4_HUMAN	UBR4	E3 ubiquitin-protein ligase UBR4 OS=Homo sapiens OX=9606 GN=UBR4 PE=1 SV=1	348332	313243	275410	388359	361116	258238	30837.3	25491.7	40894.1	28449.3	40317	42928.3	45905	55763.5	22275.6	42875.8	47603.6	37107.2
sp|O95071|UBR5_HUMAN	UBR5	E3 ubiquitin-protein ligase UBR5 OS=Homo sapiens OX=9606 GN=UBR5 PE=1 SV=2	388223	454990	474045	402188	404301	458525	35300.4	37008.7	33464.3	37509.5	35016.1	45814.2	34419.2	41371	79750.5	33369.9	29665.9	13852.2
sp|Q96T88|UHRF1_HUMAN	UHRF1	E3 ubiquitin-protein ligase UHRF1 OS=Homo sapiens OX=9606 GN=UHRF1 PE=1 SV=1	58541.3	53972.4	33114.1	42680.2	33836.2	36797.1	1.93052e+06	2.07403e+06	2.0198e+06	1.71145e+06	1.70967e+06	1.86877e+06	85765	80749.9	46637.1	51511.4	58618.2	51193.1
sp|Q96PU4|UHRF2_HUMAN	UHRF2	E3 ubiquitin-protein ligase UHRF2 OS=Homo sapiens OX=9606 GN=UHRF2 PE=1 SV=1	97379.8	101906	124993		105421	111218	72917.9	83015.5	81478.6	84969	77367.3	79924.3	82773.5			81541.5
sp|Q96JP5|ZFP91_HUMAN	ZFP91	E3 ubiquitin-protein ligase ZFP91 OS=Homo sapiens OX=9606 GN=ZFP91 PE=1 SV=1	66828.2	55058.4	14019.6	18093.5	33772.4	39379.1	1.10292e+06	1.15844e+06	1.11707e+06	948414	1.02488e+06	1.09073e+06	11742.4	26746			25051
sp|Q86UK7|ZN598_HUMAN	ZNF598	E3 ubiquitin-protein ligase ZNF598 OS=Homo sapiens OX=9606 GN=ZNF598 PE=1 SV=1	185474	164948	222530	170923	171894	230029	99417.6	99819.9	98587.1	106025	108386	97131.3	118969	133359	104928	108355	110395	99109.5
sp|Q7L5Y9|MAEA_HUMAN	MAEA	E3 ubiquitin-protein transferase MAEA OS=Homo sapiens OX=9606 GN=MAEA PE=1 SV=1	154794	171109	187317	175658	183688	175237	88836.8	43345.4	53567.2	30577.2	38932.7	54915.7	32643.4	39519.8		38512.5	38313.6
sp|Q9H871|RMD5A_HUMAN	RMND5A	E3 ubiquitin-protein transferase RMND5A OS=Homo sapiens OX=9606 GN=RMND5A PE=1 SV=1	100548	81732.7	111891	122718	78980.7	104551	63348.3	50454.6	61723.7	45752.4		88817.7				46389.6	59375.2
sp|O94874|UFL1_HUMAN	UFL1	E3 UFM1-protein ligase 1 OS=Homo sapiens OX=9606 GN=UFL1 PE=1 SV=2	59288.9	71293.8	24111.2	19475.4	23204.6	20895.1	381911	387697	343823	357426	358320	320637	530647	503317	580967	539124	486878	620074
sp|Q15075|EEA1_HUMAN	EEA1	Early endosome antigen 1 OS=Homo sapiens OX=9606 GN=EEA1 PE=1 SV=2	79456.6	90400.8	142049	72747.2	95920.3	184146	71175.4	65755	62124.6	75351.7	86921.6	64769.3	494823	454283	483588	410550	443354	424810
sp|Q53HC9|EIPR1_HUMAN	EIPR1	EARP and GARP complex-interacting protein 1 OS=Homo sapiens OX=9606 GN=EIPR1 PE=1 SV=2	150232	131336	173192	115959	139624	136884	111951	84888.6	85490.4	112309	96980.4	99813.9	131991	137652	100989	100796	109442	108540
sp|O95834|EMAL2_HUMAN	EML2	Echinoderm microtubule-associated protein-like 2 OS=Homo sapiens OX=9606 GN=EML2 PE=1 SV=1	178801	138312	160659	176192	179136	150405		18430.2	83469.7	34121.9			62388.7	64809.1			47671.9	59427.8
sp|Q32P44|EMAL3_HUMAN	EML3	Echinoderm microtubule-associated protein-like 3 OS=Homo sapiens OX=9606 GN=EML3 PE=1 SV=1	50362.7	31327.2	39456	47693.7	34388.1	31338.8					34876.1	37664.2	30651.6	40664.4	27242.9	33978.1	25762.6	37665.4
sp|Q9HC35|EMAL4_HUMAN	EML4	Echinoderm microtubule-associated protein-like 4 OS=Homo sapiens OX=9606 GN=EML4 PE=1 SV=3	184919	159380	170452	196840	169583	186014	82824.8	77553.8	69437.4	83556	84976	71299.8	151916	163519	91615.6	117215	125229	89611.2
sp|P22413|ENPP1_HUMAN	ENPP1	Ectonucleotide pyrophosphatase/phosphodiesterase family member 1 OS=Homo sapiens OX=9606 GN=ENPP1 PE=1 SV=2		12391.3					57499.6	52605.9	55685.8	38745.8	32066	61692.2	128972	132711	112316	113799	120282	114949
sp|Q9HCE0|EPG5_HUMAN	EPG5	Ectopic P granules protein 5 homolog OS=Homo sapiens OX=9606 GN=EPG5 PE=1 SV=2	36334.1		32699.7	40256.1	14774.5	40900	47482.5	50612	36789	46137.7	37139.8	49930.2	68795.3	75288	41101.6	57640.9	60523	51212.2
sp|Q8N6R0|EFNMT_HUMAN	METTL13	eEF1A lysine and N-terminal methyltransferase OS=Homo sapiens OX=9606 GN=METTL13 PE=1 SV=1	156765	147926	176905	134291	176922	188783	103960	98166.4	96534.6	89152.8	92920.5	90306.5	77381	86490.3	56330.7	79878.6	68066.6	60042.8
sp|Q5T8I3|EEIG2_HUMAN	EEIG2	EEIG family member 2 OS=Homo sapiens OX=9606 GN=EEIG2 PE=1 SV=2	77615.1	98177.9	76481.2	63811.5	74822.5		25645	25771	35596.3	16327.6	13308.1	28540.1		41744.1	73005.6	74299.3	44219.3	63683.8
sp|Q96C19|EFHD2_HUMAN	EFHD2	EF-hand domain-containing protein D2 OS=Homo sapiens OX=9606 GN=EFHD2 PE=1 SV=1	212748	209013	182236	214012	201338	193366	72478.9	65397.1	113925	64882.5	73352.9	119638	38148.3	41956.2	95693.9	76824	70381.3	82931.3
sp|Q5NDL2|EOGT_HUMAN	EOGT	EGF domain-specific O-linked N-acetylglucosamine transferase OS=Homo sapiens OX=9606 GN=EOGT PE=1 SV=1	87587.8	65753.5	67645	80857.3	99246.1	75653.7	288551	256839	263238	249699	235919	269844	416745	388621	429828	341861	340914	465771
sp|Q12805|FBLN3_HUMAN	EFEMP1	EGF-containing fibulin-like extracellular matrix protein 1 OS=Homo sapiens OX=9606 GN=EFEMP1 PE=1 SV=2	91348.7	115075	73280.9	71996	113375	62227.6	65445.5	90966.1	63451.5	72224.1	81913.6	68760.6	180065	188794	151964	139843	119637	172826
sp|O43854|EDIL3_HUMAN	EDIL3	EGF-like repeat and discoidin I-like domain-containing protein 3 OS=Homo sapiens OX=9606 GN=EDIL3 PE=1 SV=1		44416.6			23008.8		74948.2	70223.7	68088.7	64309.5	78742.3	56498.8	292816	269727	289184	263602	290316	277764
sp|Q9GZT9|EGLN1_HUMAN	EGLN1	Egl nine homolog 1 OS=Homo sapiens OX=9606 GN=EGLN1 PE=1 SV=1	105211	90991.5	117013	115466	98046.1	132545	57575.3	63373.6	59310.1	60883	67330.1	48036.8	92638.2	89519.1	70789.3	87051.1	91589.4	79611.1
sp|Q8NDI1|EHBP1_HUMAN	EHBP1	EH domain-binding protein 1 OS=Homo sapiens OX=9606 GN=EHBP1 PE=1 SV=3	27798	45839.9	32878.7	30140.2	35550.4	49152	34209.2		14150.3	21778.9	11245.3	8356.64	11556.7	11297.8	8866.87	9500.81	7966.47	13852.1
sp|Q8N3D4|EH1L1_HUMAN	EHBP1L1	EH domain-binding protein 1-like protein 1 OS=Homo sapiens OX=9606 GN=EHBP1L1 PE=1 SV=2	100905	92174.9	107900	126257	104284	116873	36429.8	31853.4	38014	35061	37810.6	44000.8	72051.4	76135.2	65452.5	57335.2	54082.8	65776.5
sp|Q9H4M9|EHD1_HUMAN	EHD1	EH domain-containing protein 1 OS=Homo sapiens OX=9606 GN=EHD1 PE=1 SV=2	126071	119981	145189	120104	121207	156929	184742	171445	203048	178557	176353	205983	172965	171746	190254	206957	202782	185449
sp|Q9NZN4|EHD2_HUMAN	EHD2	EH domain-containing protein 2 OS=Homo sapiens OX=9606 GN=EHD2 PE=1 SV=2	104926	117677	165634	99264.8	110740	193438	171041	174818	198788	171078	154033	192150	174577	183546	196828	195734	192475	202031
sp|Q9H223|EHD4_HUMAN	EHD4	EH domain-containing protein 4 OS=Homo sapiens OX=9606 GN=EHD4 PE=1 SV=1	115772	111665	131062	104171	110761	140618	211813	208416	223740	194500	201779	228064	145006	147135	186781	183361	176349	174290
sp|Q92616|GCN1_HUMAN	GCN1	eIF-2-alpha kinase activator GCN1 OS=Homo sapiens OX=9606 GN=GCN1 PE=1 SV=7	224127	204193	254008	235848	208214	280535	160761	156732	160723	159238	161437	162579	249439	262906	130152	222055	232168	197561
sp|Q9P2K8|E2AK4_HUMAN	EIF2AK4	eIF-2-alpha kinase GCN2 OS=Homo sapiens OX=9606 GN=EIF2AK4 PE=1 SV=3	85340.8	80100.3	102697	129393	71106.7	123505	50220.5	23036.2	52197.4	27742.4	41676.8	35352.5	99133.1	113244	64381.9	68815.5	88419.4	66300.6
sp|Q9Y6E2|5MP1_HUMAN	BZW2	eIF5-mimic protein 1 OS=Homo sapiens OX=9606 GN=BZW2 PE=1 SV=1	230778	246247	306681	231948	239649	317922	207208	186044	181112	190184	193285	187260	169312	170983	270768	287393	262544	262178
sp|Q7L1Q6|5MP2_HUMAN	BZW1	eIF5-mimic protein 2 OS=Homo sapiens OX=9606 GN=BZW1 PE=1 SV=1	152362	150139	196010	164996	138510	220604	124087	105511	111259	115323	113191	113310	82615.6	85546.4	150911	132468	133555	133975
sp|Q96S44|PRPK_HUMAN	TP53RK	EKC/KEOPS complex subunit TP53RK OS=Homo sapiens OX=9606 GN=TP53RK PE=1 SV=2	200828	169243	173736	247505	260561	190037	49204.5		21113.5	37692.7	36058.4	40375.5	27899.5	18364.2	40585.3	27955.8	35545.3	41391.1
sp|Q15717|ELAV1_HUMAN	ELAVL1	ELAV-like protein 1 OS=Homo sapiens OX=9606 GN=ELAVL1 PE=1 SV=2	108090	119720	114211	94571.6	127930	139775	1.62207e+06	1.58561e+06	1.57755e+06	1.29399e+06	1.40654e+06	1.47421e+06	232288	227600	223747	260150	247945	228130
sp|O75746|S2512_HUMAN	SLC25A12	Electrogenic aspartate/glutamate antiporter SLC25A12, mitochondrial OS=Homo sapiens OX=9606 GN=SLC25A12 PE=1 SV=2		93103.2	70744.2	39811.9	119982	190003	156575	180619	144410	168922	176532	145376	358463	319272	390624	372900	350848	427700
sp|Q9UJS0|S2513_HUMAN	SLC25A13	Electrogenic aspartate/glutamate antiporter SLC25A13, mitochondrial OS=Homo sapiens OX=9606 GN=SLC25A13 PE=1 SV=2	27927.4	97016.2			11338.4		475426	538685	468088	485398	547871	448865	1.3238e+06	1.17109e+06	1.45888e+06	1.37131e+06	1.23225e+06	1.49345e+06
sp|P13804|ETFA_HUMAN	ETFA	Electron transfer flavoprotein subunit alpha, mitochondrial OS=Homo sapiens OX=9606 GN=ETFA PE=1 SV=1	161599	218512	145287	141049	230865	147516	210208	256386	212081	231088	236824	198573	521476	461863	980396	963438	820228	991553
sp|P38117|ETFB_HUMAN	ETFB	Electron transfer flavoprotein subunit beta OS=Homo sapiens OX=9606 GN=ETFB PE=1 SV=3	165807	168328	159734	153532	234702	172952	247437	276284	250996	269666	275123	251923	557607	476154	1.2376e+06	1.01225e+06	945140	1.13484e+06
sp|Q16134|ETFD_HUMAN	ETFDH	Electron transfer flavoprotein-ubiquinone oxidoreductase, mitochondrial OS=Homo sapiens OX=9606 GN=ETFDH PE=1 SV=2							89988.9	95715.9	90269	88054.8	93250.6	89853.3	248507	209468	243308	216136	210018	257334
sp|Q8IUD2|RB6I2_HUMAN	ERC1	ELKS/Rab6-interacting/CAST family member 1 OS=Homo sapiens OX=9606 GN=ERC1 PE=1 SV=1	106292	82717.7	117784	117231	88141.8	124482	118167	103191	118177	112576	101417	122366	108318	124231	86272.7	84976.7	82983.5	71015.1
sp|Q8IZ81|ELMD2_HUMAN	ELMOD2	ELMO domain-containing protein 2 OS=Homo sapiens OX=9606 GN=ELMOD2 PE=1 SV=1		79615.4				9549.31	165091	184867	140586	158784	156255	156701	233137	199243	268077	232247	213001	260684
[truncated: 4,028 more rows]

## Sheet: Membrane_TotalProteins
This table contains the log₂ (MS intensity values of proteins), the fold change between Myriocin treatment and control, p-values in membrane fraction. The p-values were calculated using the limma package.
[truncated: 5,599 more rows]

[truncated: 2 more sheets: Cytosol_TotalProteins, Nucleus_TotalPorteins]
